# Supplementary material for: Detection of functional protein domains by unbiased genome-wide forward genetic screening
Source: Sci Rep. 2018 Apr 18;8:6161. doi: 10.1038/s41598-018-24400-4 (PMC5906580; doi:10.1038/s41598-018-24400-4)
Supplement: Supplementary file 2 — Supplementary Table 1 [file 41598_2018_24400_MOESM2_ESM.xlsx]

## Sheet: Strains used
Yeast Strains used in this study
YLL130	Mata mre11::MRE11H37R-HIS3::KAN tel1::LEU2 sae2::NAT rad5-535
YTO1027	Matalpha rad50S::LEU2 rad5-535
YLL113	Mata sae2::sae2F276A-KAN::NAT RAD5
YFP1001	Mata tof1∆::KanMX6 RAD5
YFP1073	Mata rtt107∆::KanMX6 RAD5
