# Supplementary material for: Detection of functional protein domains by unbiased genome-wide forward genetic screening
Source: Sci Rep. 2018 Apr 18;8:6161. doi: 10.1038/s41598-018-24400-4 (PMC5906580; doi:10.1038/s41598-018-24400-4)
Supplement: Supplementary file 3 — Supplementary Table 2 [file 41598_2018_24400_MOESM3_ESM.xlsx]

## Sheet: Yeast-Camptothecin
Screening	Strain Name	TOP1 mutation	ERS number	Strain	Missense	Nonsense	FS
sae2∆ mre11H37R tel1∆	YLL130.1(control)		ERS617049	0	0	0	0
	sup1	TOP1-FS@27-30	ERS617051	1	0	0	1
	sup2	TOP1-Δ581	ERS617052	1	0	1	0
	sup3	TOP1-A573P	ERS617053	1	1	0	0
	sup4	TOP1-Δ357	ERS617054	1	0	1	0
	sup5	TOP1-Δ696	ERS617055	1	0	1	0
	sup6	TOP1-W333G	ERS617056	1	1	0	0
	sup7	TOP1-Y358F	ERS617057	1	1	0	0
	sup8	TOP1-Δ257	ERS617058	1	0	1	0
	sup9	TOP1-F376V	ERS617059	1	1	0	0
	sup10	TOP1-FS@505-506	ERS617060	1	0	0	1
	sup11		ERS617061	1	0	0	0
	sup12	TOP1-F202L	ERS617062	1	1	0	0
	sup13	TOP1-Δ543	ERS617063	1	0	1	0
	sup14	TOP1-Δ84	ERS617064	1	0	1	0
	sup15	TOP1-A548E	ERS617065	1	1	0	0
	sup16	TOP1-FS@689-691	ERS617066	1	0	0	1
	sup17	TOP1-FS@27-30	ERS617067	1	0	0	1
	sup18	TOP1-H299Q	ERS617068	1	1	0	0
	sup19	TOP1-FS@27-30	ERS617069	1	0	0	1
	sup20	TOP1-A298G	ERS617070	1	1	0	0
	sup21	TOP1-V718D	ERS617071	1	1	0	0
	sup22	TOP1-FS@505-506	ERS617072	1	0	0	1
	sup23	TOP1-R560M	ERS617073	1	1	0	0
	sup24	TOP1-Δ257	ERS617074	1	0	1	0
	sup25	TOP1-FS@571-572	ERS617075	1	0	0	1
	sup26	TOP1-FS@571-572	ERS617076	1	0	0	1
	sup27	TOP1-Δ525	ERS617077	1	0	1	0
	sup28	TOP1-R560M	ERS617078	1	1	0	0
	sup29	TOP1-Δ543	ERS617079	1	0	1	0
	sup30	TOP1-R439L	ERS617080	1	1	0	0
	sup31	TOP1-R560S	ERS617081	1	1	0	0
	sup32	TOP1-FS@605	ERS617082	1	0	0	1
	sup33	TOP1-FS@608	ERS617083	1	0	0	1
	sup34	TOP1-F463S	ERS617084	1	1	0	0
	sup35	TOP1-FS@198-199	ERS617085	1	0	0	1
	sup36	TOP1-FS@754-755	ERS617086	1	0	0	1
	sup37	TOP1-FS@27-30	ERS617087	1	0	0	1
	sup38	TOP1-Δ658	ERS617088	1	0	1	0
	sup39	TOP1-I728K	ERS617089	1	1	0	0
	sup40	TOP1-FS@27-30	ERS617090	1	0	0	1
	sup41	TOP1-G422C	ERS617091	1	1	0	0
	sup42	TOP1-FS@156	ERS617092	1	0	0	1
	sup43	TOP1-D372N	ERS617093	1	1	0	0
	sup44	TOP1-N557K	ERS617094	1	1	0	0
	sup45	TOP1-FS@88-90	ERS617095	1	0	0	1
	sup46	TOP1-FS@88-90	ERS617096	1	0	0	1
	sup47	TOP1-Q578P	ERS617097	1	1	0	0
	sup48	TOP1-FS@88-90	ERS617098	1	0	0	1
	sup49	TOP1-Δ581	ERS617099	1	0	1	0
	sup50	TOP1-G295A	ERS617100	1	1	0	0
	sup51	TOP1-Δ224	ERS617103	1	0	1	0
	sup52	undetected FS@738-739	ERS617104	1	0	0	1
	sup53	TOP1-Δ438	ERS617105	1	0	1	0
	sup54	partial deletion of TOP1	ERS617106	1	0	0	1
	sup55	TOP1-G295A	ERS617107	1	1	0	0
	sup56	TOP1-Δ172	ERS617108	1	0	1	0
	sup57	TOP1-FS@738-739	ERS617109	1	0	0	1
	sup58	TOP1-Δ455	ERS617110	1	0	1	0
	sup59	TOP1-A421T	ERS617111	1	1	0	0
	sup60	TOP1-FS@665-666	ERS617112	1	0	0	1
	sup61	TOP1-Δ760	ERS617113	1	0	1	0
	sup62	TOP1-D459E	ERS617114	1	1	0	0
	sup63	TOP1-Δ71	ERS617115	1	0	1	0
	sup64	TOP1-L752R	ERS617116	1	1	0	0
	sup65	TOP1-Δ71	ERS617117	1	0	1	0
	sup66	TOP1-FS@110-112	ERS617118	1	0	0	1
	sup67	TOP1-FS@315-316	ERS617119	1	0	0	1
	sup68	TOP1-V433L	ERS617120	1	1	0	0
	sup69	TOP1-FS@27-30	ERS617121	1	0	0	1
	sup70	TOP1-Δ132	ERS617122	1	0	1	0
	sup71	TOP1-Δ274	ERS617123	1	0	1	0
	sup72	TOP1-FS@27-30	ERS617124	1	0	0	1
	sup73	TOP1-FS@197	ERS617125	1	0	0	1
	sup74	TOP1-Δ760	ERS617126	1	0	1	0
	sup75	TOP1-FS@27-30	ERS617127	1	0	0	1
	sup76	TOP1-FS@201-202	ERS617128	1	0	0	1
	sup77	TOP1-Δ504	ERS617129	1	0	1	0
	sup78	TOP1-Δ504	ERS617130	1	0	1	0
	sup79	TOP1-Q370P	ERS617131	1	1	0	0
	sup80	TOP1-FS@253-254	ERS617132	1	0	0	1
	sup81	TOP1-FS@255-256	ERS617133	1	0	0	1
	sup82	TOP1-FS@440	ERS617134	1	0	0	1
	sup83	TOP1-A553T	ERS617135	1	1	0	0
	sup84	TOP1-Δ239	ERS617136	1	0	1	0
rad50S	CTRL1		ERS219225	0	0	0	0
	SUP15		ERS219262	1	0	0	0
	SUP16	TOP1-FS@27-30	ERS219263	1	0	0	1
	SUP27		ERS219268	1	0	0	0
	SUP9		ERS219274	1	0	0	0
	SUP24		ERS219277	1	0	0	0
	SUP30		ERS219279	1	0	0	0
	SUP19.2	TOP1-Δ485	ERS219281	1	0	1	0
	SUP17.2	TOP1-A513P	ERS219285	1	1	0	0
	SUP33.2		ERS219286	1	0	0	0
	SUP34.2	TOP1-P300R	ERS219287	1	1	0	0
	SUP23.2		ERS219289	1	0	0	0
	SUP11.2		ERS219291	1	0	0	0
	SUP26.2	TOP1-FS@250-252	ERS219293	1	0	0	1
	SUP30.2	TOP1-FS@333-334	ERS219294	1	0	0	1
	SUP2.2	TOP1-W767R	ERS219295	1	1	0	0
	SUP1.2	TOP1-W767R	ERS219296	1	1	0	0
	SUP7	Inframe deletion in the C-terminal domain, TOP1-ID@741-742	ERS236471	1	0	0	0
	SUP14		ERS236472	1	0	0	0
	SUP17	TOP1-FS@27-30	ERS236473	1	0	0	1
	SUP19	TOP1-R550T	ERS236474	1	1	0	0
	SUP2		ERS236475	1	0	0	0
	SUP6		ERS236476	1	0	0	0
	SUP28		ERS236477	1	0	0	0
	SUP31		ERS236478	1	0	0	0
	SUP37		ERS236479	1	0	0	0
	SUP38		ERS236480	1	0	0	0
	SUP3		ERS236481	1	0	0	0
	SUP8		ERS236482	1	0	0	0
	SUP10	TOP1-FS@110-112	ERS236483	1	0	0	1
	SUP29		ERS236484	1	0	0	0
	SUP9.2		ERS236485	1	0	0	0
	SUP28.2		ERS236486	1	0	0	0
	SUP27.2		ERS236487	1	0	0	0
	SUP35.2	TOP1-Δ343	ERS236488	1	0	1	0
	SUP14.2		ERS236489	1	0	0	0
	SUP21.2		ERS236490	1	0	0	0
sae2-F276A	CONTROL_Y113_1		ERS218356		0	0	0
	CONTROL_Y113_2		ERS218357		0	0	0
	CUBA98:10CPT98	TOP1-Δ257	ERS211781	1	0	1	0
	CUBA99:10CPT99	TOP1-K514E	ERS218332	1	1	0	0
	CUBA100:10CPT100		ERS218333	1	0	0	0
	CUBA101:10CPT101	TOP1-Δ138	ERS218334	1	0	1	0
	CUBA102:10CPT102	TOP1-FS@51-52	ERS218335	1	0	0	1
	CUBA103:10CPT103		ERS218336	1	0	0	0
	CUBA104:10CPT104	TOP1-FS@541-542	ERS218337	1	0	0	1
	CUBA105:10CPT105	TOP1-K514N	ERS218338	1	1	0	0
	CUBA106:10CPT106		ERS218339	1	0	0	0
	CUBA107:10CPT107	TOP1-A759D	ERS218340	1	1	0	0
	CUBA108:10CPT108	TOP1-Δ592	ERS218341	1	0	1	0
	CUBA109:10CPT109	TOP1-R731I	ERS218342	1	1	0	0
	CUBA110:10CPT110		ERS218343	1	0	0	0
	CUBA111:10CPT111	partial deletion of TOP1	ERS218344	1	0	0	1
	CUBA112:10CPT112		ERS218345	1	0	0	0
	CUBA113:10CPT113		ERS218346	1	0	0	0
	CUBA114:10CPT114		ERS218347	1	0	0	0
	CUBA115:10CPT115	TOP1-Δ106, TOP1-E106D	ERS218348	1	0	1	0
	CUBA116:10CPT116	TOP1-Δ106, TOP1-E106D	ERS218349	1	0	1	0
	CUBA117:10CPT117	TOP1-Δ106, TOP1-E106D	ERS218350	1	0	1	0
	CUBA118:10CPT118	TOP1-FS@308-310	ERS218351	1	0	0	1
	CUBA119:10CPT119	TOP1-Δ106, TOP1-E106D	ERS218352	1	0	1	0
	CUBA121:10CPT121	TOP1-K514E	ERS218354	1	1	0	0
	CUBA122:10CPT122	TOP1-FS@51-52	ERS218355	1	0	0	1
rtt107∆ + EMS	Control1		ERS659653		0	0	0
	Sup1	TOP1-L214P	ERS659597	1	1	0	0
	Sup2	TOP1-P730L	ERS659598	1	1	0	0
	Sup3	TOP1-R517H + TOP1-∆707 (most likely a mixed strain)	ERS659599	1	0	1	0
	Sup4	TOP1-A553T + TOP1-G423D (most likely a mixed strain)	ERS659600	1	1	0	0
	Sup5	TOP1-Δ241	ERS659601	1	0	1	0
	Sup6	TOP1-Δ106	ERS659602	1	0	1	0
	Sup7	TOP1-T432I +TOP1- R439Q (most likely a mixed strain)	ERS659603	1	1	0	0
	Sup8	TOP1-T432I +TOP1- G283R (most likely a mixed strain)	ERS659604	1	1	0	0
	Sup9	TOP1-P300S	ERS659605	1	1	0	0
	Sup11	TOP1-Δ707	ERS659607	1	0	1	0
	Sup12	undetected missense variant G423D	ERS659608	1	1	0	0
	Sup13	undetected TOP1- ∆504	ERS659609	1	0	1	0
	Sup14	undetected missense variant P730L	ERS659610	1	1	0	0
	Sup15	TOP1-R439Q	ERS659611	1	1	0	0
	Sup16	TOP1-FS@112	ERS659612	1	0	0	1
	Sup18	TOP1-D372N	ERS659614	1	1	0	0
	Sup19	TOP1-G369D	ERS659615	1	1	0	0
	Sup21	undetected mutation TOP1-∆347	ERS659617	1	0	1	0
	Sup22	TOP1-T518I	ERS659618	1	1	0	0
	Sup23	undetected mutation TOP1-∆438	ERS659619	1	0	1	0
	Sup24	TOP1-Δ658	ERS659620	1	0	1	0
	Sup25	TOP1-G283R	ERS659621	1	1	0	0
	Sup26	TOP1-Δ654	ERS659622	1	0	1	0
	Sup27	undetected mutation TOP1-∆757	ERS659623	1	0	1	0
	Sup28	TOP1-Δ464	ERS659624	1	0	1	0
	Sup29	undetected mutation E280K	ERS659625	1	1	0	0
	Sup30	TOP1-T518K	ERS659626	1	1	0	0
	Sup31	TOP1-Δ707	ERS659627	1	0	1	0
	Sup32	TOP1-A553T	ERS659628	1	1	0	0
	Sup33	TOP1-Δ716	ERS659629	1	0	1	0
	Sup34	undetected mutation TOP1-∆144	ERS659630	1	0	1	0
	Sup35	TOP1-Δ577	ERS659631	1	0	1	0
	Sup36	TOP1-Δ40	ERS659632	1	0	1	0
	Sup38	TOP1-Δ106, This sample also contains: TOP1-A618:G>A:3 which is a silent mutation	ERS659634	1	0	1	0
	Sup39	TOP1-FS@60	ERS659635	1	0	0	1
	Sup40		ERS659636	1	0	0	0
	Sup41		ERS659637	1	0	0	0
	Sup42	TOP1-Δ332	ERS659638	1	0	1	0
	Sup43	TOP1-S719L	ERS659639	1	1	0	0
	Sup44	TOP1-FS@246	ERS659640	1	0	0	1
	Sup45	TOP1-Δ707	ERS659641	1	0	1	0
	Sup46	TOP1-Δ241	ERS659642	1	0	1	0
	Sup47	TOP1-Δ757	ERS659643	1	0	1	0
	Sup48	TOP1-T432I	ERS659644	1	1	0	0
	Sup49	TOP1-S733F	ERS659645	1	1	0	0
	Sup50	TOP1-T432I	ERS659646	1	1	0	0
	Sup51	TOP1-Δ343, This sample also contains: TOP1-K374:C>T:3 which is a silent mutation	ERS659647	1	0	1	0
	Sup52	TOP1-G297S	ERS659648	1	1	0	0
	Sup53	TOP1-Δ489	ERS659649	1	0	1	0
	Sup54	TOP1-A548T	ERS659650	1	1	0	0
	Sup55	TOP1-G297S	ERS659651	1	1	0	0
	Sup56	undetected mutation TOP1-G303D	ERS659652	1	1	0	0
tof1∆ + EMS	Sup1	TOP1-R296H	ERS659683	1	1	0	0
	Sup2	TOP1-Δ246	ERS659684	1	0	1	0
	Sup3	TOP1-Δ106	ERS659685	1	0	1	0
	Sup4	TOP1-T432I	ERS659686	1	1	0	0
	Sup5	TOP1-T512I	ERS659687	1	1	0	0
	Sup6	TOP1-V467I	ERS659688	1	1	0	0
	Sup7	TOP1-Δ707	ERS659689	1	0	1	0
	Sup8	TOP1-T512I	ERS659690	1	1	0	0
	Sup9	TOP1-D459N	ERS659691	1	1	0	0
	Sup10	TOP1-V515I	ERS659692	1	1	0	0
	Sup11	TOP1-Δ632	ERS659693	1	0	1	0
	Sup12	TOP1-Δ280	ERS659694	1	0	1	0
	Sup13	TOP1-Δ241	ERS659695	1	0	1	0
	Sup14	TOP1-A521V	ERS659696	1	1	0	0
	Sup15	undetected mutation TOP1-R439Q	ERS659697	1	1	0	0
	Sup16	TOP1-T512I	ERS659698	1	1	0	0
	Sup17	TOP1-G283R	ERS659699	1	1	0	0
	Sup18	TOP1-R296H	ERS659700	1	1	0	0
	Sup19	TOP1-Δ332	ERS659701	1	0	1	0
	Sup20	TOP1-A548V	ERS659702	1	1	0	0
	Sup21	TOP1-G297S	ERS659703	1	1	0	0
	Sup22	TOP1-G283R	ERS659704	1	1	0	0
	Sup23	TOP1-Δ707	ERS659705	1	0	1	0
	Sup24	TOP1-E350K	ERS659706	1	1	0	0
	Sup25	TOP1-Δ249	ERS659707	1	0	1	0
	Sup26	TOP1-S437L	ERS659708	1	1	0	0
	Sup27	TOP1-FS@88-90	ERS659709	1	0	0	1
	Sup28		ERS659710	1	0	0	0
	Sup29	undetected mutation TOP1-FS@647-648	ERS659711	1	0	0	1
	Sup30	undetected mutation TOP1-D431N	ERS659712	1	1	0	0
	Sup31		ERS659713	1	0	0	0
	Sup32	TOP1-Δ699	ERS659714	1	0	1	0
	Sup33	TOP1-Δ438	ERS659715	1	0	1	0
	Sup34	TOP1-FS@30	ERS659716	1	0	0	1
	Sup35	TOP1-Δ757	ERS659717	1	0	1	0
	Sup36	TOP1-T432I	ERS659718	1	1	0	0
	Sup37	undetected mutation TOP1-A521V	ERS659719	1	1	0	0
	Sup38	undetected mutation TOP1-A548T	ERS659720	1	1	0	0
	Sup39	undetected mutation TOP1-∆257	ERS659721	1	0	1	0
	Sup40	undetected mutation TOP1-P730S	ERS659722	1	1	0	0
	Sup41	TOP1-A547V	ERS659723	1	1	0	0
	Sup42	TOP1-Δ11	ERS659724	1	0	1	0
	Sup43	TOP1-Δ738, TOP1-E602K	ERS659725	1	0	1	0
	Sup44	TOP1-A521V	ERS659726	1	1	0	0
	Sup45	undetected mutation TOP1-G422D	ERS659727	1	1	0	0
	Sup46	undetected mutation TOP1-∆438	ERS659728	1	0	1	0
	Sup48	TOP1-G283R	ERS659730	1	1	0	0
	Sup49	TOP1-D459N	ERS659731	1	1	0	0
	Sup50	TOP1-FS@662	ERS659732	1	0	0	1
	Sup51	TOP1-FS@60	ERS659733	1	0	0	1
	Sup52	TOP1-H442Y	ERS659734	1	1	0	0
	Sup53	TOP1-R439Q	ERS659735	1	1	0	0
	Sup54	TOP1-A548V	ERS659736	1	1	0	0
	Sup55	TOP1-Δ757	ERS659737	1	0	1	0
	Sup56	TOP1-T512I	ERS659738	1	1	0	0
	Control1		ERS659740	0	0	0	0	TOT
			TOT	251	92	73	50	215
sae2∆+CPT (published)	sup1	TOP1-D431Y	ERS096538		1	0	0
	sup2	TOP1-Δ73	ERS096539		0	1	0
	sup3	TOP1-FS@27-30	ERS096540		0	0	1
	sup4	TOP1-FS@27-30	ERS096541		0	0	1
	sup5	TOP1-FS@27-30	ERS096542		0	0	1
	sup6	TOP1-FS@407-408	ERS096543		0	0	1
	sup7	TOP1-FS@198-199	ERS096544		0	0	1
	sup8	TOP1-Δ684	ERS096545		0	1	0
	sup9	TOP1-F417C	ERS096546		1	0	0
	sup10	TOP1-FS@79-93	ERS096547		0	0	1
	sup11	TOP1-F417C	ERS096548		1	0	0
	sup12	TOP1-Δ707	ERS096549		0	1	0
	sup13	TOP1-F417C	ERS096550		1	0	0
	sup15	TOP1-F417C	ERS096552		1	0	0
	sup16	TOP1-FS@79-93	ERS096553		0	0	1
	sup18	TOP1-Δ633	ERS096555		0	1	0
	sup19	TOP1-R296C	ERS096556		1	0	0
	sup20	TOP1-FS@30	ERS096557		0	0	1
	sup21	TOP1-FS@27-30	ERS096558		0	0	1
	sup22	TOP1-Δ633	ERS096559		0	1	0
	sup23	TOP1-FS@568	ERS096560		0	0	1
	sup27	TOP1-R296C	ERS096564		1	0	0
	sup30	TOP1-Δ633	ERS096567		0	1	0
	sup31	TOP1-Δ633	ERS096568		0	1	0
	sup32	TOP1-Δ633	ERS096569		0	1	0
	sup34	TOP1-FS@88-90	ERS096571		0	0	1
	sup35	TOP1-F417C	ERS096572		1	0	0
	sup36	TOP1-F417C	ERS096573		1	0	0
	sup39	TOP1-V552A	ERS096576		1	0	0
	sup41	TOP1-L316S	ERS096578		1	0	0
	sup44	TOP1-V552A	ERS096581		1	0	0
	sup47	TOP1-Δ253	ERS096584		0	1	0
	sup49	TOP1-Δ344	ERS096586		0	1	0
	sup50	TOP1-V433M	ERS096587		1	0	0
	sup51	TOP1-Δ73	ERS096588		0	1	0
	sup52	TOP1-Δ11	ERS096589		0	1	0
	sup53	TOP1-Δ672	ERS096590		0	1	0
	sup54	TOP1-Δ543	ERS096591		0	1	0
	sup55	TOP1-Δ674	ERS096592		0	1	0
(published)	20_sup8	TOP1-Δ658	ERS360067		0	1	0
tof1∆+CPT	20_sup10	TOP1-FS@554-555	ERS360069		0	0	1
								TOT
			TOT		13	16	12	41
			GRAND TOTAL		105	89	62	256

## Sheet: Mouse-olaparib
Clone ID	Suppressor Mutation	Genomic mutation	ERS number	Study accession	Experiment accession	Run accession
A1	Parp1-S568F	1:180588740:C>T	ERS1126500	PRJEB13612	ERX1675061	ERR1604494
A7	NA (Parp1-R138C)	(1:180579163:C>T)	ERS1126501	PRJEB13612	ERX1675062	ERR1604495
A9	NA (Parp1-Δ341)	(1:180585849:C>T)	ERS1126502	PRJEB13612	ERX1675063	ERR1604496
A12	Parp1-Δ727	1:180594070:C>T	ERS1126503	PRJEB13612	ERX1675064	ERR1604497
B1	Parp1-FS@737	1:180594097:TA>T	ERS1126504	PRJEB13612	ERX1675065	ERR1604498
B2	Parp1-Δ470	1:180588028:C>T	ERS1126505	PRJEB13612	ERX1675066	ERR1604499
B3	Parp1-splice_acceptor_variant	1:180599592:G>A	ERS1126506	PRJEB13612	ERX1675067	ERR1604500
B7	NA (Parp1-R138C)	(1:180579163:C>T)	ERS1126508	PRJEB13612	ERX1675068	ERR1604501
C1	NA	NA	ERS1126509	PRJEB13612	ERX1675069	ERR1604502
C3	Parp1-A115E	1:180577640:C>A	ERS1126510	PRJEB13612	ERX1675070	ERR1604503
C4	Parp1-Δ82	1:180573778:C>T	ERS1126511	PRJEB13612	ERX1675071	ERR1604504
C9	Parp1-Δ716	1:180592926:C>T	ERS1126512	PRJEB13612	ERX1675072	ERR1604505
C12	Parp1-A118V	1:180577649:C>T	ERS1126513	PRJEB13612	ERX1675073	ERR1604506
D1	Parp1-FS@737	1:180594097:TA>T	ERS1126514	PRJEB13612	ERX1675074	ERR1604507
D3	Parp1-Δ460	1:180587998:C>T	ERS1126515	PRJEB13612	ERX1675075	ERR1604508
D8	Parp1-Δ353	1:180585888:C>T	ERS1126516	PRJEB13612	ERX1666668	ERR1596082
D10	Parp1-G400R	1:180587296:G>A	ERS1126517	PRJEB13612	ERX1666669	ERR1596083
D12	Parp1-A118V	1:180577649:C>T	ERS1126518	PRJEB13612	ERX1666670	ERR1596084
E1	Parp1-FS@737	1:180594097:TA>T	ERS1126519	PRJEB13612	ERX1666671	ERR1596085
E2	Parp1-splice_acceptor_variant	1:180573651:G>A	ERS1126520	PRJEB13612	ERX1666672	ERR1596086
E4	Parp1-start_lost	1:180569035:T>C	ERS1126521	PRJEB13612	ERX1666673	ERR1596087
E8	Parp1-A118V	1:180577649:C>T	ERS1126522	PRJEB13612	ERX1666674	ERR1596088
E9	Parp1-splice_donor_variant	1:180599081:G>A	ERS1126523	PRJEB13612	ERX1666675	ERR1596089
E10	Parp1-Δ716	1:180592926:C>T	ERS1126524	PRJEB13612	ERX1666676	ERR1596090
E12	Parp1-A118V	1:180577649:C>T	ERS1126525	PRJEB13612	ERX1666677	ERR1596091
F3	Parp1-C296R	1:180583778:T>C	ERS1126528	PRJEB13612	ERX1666678	ERR1596092
F4	Parp1-A36T	1:180569139:G>A	ERS1126529	PRJEB13612	ERX1666679	ERR1596093
F6	Parp1-Δ333	1:180583894:G>A	ERS1126530	PRJEB13612	ERX1666680	ERR1596094
F8	Parp1-R138C	1:180579163:C>T	ERS1126531	PRJEB13612	ERX1666681	ERR1596095
F11	Parp1-Δ481	1:180588062:G>A	ERS1126533	PRJEB13612	ERX1666682	ERR1596096
F12	Parp1-A118V & 1	1:180577649:C>T	ERS1126534	PRJEB13612	ERX1666683	ERR1596097
G7	Parp1-A118V	1:180577649:C>T	ERS1126538	PRJEB13612	ERX1666684	ERR1596098
G8	Parp1-Δ706	1:180592896:C>T	ERS1126539	PRJEB13612	ERX1666685	ERR1596099
G10	Parp1-splice_acceptor_variant	1:180588358:G>A	ERS1126540	PRJEB13612	ERX1666686	ERR1596100
G11	Parp1-splice_acceptor_variant	1:180588358:G>A	ERS1126541	PRJEB13612	ERX1666687	ERR1596101
G12	Parp1-A118V	1:180577649:C>T	ERS1126542	PRJEB13612	ERX1666688	ERR1596102
H1	Parp1-FS@737	1:180594097:TA>T	ERS1126543	PRJEB13612	ERX1666689	ERR1596103
H2	Parp1-Δ345	1:180585888:C>T	ERS1126544	PRJEB13612	ERX1666690	ERR1596104
H3	Parp1-Δ326	1:180583871:C>T	ERS1126545	PRJEB13612	ERX1666691	ERR1596105
H4	Parp1-A36T	1:180569139:G>A	ERS1126546	PRJEB13612	ERX1666692	ERR1596106
H5	Parp1-Δ9	1:180569061:C>T	ERS1126547	PRJEB13612	ERX1666693	ERR1596107
H7	Parp1-Δ156	1:180579221:G>A	ERS1126549	PRJEB13612	ERX1666694	ERR1596108
H10	NA (Parp1-Δ341)	(1:180585849:C>T)	ERS1126550	PRJEB13612	ERX1666695	ERR1596109
H12	Parp1-A118V	1:180577649:C>T	ERS1126551	PRJEB13612	ERX1666696	ERR1596110
2B1	Parp1-A610V	1:180589481:C>T	ERS1126552	PRJEB13612	ERX1666697	ERR1596111
