# Supplementary material for: Detection of functional protein domains by unbiased genome-wide forward genetic screening
Source: Sci Rep. 2018 Apr 18;8:6161. doi: 10.1038/s41598-018-24400-4 (PMC5906580; doi:10.1038/s41598-018-24400-4)
Supplement: Supplementary file 4 — Supplementary Table 3 [file 41598_2018_24400_MOESM4_ESM.xlsx]

## Sheet: Gene count
Gene	Number of distinct mutations
Parp1	25
Ttn	9
Plch1	5
Ush2a	4
Sspo	4
Pitpnm2	4
Obscn	4
Neb	4
Mprip	4
Col28a1	4
Zfhx2	3
Trank1	3
Tiam2	3
Syde2	3
Svep1	3
Sptbn5	3
Shc4	3
Psd3	3
Pigr	3
Pclo	3
Map4	3
Maml1	3
Madd	3
Kif9	3
Ibtk	3
Herc1	3
H2-K1	3
Gm9913	3
Fat4	3
Ep300	3
Dzip1l	3
Dpep3	3
Dnah5	3
Dmd	3
Dmbt1	3
Col22a1	3
Ahdc1	3
Zfhx4	2
Zdhhc2	2
Xirp2	2
Wipf3	2
Wdfy4	2
Wbp11	2
Vps13a	2
Vgll3	2
Usp9x	2
Tyrp1	2
Ttc28	2
Ttbk1	2
Tpr	2
Tns3	2
Tnks1bp1	2
Tmem185b	2
Thsd7b	2
Tgm4	2
Tbk1	2
Taar1	2
Sytl4	2
Stard7	2
Spock1	2
Sos2	2
Slit3	2
Slco3a1	2
Slc22a30	2
Slc18a2	2
Slc12a1	2
Slamf8	2
Sirpb1c	2
Sds	2
Scaf8	2
Ryr2	2
Ranbp2	2
Rabgap1l	2
Rab11a	2
Prkd1	2
Prex1	2
Prdm15	2
Ppef1	2
Pou2f2	2
Plod1	2
Plekhb2	2
Plekha7	2
Pld1	2
Peg12	2
Pcsk6	2
Pappa2	2
Papln	2
Otog	2
Osbpl6	2
Olfr124	2
Notch2	2
Nfx1	2
Ncor2	2
Ncam1	2
Nav3	2
Naa25	2
Myrip	2
Myo18b	2
Myh6	2
Mrgpra1	2
Mkl2	2
Maged1	2
Macf1	2
Kmt2d	2
Kif2b	2
Kif26b	2
Kdr	2
Kazn	2
Iqgap3	2
Hspg2	2
H2-D1	2
Gsdmc3	2
Gramd1a	2
Gprasp1	2
Gpatch11	2
Glb1	2
Gja4	2
Galnt4	2
Fcgbp	2
Fbxw7	2
Fbn2	2
Fam135b	2
Fam129b	2
Eya2	2
Erich6	2
Dync2h1	2
Dst	2
Dnah9	2
Dnah7c	2
Dnah1	2
Dlg5	2
Dennd5a	2
Ddx60	2
Dapk1	2
Cyfip2	2
Csmd1	2
Cpne4	2
Col4a3	2
Clca3a1	2
Cic	2
Chst15	2
Cherp	2
Chd6	2
Chd3	2
Chadl	2
Cep250	2
Celf2	2
Cdc42ep3	2
Cct3	2
Ccdc88b	2
Ccdc64	2
Ccdc108	2
Capza3	2
Cand2	2
Cacna1i	2
Brinp2	2
Blnk	2
Atxn7l1	2
Atrnl1	2
Atp7b	2
Atp2a3	2
Atp11b	2
Arvcf	2
Arhgap44	2
Arhgap15	2
Arfgef2	2
Ap1b1	2
Aoc2	2
Anks1b	2
Ankrd36	2
Ank2	2
Alms1	2
AI481877	2
Agrn	2
Adgrg5	2
Adarb2	2
Abcc8	2
4921511H03Rik	2
2410089E03Rik	2
Zswim6	1
Zswim5	1
Zswim3	1
Zscan26	1
Zp3r	1
Zmynd11	1
Zmym1	1
Zkscan6	1
Zfpm2	1
Zfp956	1
Zfp954	1
Zfp949	1
Zfp830	1
Zfp804b	1
Zfp780b	1
Zfp775	1
Zfp750	1
Zfp710	1
Zfp692	1
Zfp69	1
Zfp672	1
Zfp668	1
Zfp655	1
Zfp646	1
Zfp644	1
Zfp639	1
Zfp622	1
Zfp599	1
Zfp551	1
Zfp521	1
Zfp516	1
Zfp438	1
Zfp423	1
Zfp414	1
Zfp410	1
Zfp395	1
Zfp385a	1
Zfp365	1
Zfp330	1
Zfp318	1
Zfp292	1
Zfp282	1
Zfp219	1
Zfp128	1
Zdhhc18	1
Zdhhc13	1
Zc3h7a	1
Zc3h6	1
Zc3h3	1
Zc3h12d	1
Zbtb48	1
Zbtb42	1
Zbtb12	1
Yy2	1
Yif1b	1
Ydjc	1
Xpo7	1
Xkr5	1
Xirp1	1
Wwc1	1
Wrn	1
Wnt2b	1
Wnk2	1
Wiz	1
Wfdc2	1
Wdr95	1
Wdr64	1
Wdr60	1
Wdr53	1
Wdr5	1
Wdr44	1
Wdr31	1
Wdr17	1
Wbp1	1
Vwc2	1
Vwa5a	1
Vtn	1
Vsx2	1
Vps54	1
Vps41	1
Vps37c	1
Vps37a	1
Vps36	1
Vps13c	1
Vpreb3	1
Vprbp	1
Vmn2r97	1
Vmn2r96	1
Vmn2r95	1
Vmn2r94	1
Vmn2r82	1
Vmn2r81	1
Vmn2r67	1
Vmn2r52	1
Vmn2r45	1
Vmn2r4	1
Vmn2r32	1
Vmn2r121	1
Vmn2r104	1
Vmn2r103	1
Vmn1r65	1
Vmn1r27	1
Vmn1r214	1
Vmn1r210	1
Vmn1r21	1
Vmn1r209	1
Vmn1r188	1
Vmn1r168	1
Vmn1r129	1
Vmn1r12	1
Vcam1	1
Vav2	1
Vav1	1
V1ra8	1
Utp14a	1
Usp45	1
Usp42	1
Usp40	1
Usp4	1
Usp38	1
Usp36	1
Usp33	1
Usp29	1
Usp20	1
Usp17le	1
Usp13	1
Uroc1	1
Urgcp	1
Upb1	1
Uox	1
Ung	1
Unc13c	1
Ulk4	1
Ulk1	1
Uhrf1bp1l	1
Ugt8a	1
Ugt2b37	1
Ugt2b34	1
Ugt2a3	1
Uevld	1
Ubr3	1
Ubp1	1
Ube2u	1
Ube2h	1
Ube2g1	1
Ube2cbp	1
Ubash3a	1
Ubap2	1
Uba3	1
Txndc11	1
Txlnb	1
Tubgcp6	1
Ttll4	1
Ttc37	1
Ttc17	1
Ttc14	1
Tspo	1
Tspan33	1
Tspan13	1
Tspan12	1
Tsfm	1
Tsc22d1	1
Trpv6	1
Trpm8	1
Trpm6	1
Trp63	1
Trp53bp1	1
Trp53	1
Troap	1
Trmt44	1
Trmt2b	1
Trip4	1
Trim80	1
Trim62	1
Trim37	1
Trim31	1
Trim30d	1
Trhde	1
Treml4	1
Trcg1	1
Trav7d-3	1
Trav4-3	1
Trav14d-3-dv8	1
Tpp1	1
Tpbg	1
Top1mt	1
Tnr	1
Tnni3k	1
Tnn	1
Tnks	1
Tnip1	1
Tnfaip3	1
Tnc	1
Tmx4	1
Tmtc3	1
Tmprss6	1
Tmprss4	1
Tmem74	1
Tmem62	1
Tmem57	1
Tmem30c	1
Tmem234	1
Tmem221	1
Tmem184c	1
Tmem145	1
Tmem132d	1
Tmem131	1
Tmed7	1
Tmbim7	1
Tmbim6	1
Tmbim4	1
Tlx1	1
Tll2	1
Tle2	1
Tle1	1
Timeless	1
Tie1	1
Thsd7a	1
Thoc2	1
Thbs2	1
Tgfbr3	1
Tgfb3	1
Tgds	1
Tfr2	1
Tfpi2	1
Tfip11	1
Tfap2e	1
Tex28	1
Tex15	1
Tex13a	1
Terf2ip	1
Tenm2	1
Tecpr2	1
Tecpr1	1
Tec	1
Tdrd6	1
Tdrd3	1
Tdrd1	1
Tctn3	1
Tcrg-C4	1
Tcn2	1
Tcl1b3	1
Tcirg1	1
Tcf7l1	1
Tcf3	1
Tcaf1	1
Tbx5	1
Tbx19	1
Tbx1	1
Tbrg1	1
Tbpl2	1
Tbc1d5	1
Tbc1d30	1
Tas2r144	1
Tas2r102	1
Tas1r3	1
Tardbp	1
Taf4b	1
Taar8a	1
Taar7e	1
Taar7a	1
Taar6	1
Syt4	1
Synrg	1
Synpo2l	1
Synpo2	1
Synj1	1
Syne2	1
Sybu	1
Svs2	1
Svs1	1
Svop	1
Sval1	1
Sv2c	1
Suz12	1
Suv39h2	1
Surf4	1
Supt6	1
Supt5	1
Sun3	1
Sugp2	1
Suco	1
Suclg2	1
Suclg1	1
Stxbp5l	1
Stxbp2	1
Strip2	1
Strbp	1
Stpg2	1
Stk4	1
Stk24	1
Stau2	1
Stat5a	1
Stat2	1
Stat1	1
Stard9	1
Stard8	1
Stambp	1
Stag2	1
Stab1	1
St6gal2	1
St3gal6	1
St3gal3	1
Ssh3	1
Ssbp3	1
Srgn	1
Srbd1	1
Sra1	1
Spty2d1	1
Sptbn4	1
Sptan1	1
Spta1	1
Spred2	1
Spock2	1
Spns3	1
Spire2	1
Spice1	1
Sphkap	1
Spen	1
Spata18	1
Spata17	1
Spata1	1
Spag17	1
Sp140	1
Sox8	1
Sox21	1
Sorcs3	1
Sohlh2	1
Socs6	1
Snx6	1
Snx19	1
Snx11	1
Sntg2	1
Sncaip	1
Smyd4	1
Smpd4	1
Smpd3	1
Smpd1	1
Smox	1
Smok3c	1
Smc1a	1
Smarca4	1
Smarca2	1
Smad1	1
Slfn4	1
Slfn2	1
Slfn14	1
Slco1c1	1
Slco1a5	1
Slc9a9	1
Slc9a1	1
Slc8b1	1
Slc7a3	1
Slc6a7	1
Slc46a1	1
Slc41a2	1
Slc39a14	1
Slc38a9	1
Slc38a5	1
Slc35g2	1
Slc35f3	1
Slc35e1	1
Slc35b2	1
Slc30a5	1
Slc30a1	1
Slc2a8	1
Slc2a5	1
Slc24a1	1
Slc23a1	1
Slc22a8	1
Slc1a6	1
Slc1a1	1
Slc15a4	1
Slc13a4	1
Slc12a8	1
Slc12a7	1
Slc10a6	1
Skp2	1
Six5	1
Six4	1
Sirt5	1
Sipa1	1
Sin3a	1
Simc1	1
Shprh	1
Shmt1	1
Shfm1	1
Shc3	1
Shc1	1
Shank2	1
Shank1	1
Sh3bp1	1
Sh2d4a	1
Sgsh	1
Sf3b2	1
Setd2	1
Sestd1	1
Serpini2	1
Serpine1	1
Serpinb1a	1
Serpina3g	1
Serpina3f	1
Serpina1b	1
Serpina11	1
2002-09-01	1
2014-09-01	1
Sepsecs	1
Senp1	1
Sema6d	1
Sema5a	1
Sema3a	1
Sell	1
Sec61a1	1
Sec16a	1
Sec14l5	1
Sec14l1	1
Sdr39u1	1
Sdr16c6	1
Sdhaf2	1
Sdccag8	1
Sdc2	1
Scp2d1	1
Scn5a	1
Scn1a	1
Scin	1
Scgb2b12	1
Scap	1
Scamp1	1
Satl1	1
Satb1	1
Sat1	1
Samsn1	1
Samd7	1
Rwdd1	1
Ruvbl1	1
Rtn2	1
Rtn1	1
Rtkn2	1
Rtf1	1
Rsph9	1
Rsph10b	1
Rrp12	1
Rrnad1	1
Rrn3	1
Rpusd4	1
Rpl7a-ps8	1
Rpl4	1
Rpl31	1
Rpl12	1
Rpgrip1l	1
Ros1	1
Rora	1
Robo4	1
Robo3	1
Rnmtl1	1
Rnf8	1
Rnf146	1
Rnf123	1
Rnf121	1
Rnaseh2a	1
Rimbp2	1
Rhox8	1
Rhbdl3	1
Rhbdl2	1
Rgs7bp	1
Rgs14	1
Rgmb	1
Rfx2	1
Rfwd2	1
Rfesd	1
Rem1	1
Reln	1
Rell1	1
Recql	1
Rbks	1
Rb1	1
Rassf7	1
Rassf4	1
Rasgrp3	1
Rasgef1a	1
Rasa4	1
Rarb	1
Ranbp6	1
Ralgps2	1
Ralgapb	1
Ralgapa2	1
Rad9b	1
Rad23a	1
Rabepk	1
Rab27b	1
Rab19	1
Rab11fip5	1
Rab11fip2	1
Rab11fip1	1
R3hdm1	1
Qser1	1
Qrich2	1
Pyurf	1
Pygl	1
Pycr2	1
Ptpru	1
Ptprr	1
Ptprk	1
Ptprj	1
Ptpre	1
Ptpn3	1
Ptpn13	1
Ptk7	1
Pstpip2	1
Psmg1	1
Psmd4	1
Psmd2	1
Psd	1
Prss57	1
Prss32	1
Prrc2b	1
Prr5	1
Prps1	1
Prpmp5	1
Proser3	1
Proser1	1
Prl8a6	1
Prkdc	1
Prkd2	1
Prkcz	1
Prkcq	1
Prkar1a	1
Prkag1	1
Prickle1	1
Prep	1
Prdm2	1
Ppp4r4	1
Ppp3ca	1
Ppp2r5d	1
Ppp1r9a	1
Ppp1r15a	1
Ppp1r14c	1
Ppp1r12c	1
Ppfia4	1
Ppfia2	1
Ppap2b	1
Postn	1
Pomgnt2	1
Pom121	1
Polr3a	1
Polr2a	1
Podn	1
Pnpla6	1
Pml	1
Plxnc1	1
Plxna1	1
Plscr2	1
Plek	1
Plec	1
Plcz1	1
Plcxd1	1
Plcl2	1
Plce1	1
Plcd4	1
Plcb4	1
Plcb3	1
Plcb1	1
Plb1	1
Pla2g7	1
Pla2g4e	1
Pla2g4b	1
Pkdrej	1
Pkdcc	1
Pkd1l2	1
Pkd1l1	1
Pja2	1
Piwil4	1
Pip5k1c	1
Pik3r4	1
Pigk	1
Piezo1	1
Phykpl	1
Phox2b	1
Phf21a	1
Phf20l1	1
Phf20	1
Phf12	1
Pgrmc1	1
Pglyrp2	1
Pgf	1
Pfkp	1
Pfkfb4	1
Pex5l	1
Per2	1
Pepd	1
Peg3	1
Pecam1	1
Pebp1	1
Peak1	1
Pdzd8	1
Pdp2	1
Pdlim7	1
Pdlim4	1
Pde7b	1
Pde4dip	1
Pde4d	1
Pde2a	1
Pde1c	1
Pde12	1
Pcyox1l	1
Pcsk5	1
Pcsk2	1
Pcnxl2	1
Pcnx	1
Pcmt1	1
Pcdhga5	1
Pcdhga2	1
Pcdhb4	1
Pcdhac1	1
Pcdh9	1
Pcdh19	1
Pcdh18	1
Pbxip1	1
Pbx2	1
Paxbp1	1
Pax6	1
Patl1	1
Parp12	1
Park7	1
Pard3	1
Paqr8	1
Padi4	1
Pabpc4l	1
P2ry6	1
P2rx4	1
Otoa	1
Osbpl7	1
Osbpl3	1
Orm2	1
Orc5	1
Orc4	1
Opn4	1
Omd	1
Oma1	1
Olig2	1
Olfr981	1
Olfr978	1
Olfr92	1
Olfr91	1
Olfr851	1
Olfr821	1
Olfr729	1
Olfr676	1
Olfr671	1
Olfr669	1
Olfr667	1
Olfr645	1
Olfr625-ps1	1
Olfr568	1
Olfr566	1
Olfr549	1
Olfr54	1
Olfr539	1
Olfr524	1
Olfr523	1
Olfr50	1
Olfr498	1
Olfr345	1
Olfr266	1
Olfr26	1
Olfr191	1
Olfr16	1
Olfr15	1
Olfr1499	1
Olfr1335	1
Olfr1307	1
Olfr1299	1
Olfr1298	1
Olfr1290	1
Olfr126	1
Olfr1243	1
Olfr1239	1
Olfr1205	1
Olfr1115	1
Olfr1109	1
Olfr107	1
Olfr1056	1
Olfr1018	1
Olfr1000	1
Olfml3	1
Olfm4	1
Ogdhl	1
Odf2	1
Obox3	1
Oas1g	1
Oacyl	1
Nxnl1	1
Nxf2	1
Nwd1	1
Nutm1	1
Nup214	1
Nup210	1
Nup205	1
Nup188	1
Numa1	1
Nudcd3	1
Nuak2	1
Ntrk2	1
Ntrk1	1
Ntng1	1
Ntm	1
Nsf	1
Nsd1	1
Nrxn3	1
Nrp1	1
Nrg3	1
Nrcam	1
Nr6a1	1
Nr4a2	1
Nr2c2	1
Npr3	1
Nphp1	1
Npepl1	1
Npc1l1	1
Nos3	1
Nos2	1
Noc3l	1
Nmnat2	1
Nlrp2	1
Nlrp1b	1
Nlrc5	1
Nkx2-5	1
Nktr	1
Nkrf	1
Nkiras2	1
Nisch	1
Nipal4	1
Nin	1
Nid2	1
Nhsl1	1
Nfkbiz	1
Nfkbil1	1
Neurl4	1
Nek6	1
Nek11	1
Nefh	1
Nedd1	1
Necab1	1
Ndufa11	1
Ndrg4	1
Ndfip2	1
Ncor1	1
Ncoa1	1
Nckipsd	1
Ncapg	1
Ncapd3	1
Nbea	1
Nbas	1
Nav2	1
Naprt	1
Nap1l3	1
Nalcn	1
Nadk2	1
Nacc2	1
Nab1	1
Naaladl1	1
Myt1l	1
Myom2	1
Myom1	1
Myo5b	1
Myo5a	1
Myo1d	1
Myo15b	1
Mylk	1
Myl2	1
Myh9	1
Myh7	1
Myh14	1
Mycbp2	1
Mybl1	1
Mum1	1
Mug2	1
Muc6	1
Muc3	1
Muc1	1
Mtus2	1
Mtmr2	1
Mtmr10	1
Mtif3	1
Mthfr	1
Mthfd1l	1
Mta2	1
Msl3	1
Msh6	1
Msh4	1
Mrps5	1
Mrpl15	1
Mrgprb2	1
Mrgprb1	1
Mrc2	1
Mppe1	1
Mpp4	1
Moxd2	1
Mon1b	1
Mon1a	1
Mmp9	1
Mmp20	1
Mmp15	1
Mmd2	1
Mlxipl	1
Mlst8	1
Mipep	1
Mios	1
Mid1	1
Mia2	1
Mgmt	1
Mgat3	1
Mgam	1
Mga	1
Mfsd11	1
Mfsd1	1
Mettl15	1
Megf10	1
Mefv	1
Mef2b	1
Med23	1
Med12l	1
Med12	1
Mdn1	1
Mdh2	1
Mdga1	1
Mctp2	1
Mctp1	1
Mcoln1	1
Mcm2	1
Mbd5	1
Matn2	1
Mast3	1
Mast2	1
Masp2	1
Mapkap1	1
Mapk1ip1	1
Map3k9	1
Map3k6	1
Map3k2	1
Map3k15	1
Map1a	1
Manea	1
Man2a1	1
Malrd1	1
Magel2	1
Mad1l1	1
M6pr	1
Lzts3	1
Lztr1	1
Ltn1	1
Ltf	1
Lrrk2	1
Lrrc8b	1
Lrrc6	1
Lrrc16a	1
Lrp8	1
Lrp12	1
Lrp1	1
Loxhd1	1
Lonp1	1
Lmtk2	1
Lmf1	1
Llgl1	1
Lipf	1
Limch1	1
Lima1	1
Lhfpl1	1
Lhcgr	1
Lgr6	1
Lgr4	1
Lgals8	1
Ldb2	1
Lca5l	1
Lamp3	1
Lamc2	1
Lamb2	1
Lama5	1
Lama3	1
Lama2	1
L3mbtl3	1
L3mbtl2	1
L1cam	1
Krt35	1
Krit1	1
Kpna7	1
Kndc1	1
Kmt2c	1
Klrb1	1
Klk1b27	1
Klhl41	1
Klhl33	1
Klhl29	1
Klhl23	1
Klhl12	1
Klhl11	1
Klf6	1
Klc1	1
Kir3dl1	1
Kif6	1
Kif5c	1
Kif23	1
Kif22	1
Kif21b	1
Kif20b	1
Kif1c	1
Kif12	1
Khdrbs2	1
Kdm4d	1
Kdm3a	1
Kdm2b	1
Kctd3	1
Kctd13	1
Kcnt2	1
Kcnt1	1
Kcnk5	1
Kcnk4	1
Kcnk18	1
Kcnj16	1
Kcnh7	1
Kcnd2	1
Kcna3	1
Kcna10	1
Kbtbd7	1
Kbtbd6	1
Katnbl1	1
Katnal1	1
Kank4	1
Josd2	1
Jmjd1c	1
Jkamp	1
Jag2	1
Izumo4	1
Izumo3	1
Ivns1abp	1
Itsn2	1
Itpr3	1
Itpr1	1
Itgb5	1
Itgb3	1
Itga4	1
Itga1	1
Isy1	1
Irx2	1
Irs2	1
Irs1	1
Irf9	1
Irf5	1
Irf1	1
Iqub	1
Iqgap2	1
Iqgap1	1
Iqce	1
Ipo9	1
Ip6k1	1
Ints4	1
Ints3	1
Ints1	1
Insr	1
Inpp4a	1
Ino80d	1
Impg2	1
Il7	1
Il33	1
Il22ra1	1
Il1f9	1
Il17re	1
Il17c	1
Il12rb1	1
Il10rb	1
Ihh	1
Igsf3	1
Igll1	1
Igkv4-54	1
Igkv1-99	1
Igkv1-110	1
Ighv8-8	1
Ighv1-53	1
Ighv15-2	1
Ighg2b	1
Ifrd1	1
Ifi44	1
Ido1	1
Ide	1
Hyls1	1
Hydin	1
Huwe1	1
Htt	1
Htr4	1
Hspb7	1
Hspa4l	1
Hspa1l	1
Hspa13	1
Hsd3b1	1
Hsd11b1	1
Hs3st3b1	1
Hrg	1
Hpca	1
Hoxd3	1
Hoxb5	1
Hnrnpk	1
Hmgn1	1
Hmcn2	1
Hmcn1	1
Hlcs	1
Hivep3	1
Hivep2	1
Hivep1	1
Hist3h2a	1
Hist1h3i	1
Hipk3	1
Hif1an	1
Hfm1	1
Hey2	1
Heph	1
Hells	1
Helb	1
Heg1	1
Hecw2	1
Hecw1	1
Hectd1	1
Hddc2	1
Hdac4	1
Hcrtr2	1
Hcls1	1
Has3	1
Hand2	1
Habp4	1
Haao	1
H2-T22	1
H2-T10	1
Gzma	1
Gucy2f	1
Gtf3c3	1
Gtf2i	1
Gtf2a1	1
Gstt4	1
Gsn	1
Gsdmd	1
Gsdmc2	1
Grm1	1
Grk1	1
Grip2	1
Gria2	1
Gramd1c	1
Gpx1	1
Gpr3	1
Gpr22	1
Gpr21	1
Gpr158	1
Gpr150	1
Gpr141	1
Gpr119	1
Gphn	1
Gpbp1l1	1
Gpatch3	1
Gpatch2	1
Golim4	1
Golga4	1
Gns	1
Gnptg	1
Gnptab	1
Gnl3l	1
Gng4	1
Gnb2	1
Gnb1	1
Gnal	1
Gm996	1
Gm9894	1
Gm839	1
Gm773	1
Gm6658	1
Gm6594	1
Gm6484	1
Gm6325	1
Gm6309	1
Gm5449	1
Gm4985	1
Gm4980	1
Gm4847	1
Gm4691	1
Gm38392	1
Gm382	1
Gm1661	1
Gm16506	1
Gm16263	1
Gm14496	1
Gm13125	1
Gm12526	1
Gm10037	1
Gltscr1	1
Glp2r	1
Glmn	1
Gli3	1
Glce	1
Gimap7	1
Gif	1
Ghitm	1
Ggct	1
Gfpt2	1
Gfm2	1
Gfi1b	1
Gdpd2	1
Gdf6	1
Gcnt4	1
Gcc2	1
Gcc1	1
Gc	1
Gba	1
Gas6	1
Gart	1
Garem	1
Gapvd1	1
Gap43	1
Ganab	1
Galr1	1
Galnt6	1
Galnt3	1
Galnt10	1
Galk1	1
Gad2	1
Gad1	1
Gabra2	1
Gabbr2	1
Gab3	1
G6pd2	1
Fzd3	1
Fyco1	1
Fut2	1
Fut11	1
Fstl5	1
Fryl	1
Fras1	1
Fpr-rs3	1
Foxs1	1
Foxm1	1
Fnip2	1
Fndc7	1
Fmo1	1
Fmnl2	1
Fmn1	1
Flnb	1
Flg2	1
Flg	1
Flcn	1
Fktn	1
Fkbp6	1
Fign	1
Fgg	1
Fgfr3	1
Fgfr2	1
Ffar2	1
Fbxw19	1
Fbxo38	1
Fbxo21	1
Fbxo10	1
Fbxl14	1
Fbln2	1
Fbln1	1
Fat2	1
Far2	1
Fancm	1
Fanca	1
Fan1	1
Fam92b	1
Fam83c	1
Fam73b	1
Fam46b	1
Fam227a	1
Fam214a	1
Fam19a5	1
Fam198a	1
Fam196b	1
Fam196a	1
Fam195a	1
Fam188a	1
Fam184a	1
Fam161a	1
Fam13a	1
Fam134c	1
Fam129c	1
Fam124b	1
Fam124a	1
Fam114a2	1
Fam114a1	1
Fah	1
F8a	1
F8	1
F13b	1
Eya4	1
Exoc8	1
Exoc3l4	1
Exoc3	1
Exo1	1
Evpl	1
Etaa1	1
Esx1	1
Esrp1	1
Ercc6l2	1
Erbb2ip	1
Epsti1	1
Ephb1	1
Epha7	1
Enpp2	1
Eng	1
Enam	1
Eml2	1
Emc3	1
Eln	1
Elmsan1	1
Ell2	1
Elfn1	1
Elf4	1
Elavl2	1
Eif4g3	1
Eif4g1	1
Eif4enif1	1
Egr4	1
Egflam	1
Eftud2	1
Ect2l	1
Ece1	1
Eaf1	1
Dync1i2	1
Dusp9	1
Dspp	1
Dsg2	1
Dsel	1
Drosha	1
Drd4	1
Drd2	1
Drc7	1
Dpyd	1
Dpy19l3	1
Dpep1	1
Dpcr1	1
Dopey2	1
Dock6	1
Dock3	1
Dock2	1
Dock10	1
Dnpep	1
Dnmt1	1
Dnm3	1
Dnhd1	1
Dner	1
Dnase2b	1
Dnajc7	1
Dnajc17	1
Dnajc13	1
Dnajc10	1
Dnah2	1
Dnaaf5	1
Dnaaf1	1
Dmwd	1
Dlx4	1
Dlgap1	1
Dlg3	1
Dlc1	1
Dixdc1	1
Dis3	1
Dido1	1
Dhx37	1
Dhx36	1
Dhx34	1
Dgkz	1
Dgki	1
Dennd3	1
Dennd2c	1
Ddx55	1
Ddx42	1
Dcun1d2	1
Dct	1
Dchs1	1
Dcbld2	1
Dact3	1
Dab2ip	1
Dab1	1
D330045A20Rik	1
D1Ertd622e	1
D130043K22Rik	1
Cyp8b1	1
Cyp4f14	1
Cyp4a30b	1
Cyp3a13	1
Cyp3a11	1
Cyp2j9	1
Cyp26a1	1
Cyp24a1	1
Cuzd1	1
Cul9	1
Cubn	1
Ctu2	1
Cttnbp2	1
Cts8	1
Ctnnal1	1
Ctnna3	1
Csrp2bp	1
Cspp1	1
Csmd3	1
Csk	1
Csf2rb2	1
Csf1r	1
Cse1l	1
Cryz	1
Crybg3	1
Crtam	1
Crtac1	1
Creb3l4	1
Creb3	1
Cr2	1
Cps1	1
Cpne6	1
Cpne5	1
Cpne3	1
Cped1	1
Cpeb3	1
Cpb2	1
Cpa6	1
Cpa4	1
Cox6b2	1
Coro2b	1
Cops4	1
Colgalt1	1
Colec12	1
Col8a2	1
Col6a6	1
Col6a1	1
Col5a3	1
Col5a2	1
Col2a1	1
Col26a1	1
Col24a1	1
Col1a1	1
Col15a1	1
Coil	1
Cobll1	1
Cntrob	1
Cntnap5c	1
Cntln	1
Cnr1	1
Cnn3	1
Cnn2	1
Cnih2	1
Cmya5	1
Cmip	1
Cluh	1
Cluap1	1
Clu	1
Clstn1	1
Clptm1	1
Clk2	1
Clic6	1
Cldn34b1	1
Cldn3	1
Clcn5	1
Clcc1	1
Clca4a	1
Clca1	1
Cirh1a	1
Cilp	1
Ciita	1
Chst4	1
Chst13	1
Chrnb4	1
Chrna1	1
Chrdl1	1
Chek2	1
Chdh	1
Chd7	1
Chd1	1
Cftr	1
Cfap69	1
Cfap58	1
Cfap57	1
Cfap54	1
Cfap46	1
Ces3b	1
Ces2e	1
Ces1e	1
Ces1a	1
Cep85l	1
Cep72	1
Cep350	1
Cep170b	1
Cep170	1
Cep126	1
Cep120	1
Cep112	1
Cep104	1
Cenpc1	1
Cemip	1
Celsr3	1
Celsr1	1
Celf5	1
Cecr2	1
Cdkn2c	1
Cdhr3	1
Cdh6	1
Cdh16	1
Cdh13	1
Cdh1	1
Cdca7	1
Cdc5l	1
Cdc45	1
Cd96	1
Cd82	1
Cd300e	1
Cd209f	1
Cd163	1
Cct6b	1
Ccnk	1
Ccdc97	1
Ccdc92	1
Ccdc81	1
Ccdc55	1
Ccdc40	1
Ccdc39	1
Ccdc159	1
Ccdc157	1
Ccdc150	1
Ccdc148	1
Ccbe1	1
Ccar2	1
Cc2d2a	1
Cc2d1a	1
Cbr1	1
Catsper3	1
Cat	1
Casp16	1
Caskin2	1
Caskin1	1
Card6	1
Car9	1
Capn7	1
Cand1	1
Caml	1
Camk2d	1
Calr4	1
Cage1	1
Cadps2	1
Cadm4	1
Cad	1
Cacna2d4	1
Cacna2d3	1
Cacna1d	1
Cables2	1
Cables1	1
C77370	1
C2cd3	1
C1s2	1
Bub1b	1
Bub1	1
Btnl10	1
Btbd18	1
Bst2	1
Brwd3	1
Brd9	1
Brd4	1
Brca2	1
Brat1	1
Bpifb1	1
Bpi	1
Birc6	1
Bfar	1
Bend4	1
BE692007	1
Bdh1	1
Bcs1l	1
Bcorl1	1
Bcor	1
Bcl9l	1
Bcl3	1
Bcl2l12	1
Bcar1	1
BC094916	1
BC051665	1
BC051142	1
BC049702	1
BC034090	1
BC026585	1
BC003331	1
Bbs7	1
Baz2b	1
Bank1	1
Baiap2	1
Bahd1	1
B4galnt4	1
B3gnt6	1
Azi2	1
Axin2	1
Avpr1b	1
Atxn7	1
Atxn2	1
Atxn1l	1
Atxn1	1
Atp8b5	1
Atp2b2	1
Atp2b1	1
Atp1a3	1
Atp1a1	1
Atp13a4	1
Atp10b	1
Athl1	1
Atg2b	1
Atg2a	1
Atf7ip	1
Atf2	1
Asz1	1
Asxl2	1
Astn2	1
Aste1	1
Asic5	1
Asap3	1
Asap1	1
Arrdc1	1
Arpc1a	1
Armcx5	1
Arl5c	1
Arih1	1
Arid4b	1
Arid4a	1
Arid1a	1
Arhgef7	1
Arhgef4	1
Arhgef26	1
Arhgef19	1
Arhgef15	1
Arhgef12	1
Arhgef1	1
Arhgap6	1
Arhgap42	1
Arhgap36	1
Arhgap30	1
Arhgap29	1
Arhgap20	1
Arhgap10	1
Arap1	1
Araf	1
Apol7b	1
Apoh	1
Ap3b1	1
Ap1ar	1
Anxa2	1
Antxr1	1
Anpep	1
Ankrd34a	1
Ankrd17	1
Ankfy1	1
Angptl4	1
Angptl2	1
Angptl1	1
Amy1	1
Alpk3	1
Alpk2	1
Alpi	1
Aloxe3	1
Alox15	1
Alg12	1
Aldh7a1	1
Aldh2	1
Aldh1l1	1
Akr1c21	1
Akna	1
Akap6	1
Akap5	1
Akap12	1
Ak7	1
AI314180	1
Agxt2	1
Agpat3	1
Ago2	1
Aff2	1
Afap1l2	1
Afap1	1
Adrb3	1
Adrb1	1
Adnp	1
Adh5	1
Adgrv1	1
Adgrl3	1
Adgrg4	1
Adgrg2	1
Adgrf3	1
Adgrf2	1
Adgre5	1
Adgrb3	1
Adgra2	1
Add2	1
Adcyap1	1
Adcy4	1
Adcy1	1
Adat1	1
Adamts6	1
Adamts13	1
Adamts12	1
Adam5	1
Adam3	1
Adam29	1
Adam26b	1
Adam11	1
Acvr2a	1
Actrt1	1
Actn4	1
Actn3	1
Actn2	1
Actl9	1
Acss1	1
Acsm5	1
Acsl5	1
Acox3	1
Acot1	1
Acmsd	1
Acap3	1
Acap2	1
Acaca	1
Ablim3	1
Abcd4	1
Abcc2	1
Abcc12	1
Abcc1	1
Abcb8	1
Abcb7	1
Abca9	1
Abca6	1
Abca3	1
Abca15	1
Abca13	1
Abca12	1
Aass	1
Aanat	1
Aak1	1
A4gnt	1
9530053A07Rik	1
9330182L06Rik	1
6430531B16Rik	1
6030469F06Rik	1
4933427D06Rik	1
4933416C03Rik	1
4933415F23Rik	1
4932438A13Rik	1
4930555F03Rik	1
4930503B20Rik	1
4930474N05Rik	1
4921509C19Rik	1
3830417A13Rik	1
3830403N18Rik	1
3632451O06Rik	1
3110002H16Rik	1
2900026A02Rik	1
2610020H08Rik	1
2310035C23Rik	1
2310034C09Rik	1
1810010H24Rik	1
1700123L14Rik	1
1700084C01Rik	1
1700080O16Rik	1
1700067K01Rik	1
1700030J22Rik	1
1700024P16Rik	1
1700022I11Rik	1
1700021K19Rik	1
1700019O17Rik	1
1700018C11Rik	1
1700016K19Rik	1
1700014D04Rik	1
1700003F12Rik	1
1110059E24Rik	1
1110038F14Rik	1

## Sheet: Homozygous mutations
TYPE	CHROM	POS	GENE	CSQ	AminoAcid	NtChange	NumberofHOMS	AllOtherCSQs	ERS1126552	ERS1126503	ERS1126500	ERS1126501	ERS1126502	ERS1126504	ERS1126505	ERS1126506	ERS1126508	ERS1126513	ERS1126509	ERS1126510	ERS1126511	ERS1126512	ERS1126517	ERS1126518	ERS1126514	ERS1126515	ERS1126516	ERS1126524	ERS1126525	ERS1126519	ERS1126520	ERS1126521	ERS1126522	ERS1126523	ERS1126533	ERS1126534	ERS1126528	ERS1126529	ERS1126530	ERS1126531	ERS1126540	ERS1126541	ERS1126542	ERS1126538	ERS1126539	ERS1126550	ERS1126551	ERS1126543	ERS1126544
SNP	1	4782709	Mrpl15	missense_variant,NMD_transcript_variant	E44K	C>T:1	1	CSQ=ENSMUST00000045689:Mrpl15:missense_variant,NMD_transcript_variant:130:44:E>K:BLOSUM62,1+ENSMUST00000115538:Mrpl15:intron_variant,non_coding_transcript_variant+ENSMUST00000130201:Mrpl15:synonymous_variant:285:95:L>L+ENSMUST00000132625:Mrpl15:downstream_gene_variant+ENSMUST00000146665:Mrpl15:synonymous_variant:285:95:L>L+ENSMUST00000156816:Mrpl15:synonymous_variant:285:95:L>L+ENSMUST00000192286…	.	.	.	.	.	.	.	.	.	.	.	.	.	.	.	.	.	.	.	.	.	.	.	.	.	.	.	.	.	.	.	.	.	.	.	.	.	.	.	.	.
SNP	1	9678480	Mybl1	missense_variant	S297F	G>A:2	1	CSQ=ENSMUST00000088658:Mybl1:missense_variant:890:297:S>F:BLOSUM62,-2+ENSMUST00000115468:Mybl1:missense_variant:890:297:S>F:BLOSUM62,-2+ENSMUST00000160022:Mybl1:non_coding_transcript_exon_variant,non_coding_transcript_variant+ENSMUST00000160451:Mybl1:non_coding_transcript_exon_variant,non_coding_transcript_variant+ENSMUST00000188212:Mybl1:downstream_gene_variant	.	.	.	.	.	.	.	.	.	.	.	.	.	.	.	.	.	.	.	.	.	.	.	.	.	1/1:10:37:10:237,30,0	.	.	.	.	.	.	.	.	.	.	.	.	.	.	.
SNP	1	10085825	Cspp1	stop_gained	Δ423	C>T:1	1	CSQ=ENSMUST00000071087:Cspp1:stop_gained:1270:424+ENSMUST00000123261:Cspp1:upstream_gene_variant+ENSMUST00000153804:Cspp1:downstream_gene_variant+ENSMUST00000186294:Cspp1:stop_gained:1258:420+ENSMUST00000188249:Cspp1:downstream_gene_variant+ENSMUST00000188449:Cspp1:intron_variant,NMD_transcript_variant	.	.	.	.	.	.	.	.	.	.	.	.	.	.	.	.	.	.	.	.	.	.	.	.	.	.	.	.	.	.	.	.	.	.	.	.	.	.	.	.	.
SNP	1	10409298	Cpa6	missense_variant	P237S	G>A:1	1	CSQ=ENSMUST00000035577:Cpa6:missense_variant:709:237:P>S:BLOSUM62,-1+ENSMUST00000153695:Cpa6:3_prime_UTR_variant,NMD_transcript_variant	.	1/1:5:19:5:161,15,0	.	.	.	.	.	.	.	.	.	.	.	.	.	.	.	.	.	.	.	.	.	.	.	.	.	.	.	.	.	.	.	.	.	.	.	.	.	.	.
SNP	1	16394098	Stau2	missense_variant	A143T	C>T:1	5	CSQ=ENSMUST00000027052:Stau2:missense_variant:427:143:A>T:BLOSUM62,0+ENSMUST00000054668:Stau2:missense_variant:523:175:A>T:BLOSUM62,0+ENSMUST00000127420:Stau2:3_prime_UTR_variant,NMD_transcript_variant+ENSMUST00000128957:Stau2:missense_variant:523:175:A>T:BLOSUM62,0+ENSMUST00000131257:Stau2:missense_variant:409:137:A>T:BLOSUM62,0+ENSMUST00000149320:Stau2:missense_variant:523:175:A>T:BLOSUM62,0+EN…	.	.	.	.	.	.	.	.	.	1/1:21:73:21:252,63,0	.	.	.	.	.	1/1:11:41:11:244,33,0	.	.	.	.	1/1:26:89:26:255,78,0	.	.	.	.	.	.	.	.	.	.	.	.	.	1/1:27:92:27:255,81,0	.	.	.	1/1:14:50:14:255,42,0	.	.
SNP	1	20935503	Paqr8	missense_variant	L294F	C>T:1	1	CSQ=ENSMUST00000068880:Paqr8:missense_variant:880:294:L>F:BLOSUM62,0+ENSMUST00000167119:Paqr8:missense_variant:880:294:L>F:BLOSUM62,0+ENSMUST00000187651:Paqr8:missense_variant:880:294:L>F:BLOSUM62,0+ENSMUST00000189400:Paqr8:missense_variant:880:294:L>F:BLOSUM62,0	.	1/1:26:89:26:255,78,0	.	.	.	.	.	.	.	.	.	.	.	.	.	.	.	.	.	.	.	.	.	.	.	.	.	.	.	.	.	.	.	.	.	.	.	.	.	.	.
SNP	1	23101807	4933415F23Rik	missense_variant	R142Q	C>T:2	1	CSQ=ENSMUST00000073179:4933415F23Rik:missense_variant:425:142:R>Q:BLOSUM62,1+ENSMUST00000191045:Gm29506:intron_variant,non_coding_transcript_variant	.	.	.	.	.	.	.	.	.	.	.	.	.	.	.	.	.	.	.	.	.	.	.	.	.	.	1/1:16:57:16:222,48,0	.	.	.	.	.	.	.	.	.	.	.	.	.	.
SNP	1	25093856	Adgrb3	missense_variant	A1383V	G>A:2	1	CSQ=ENSMUST00000041838:Adgrb3:missense_variant:4148:1383:A>V:BLOSUM62,0+ENSMUST00000126096:Adgrb3:non_coding_transcript_exon_variant,non_coding_transcript_variant+ENSMUST00000126626:Adgrb3:missense_variant:1538:513:A>V:BLOSUM62,0+ENSMUST00000135518:Adgrb3:missense_variant:4148:1383:A>V:BLOSUM62,0+ENSMUST00000146592:Adgrb3:missense_variant:3428:1143:A>V:BLOSUM62,0+ENSMUST00000151309:Adgrb3:missens…	.	.	.	.	.	.	.	.	.	.	.	.	.	.	.	.	.	.	.	.	.	.	.	.	.	.	1/1:28:95:28:255,84,0	.	.	.	.	.	.	.	.	.	.	.	.	.	.
SNP	1	32472575	Khdrbs2	missense_variant	G207D	G>A:2	2	CSQ=ENSMUST00000027226:Khdrbs2:missense_variant:620:207:G>D:BLOSUM62,-1+ENSMUST00000195178:Gm37999:upstream_gene_variant	.	.	.	1/1:7:26:7:200,21,0	.	.	.	.	.	.	.	.	.	.	.	.	.	.	.	.	.	.	.	.	.	.	.	.	.	.	.	1/1:18:64:18:255,54,0	.	.	.	.	.	.	.	.	.
SNP	1	34178105	Dst	missense_variant	A1209T	G>A:1	2	CSQ=ENSMUST00000097785:Dst:intron_variant+ENSMUST00000097786:Dst:intron_variant+ENSMUST00000115104:Dst:intron_variant+ENSMUST00000181692:Gm26788:non_coding_transcript_exon_variant,non_coding_transcript_variant+ENSMUST00000182513:Dst:missense_variant:3625:1209:A>T:BLOSUM62,0+ENSMUST00000183034:Dst:intron_variant+ENSMUST00000183302:Dst:missense_variant:3451:1151:A>T:BLOSUM62,0+ENSMUST00000185269:Ds…	.	.	.	1/1:7:26:7:183,21,0	.	.	.	.	.	.	.	.	.	.	.	.	.	.	.	.	.	.	.	.	.	.	.	.	.	.	.	1/1:15:19:16:255,11,0	.	.	.	.	.	.	.	.	.
SNP	1	34307494	Dst	stop_gained	Δ7361	C>T:1	1	CSQ=ENSMUST00000097785:Dst:stop_gained:22084:7362+ENSMUST00000097786:Dst:stop_gained:16042:5348+ENSMUST00000115104:Dst:stop_gained:22123:7375+ENSMUST00000182018:Dst:stop_gained:4819:1607+ENSMUST00000182507:Dst:downstream_gene_variant+ENSMUST00000183034:Dst:stop_gained:23056:7686+ENSMUST00000183100:Dst:downstream_gene_variant+ENSMUST00000185269:Dst:stop_gained:15430:5144	.	.	.	.	.	.	.	.	.	.	.	.	.	.	.	.	.	.	1/1:23:79:23:255,69,0	.	.	.	.	.	.	.	.	.	.	.	.	.	.	.	.	.	.	.	.	.	.
SNP	1	34804930	Arhgef4	missense_variant	S1359N	G>A:2	1	CSQ=ENSMUST00000047664:Arhgef4:5_prime_UTR_variant+ENSMUST00000159021:Arhgef4:5_prime_UTR_variant+ENSMUST00000159059:Arhgef4:non_coding_transcript_exon_variant,non_coding_transcript_variant+ENSMUST00000159747:Arhgef4:missense_variant:4076:1359:S>N:BLOSUM62,1+ENSMUST00000160855:Arhgef4:5_prime_UTR_variant,NMD_transcript_variant+ENSMUST00000162599:Arhgef4:missense_variant:575:192:S>N:BLOSUM62,1+ENS…	.	.	.	.	.	.	.	.	.	.	.	.	.	.	.	.	.	.	.	.	.	.	.	.	.	1/1:12:43:12:255,36,0	.	.	.	.	.	.	.	.	.	.	.	.	.	.	.
SNP	1	34863550	Plekhb2	missense_variant	C90W	T>G:3	1	CSQ=ENSMUST00000027297:Plekhb2:missense_variant:270:90:C>W:BLOSUM62,-2+ENSMUST00000152654:Plekhb2:downstream_gene_variant+ENSMUST00000156687:Plekhb2:missense_variant:270:90:C>W:BLOSUM62,-2	.	.	.	.	.	.	.	.	.	.	.	.	.	.	.	.	.	.	.	.	.	.	1/1:28:96:28:255,84,0	.	.	.	.	.	.	.	.	.	.	.	.	.	.	.	.	.	.
SNP	1	34866187	Plekhb2	missense_variant	A127V	C>T:2	1	CSQ=ENSMUST00000027297:Plekhb2:missense_variant:380:127:A>V:BLOSUM62,0+ENSMUST00000152654:Plekhb2:downstream_gene_variant+ENSMUST00000156687:Plekhb2:missense_variant:380:127:A>V:BLOSUM62,0	.	.	.	.	.	.	.	.	.	.	.	.	.	.	.	.	.	.	.	.	.	.	.	.	.	.	.	.	.	.	.	.	.	.	.	1/1:15:54:15:255,45,0	.	.	.	.	.
SNP	1	36810350	Tmem131	missense_variant	A1104V	G>A:2	2	CSQ=ENSMUST00000027290:Tmem131:missense_variant:3311:1104:A>V:BLOSUM62,0+ENSMUST00000187917:Tmem131:non_coding_transcript_exon_variant,non_coding_transcript_variant+ENSMUST00000189470:Tmem131:downstream_gene_variant+ENSMUST00000191381:Tmem131:non_coding_transcript_exon_variant,non_coding_transcript_variant+ENSMUST00000194563:Tmem131:missense_variant:3311:1104:A>V:BLOSUM62,0	.	.	.	1/1:12:43:12:230,36,0	.	.	.	.	.	.	.	.	.	.	.	.	.	.	.	.	.	.	.	.	.	.	.	.	.	.	.	1/1:30:102:30:255,90,0	.	.	.	.	.	.	.	.	.
SNP	1	37387752	Inpp4a	missense_variant	A604V	C>T:2	1	CSQ=ENSMUST00000027287:Inpp4a:missense_variant:1811:604:A>V:BLOSUM62,0+ENSMUST00000058307:Inpp4a:missense_variant:983:328:A>V:BLOSUM62,0+ENSMUST00000114933:Inpp4a:missense_variant:1016:339:A>V:BLOSUM62,0+ENSMUST00000132401:Inpp4a:missense_variant:1910:637:A>V:BLOSUM62,0+ENSMUST00000132615:Inpp4a:missense_variant:1808:603:A>V:BLOSUM62,0+ENSMUST00000136846:Inpp4a:missense_variant:1808:603:A>V:BLOSU…	.	.	.	.	.	.	.	.	.	.	.	.	.	.	.	.	.	.	.	.	.	.	.	.	.	.	.	.	.	.	.	.	.	.	.	1/1:38:126:38:255,114,0	.	.	.	.	.
SNP	1	39370034	Rpl31	missense_variant	P43L	C>T:2	2	CSQ=ENSMUST00000054462:Tbc1d8:downstream_gene_variant+ENSMUST00000086535:Rpl31:missense_variant:128:43:P>L:BLOSUM62,-3+ENSMUST00000178079:Rpl31:missense_variant:128:43:P>L:BLOSUM62,-3+ENSMUST00000179954:Rpl31:missense_variant:128:43:P>L:BLOSUM62,-3+ENSMUST00000191855:Rpl31:non_coding_transcript_exon_variant,non_coding_transcript_variant+ENSMUST00000192099:Tbc1d8:downstream_gene_variant+ENSMUST000…	.	.	.	.	1/1:23:80:23:255,69,0	.	.	.	.	.	.	.	.	.	.	.	.	.	.	.	.	.	.	.	.	.	.	.	.	.	.	.	.	.	.	.	.	1/1:28:81:30:255,64,0	.	.	.
SNP	1	45382156	Col5a2	missense_variant	P1196L	G>A:2	1	CSQ=ENSMUST00000086430:Col5a2:missense_variant:3587:1196:P>L:BLOSUM62,-3	.	.	.	.	.	.	.	.	.	.	.	.	.	.	.	.	.	.	.	.	.	.	.	.	.	1/1:28:96:28:255,84,0	.	.	.	.	.	.	.	.	.	.	.	.	.	.	.
SNP	1	46608916	Dnah7c	missense_variant	A1286T	G>A:1	1	CSQ=ENSMUST00000178395:Dnah7c:upstream_gene_variant+ENSMUST00000189749:Dnah7c:missense_variant:3856:1286:A>T:BLOSUM62,0	.	.	.	.	.	.	.	.	.	.	.	.	.	.	.	.	.	.	.	.	.	.	.	.	.	.	1/1:34:96:36:255,78,0	.	.	.	.	.	.	.	.	.	.	.	.	.	.
SNP	1	46665784	Dnah7c	missense_variant	A2319V	C>T:2	5	CSQ=ENSMUST00000189749:Dnah7c:missense_variant:6956:2319:A>V:BLOSUM62,0	.	.	.	.	.	.	.	.	.	1/1:25:86:25:255,75,0	.	.	.	.	.	1/1:26:89:26:255,78,0	.	.	.	.	1/1:36:86:37:255,74,0	.	.	.	.	.	.	.	.	.	.	.	.	.	1/1:31:105:31:255,93,0	.	.	.	1/1:18:63:18:255,54,0	.	.
SNP	1	52147952	Stat1	missense_variant	G467S	G>A:1	2	CSQ=ENSMUST00000070968:Stat1:missense_variant:1399:467:G>S:BLOSUM62,0+ENSMUST00000185516:Gm28177:non_coding_transcript_exon_variant,non_coding_transcript_variant+ENSMUST00000186057:Stat1:missense_variant:1417:473:G>S:BLOSUM62,0+ENSMUST00000186574:Stat1:missense_variant:1399:467:G>S:BLOSUM62,0+ENSMUST00000186857:Stat1:missense_variant:1399:467:G>S:BLOSUM62,0+ENSMUST00000189075:Stat1:upstream_gene_…	.	.	.	.	.	.	.	.	.	.	.	.	.	.	.	.	.	.	.	.	.	.	.	.	.	.	.	.	.	1/1:34:115:34:255,102,0	.	.	.	.	.	.	.	.	.	.	.
SNP	1	52490540	Nab1	missense_variant	R66K	C>T:2	1	CSQ=ENSMUST00000069792:Nab1:missense_variant:197:66:R>K:BLOSUM62,2+ENSMUST00000168082:Nab1:non_coding_transcript_exon_variant,non_coding_transcript_variant+ENSMUST00000170269:Nab1:missense_variant:197:66:R>K:BLOSUM62,2+ENSMUST00000186764:Nab1:missense_variant:197:66:R>K:BLOSUM62,2	.	.	.	.	.	.	.	.	.	.	.	.	.	.	.	.	.	.	1/1:36:121:36:255,108,0	.	.	.	.	.	.	.	.	.	.	.	.	.	.	.	.	.	.	.	.	.	.
SNP	1	53926264	Hecw2	missense_variant	D468N	C>T:1	1	CSQ=ENSMUST00000087659:Hecw2:missense_variant:1402:468:D>N:BLOSUM62,1+ENSMUST00000097741:Hecw2:downstream_gene_variant+ENSMUST00000120904:Hecw2:missense_variant:1402:468:D>N:BLOSUM62,1	.	.	.	.	.	.	.	.	.	.	.	.	.	.	.	.	.	.	.	.	.	.	.	.	.	.	.	.	.	.	.	.	.	.	.	1/1:23:79:23:255,69,0	.	.	.	.	.
SNP	1	54300439	Ccdc150	missense_variant	E481K	G>A:1	1	CSQ=ENSMUST00000027128:Ccdc150:missense_variant:1441:481:E>K:BLOSUM62,1+ENSMUST00000160472:Ccdc150:missense_variant,NMD_transcript_variant:1441:481:E>K:BLOSUM62,1	.	1/1:8:30:8:225,24,0	.	.	.	.	.	.	.	.	.	.	.	.	.	.	.	.	.	.	.	.	.	.	.	.	.	.	.	.	.	.	.	.	.	.	.	.	.	.	.
SNP	1	54434185	Gtf3c3	missense_variant	L90F	G>A:1	1	CSQ=ENSMUST00000041638:Gtf3c3:missense_variant:268:90:L>F:BLOSUM62,0	.	.	.	.	.	.	.	.	.	.	.	.	.	.	.	.	.	.	.	.	.	.	.	.	.	1/1:26:86:26:255,75,0	.	.	.	.	.	.	.	.	.	.	.	.	.	.	.
SNP	1	59128934	Mpp4	missense_variant,splice_region_variant	P459L	G>A:2	1	CSQ=ENSMUST00000066374:Mpp4:missense_variant,splice_region_variant:1376:459:P>L:BLOSUM62,-3+ENSMUST00000078874:Mpp4:missense_variant,splice_region_variant:1376:459:P>L:BLOSUM62,-3+ENSMUST00000114275:Mpp4:missense_variant,splice_region_variant:1433:478:P>L:BLOSUM62,-3+ENSMUST00000186477:Mpp4:missense_variant,splice_region_variant:1244:415:P>L:BLOSUM62,-3+ENSMUST00000187825:Mpp4:splice_region_varia…	.	.	.	.	.	.	.	.	.	.	.	.	.	.	.	.	.	.	.	.	.	.	.	.	.	.	1/1:16:57:16:255,48,0	.	.	.	.	.	.	.	.	.	.	.	.	.	.
SNP	1	63085689	Ino80d	missense_variant	A205T	C>T:1	1	CSQ=ENSMUST00000097718:Ino80d:missense_variant:613:205:A>T:BLOSUM62,0+ENSMUST00000133236:Ino80d:missense_variant,NMD_transcript_variant:613:205:A>T:BLOSUM62,0+ENSMUST00000137511:Ino80d:missense_variant:613:205:A>T:BLOSUM62,0+ENSMUST00000153992:Ino80d:missense_variant:613:205:A>T:BLOSUM62,0+ENSMUST00000165066:Ino80d:missense_variant:928:310:A>T:BLOSUM62,0+ENSMUST00000172416:Ino80d:missense_variant…	.	.	.	.	.	.	.	.	.	.	.	.	.	.	.	.	.	.	1/1:13:47:13:255,39,0	.	.	.	.	.	.	.	.	.	.	.	.	.	.	.	.	.	.	.	.	.	.
SNP	1	67166485	Cps1	missense_variant	E556K	G>A:1	1	CSQ=ENSMUST00000027144:Cps1:missense_variant:1666:556:E>K:BLOSUM62,1	.	.	.	.	.	.	.	.	.	.	.	.	.	.	.	.	.	.	.	.	.	.	.	.	.	.	.	.	.	.	1/1:18:63:18:255,54,0	.	.	.	.	.	.	.	.	.	.
SNP	1	71244803	Abca12	missense_variant	D2537N	C>T:1	1	CSQ=ENSMUST00000087268:Abca12:missense_variant:7609:2537:D>N:BLOSUM62,1	.	.	.	.	.	.	.	.	.	.	.	.	.	.	1/1:9:33:9:217,27,0	.	.	.	.	.	.	.	.	.	.	.	.	.	.	.	.	.	.	.	.	.	.	.	.	.	.
SNP	1	74562797	Plcd4	missense_variant	P609T	C>A:1	5	CSQ=ENSMUST00000027315:Zfp142:downstream_gene_variant+ENSMUST00000027362:Plcd4:missense_variant:1825:609:P>T:BLOSUM62,-1+ENSMUST00000066986:Zfp142:downstream_gene_variant+ENSMUST00000067916:Plcd4:missense_variant:1729:577:P>T:BLOSUM62,-1+ENSMUST00000113737:Zfp142:downstream_gene_variant+ENSMUST00000113745:Plcd4:downstream_gene_variant+ENSMUST00000113747:Plcd4:missense_variant:1729:577:P>T:BLOSUM6…	.	.	.	.	.	.	.	.	.	1/1:13:47:13:255,39,0	.	.	.	.	.	1/1:6:23:6:159,18,0	.	.	.	.	1/1:21:73:21:255,63,0	.	.	.	.	.	.	.	.	.	.	.	.	.	1/1:19:67:19:248,57,0	.	.	.	1/1:8:30:8:179,24,0	.	.
SNP	1	74590271	Bcs1l	missense_variant	A156V	C>T:2	1	CSQ=ENSMUST00000027315:Zfp142:upstream_gene_variant+ENSMUST00000027357:Rnf25:downstream_gene_variant+ENSMUST00000027358:Bcs1l:missense_variant:467:156:A>V:BLOSUM62,0+ENSMUST00000066986:Zfp142:upstream_gene_variant+ENSMUST00000113721:Rnf25:downstream_gene_variant+ENSMUST00000113732:Bcs1l:missense_variant:467:156:A>V:BLOSUM62,0+ENSMUST00000113733:Bcs1l:missense_variant:467:156:A>V:BLOSUM62,0+ENSMUS…	.	.	.	.	.	.	.	.	.	.	.	.	.	.	.	.	.	.	.	.	.	.	.	.	.	.	.	.	.	.	.	.	.	.	.	.	.	.	.	.	.
SNP	1	74686349	Ttll4	missense_variant	H639Y	C>T:1	1	CSQ=ENSMUST00000042125:Ttll4:missense_variant:1915:639:H>Y:BLOSUM62,2+ENSMUST00000113678:Ttll4:missense_variant:1915:639:H>Y:BLOSUM62,2+ENSMUST00000129890:Ttll4:downstream_gene_variant+ENSMUST00000140591:Ttll4:non_coding_transcript_exon_variant,non_coding_transcript_variant+ENSMUST00000141119:Ttll4:downstream_gene_variant+ENSMUST00000143925:Ttll4:non_coding_transcript_exon_variant,non_coding_tran…	.	.	.	.	.	.	.	.	.	.	.	.	.	.	1/1:12:44:12:255,36,0	.	.	.	.	.	.	.	.	.	.	.	.	.	.	.	.	.	.	.	.	.	.	.	.	.	.
SNP	1	74928145	Ccdc108	missense_variant	T215M	G>T,A:2	1	CSQ=ENSMUST00000094844:Ccdc108:missense_variant:644:215:T>M:BLOSUM62,-1+ENSMUST00000130489:Ccdc108:non_coding_transcript_exon_variant,non_coding_transcript_variant+ENSMUST00000139950:Ccdc108:non_coding_transcript_exon_variant,non_coding_transcript_variant	.	.	.	.	.	.	.	.	.	.	.	.	.	2/2:14:50:14:255,.,.,42,.,0	.	.	.	.	.	1/1:14:50:14:255,42,0,.,.,.	.	.	.	.	.	.	.	.	.	.	.	.	.	.	.	.	.	.	.	.	.
SNP	1	74931895	Ccdc108	missense_variant	R88K	C>T:2	2	CSQ=ENSMUST00000094844:Ccdc108:missense_variant:263:88:R>K:BLOSUM62,2+ENSMUST00000130489:Ccdc108:intron_variant,non_coding_transcript_variant+ENSMUST00000139950:Ccdc108:intron_variant,non_coding_transcript_variant	.	.	.	.	.	.	.	.	.	.	.	.	.	1/1:67:127:69:255,158,0	.	.	.	.	.	1/1:95:127:96:255,252,0	.	.	.	.	.	.	.	.	.	.	.	.	.	.	.	.	.	.	.	.	.
SNP	1	74946129	Ihh	missense_variant	S437N	C>T:2	1	CSQ=ENSMUST00000164097:Ihh:missense_variant:1310:437:S>N:BLOSUM62,1+ENSMUST00000189364:Ihh:downstream_gene_variant	.	.	.	.	.	.	.	.	.	.	.	.	.	.	.	.	.	.	.	.	.	.	.	.	1/1:5:19:5:152,15,0	.	.	.	.	.	.	.	.	.	.	.	.	.	.	.	.
SNP	1	75316054	Dnpep	missense_variant	R105H	C>T:2	1	CSQ=ENSMUST00000066668:Dnpep:missense_variant:314:105:R>H:BLOSUM62,0+ENSMUST00000113605:Dnpep:missense_variant:314:105:R>H:BLOSUM62,0+ENSMUST00000185419:Dnpep:missense_variant:314:105:R>H:BLOSUM62,0+ENSMUST00000185797:Dnpep:missense_variant:320:107:R>H:BLOSUM62,0+ENSMUST00000186278:Dnpep:upstream_gene_variant+ENSMUST00000187000:Dnpep:missense_variant:314:105:R>H:BLOSUM62,0+ENSMUST00000187075:Dnpe…	.	.	.	.	.	.	.	.	.	.	.	.	.	.	.	.	.	.	.	.	.	.	.	.	.	.	1/1:40:127:40:255,120,0	.	.	.	.	.	.	.	.	.	.	.	.	.	.
SNP	1	80213285	Fam124b	missense_variant	G127D	C>T:2	1	CSQ=ENSMUST00000058748:Fam124b:missense_variant:380:127:G>D:BLOSUM62,-1+ENSMUST00000161427:Fam124b:intron_variant,non_coding_transcript_variant	.	.	.	.	.	.	.	.	.	.	.	.	.	.	1/1:13:47:13:255,39,0	.	.	.	.	.	.	.	.	.	.	.	.	.	.	.	.	.	.	.	.	.	.	.	.	.	.
SNP	1	80536925	Dock10	missense_variant	S1438F	G>A:2	1	CSQ=ENSMUST00000077946:Dock10:missense_variant:4313:1438:S>F:BLOSUM62,-2+ENSMUST00000187774:Dock10:missense_variant:4277:1426:S>F:BLOSUM62,-2+ENSMUST00000190595:Dock10:missense_variant:3272:1091:S>F:BLOSUM62,-2+ENSMUST00000190983:Dock10:missense_variant:4274:1425:S>F:BLOSUM62,-2	.	.	.	.	.	.	.	.	.	.	.	.	.	.	.	.	.	.	.	.	.	.	.	.	.	.	.	.	.	.	.	1/1:5:19:5:117,15,0	.	.	.	.	.	.	.	.	.
SNP	1	82287228	Irs1	missense_variant	C1089Y	C>T:2	1	CSQ=ENSMUST00000069799:Irs1:missense_variant:3266:1089:C>Y:BLOSUM62,-2	.	.	.	.	.	.	.	.	.	.	.	.	.	.	.	.	.	.	.	.	.	.	.	.	.	.	.	.	.	.	.	.	.	.	.	.	.	.	.	.	.
SNP	1	82672607	Col4a3	missense_variant	G528D	G>A:2	1	CSQ=ENSMUST00000113457:Col4a3:missense_variant:1583:528:G>D:BLOSUM62,-1	.	.	.	.	.	.	.	.	.	.	.	.	.	.	.	.	.	.	.	.	.	.	.	.	.	.	.	.	.	.	.	.	.	.	.	.	.	.	.	.	.
SNP	1	82682370	Col4a3	missense_variant	Q912L	A>T:2	1	CSQ=ENSMUST00000113457:Col4a3:missense_variant:2735:912:Q>L:BLOSUM62,-2	.	.	.	.	.	.	.	.	.	.	.	.	.	.	.	.	.	.	.	.	.	.	.	.	.	.	1/1:24:82:24:255,72,0	.	.	.	.	.	.	.	.	.	.	.	.	.	.
SNP	1	83267317	Sphkap	missense_variant	S1240N	C>T:2	1	CSQ=ENSMUST00000053075:Sphkap:non_coding_transcript_exon_variant,non_coding_transcript_variant+ENSMUST00000159078:Sphkap:missense_variant:3719:1240:S>N:BLOSUM62,1+ENSMUST00000160953:Sphkap:missense_variant:4580:1527:S>N:BLOSUM62,1	.	1/1:16:57:16:255,48,0	.	.	.	.	.	.	.	.	.	.	.	.	.	.	.	.	.	.	.	.	.	.	.	.	.	.	.	.	.	.	.	.	.	.	.	.	.	.	.
SNP	1	84585324	Dner	missense_variant	D192N	C>T:1	1	CSQ=ENSMUST00000049126:Dner:missense_variant:574:192:D>N:BLOSUM62,1+ENSMUST00000185606:Dner:missense_variant:313:105:D>N:BLOSUM62,1+ENSMUST00000191306:Dner:non_coding_transcript_exon_variant,non_coding_transcript_variant+ENSMUST00000191546:Dner:missense_variant:10:4:D>N:BLOSUM62,1	.	.	.	.	.	.	.	.	.	.	.	.	.	.	.	.	.	.	1/1:16:57:16:233,48,0	.	.	.	.	.	.	.	.	.	.	.	.	.	.	.	.	.	.	.	.	.	.
INDEL	1	85644566	Sp140	splice_region_variant,intron_variant	NA	A>ATGTT	1	CSQ=ENSMUST00000080204:Sp140:splice_region_variant,intron_variant+ENSMUST00000159234:Sp140:downstream_gene_variant+ENSMUST00000160119:Sp140:splice_region_variant,intron_variant,non_coding_transcript_variant+ENSMUST00000161497:Sp140:splice_region_variant,intron_variant+ENSMUST00000161540:Gm17017:intron_variant,non_coding_transcript_variant	.	.	.	.	.	.	.	.	.	.	.	1/1:8:12:9:55,7,2	.	.	.	.	.	.	.	.	.	.	.	.	.	.	.	.	.	.	.	.	.	.	.	.	.	.	.	.	.
SNP	1	86426398	1700019O17Rik	missense_variant	E10K	G>A:1	2	CSQ=ENSMUST00000046004:1700019O17Rik:missense_variant:28:10:E>K:BLOSUM62,1	.	.	.	.	.	.	.	.	.	.	.	.	.	.	.	.	.	.	.	.	.	.	.	.	.	.	.	.	.	1/1:26:89:26:255,78,0	.	.	.	.	.	.	.	.	.	.	.
SNP	1	87100112	Alpi	missense_variant	D249N	C>T:1	1	CSQ=ENSMUST00000113270:Alpi:missense_variant:745:249:D>N:BLOSUM62,1+ENSMUST00000186823:Gm29371:downstream_gene_variant	.	.	.	.	.	.	.	.	.	.	.	.	.	.	.	.	.	.	.	.	.	.	.	.	.	1/1:16:57:16:255,48,0	.	.	.	.	.	.	.	.	.	.	.	.	.	.	.
SNP	1	88007300	Usp40	missense_variant	G42R	C>T:1	1	CSQ=ENSMUST00000040783:Usp40:missense_variant:124:42:G>R:BLOSUM62,-2+ENSMUST00000186315:Usp40:non_coding_transcript_exon_variant,non_coding_transcript_variant+ENSMUST00000187758:Usp40:missense_variant:124:42:G>R:BLOSUM62,-2+ENSMUST00000187871:Usp40:non_coding_transcript_exon_variant,non_coding_transcript_variant+ENSMUST00000188332:Usp40:missense_variant,NMD_transcript_variant:124:42:G>R:BLOSUM62,…	.	.	.	.	.	.	.	.	.	.	.	.	.	.	.	.	.	.	.	.	.	.	.	.	.	1/1:6:24:6:188,18,0	.	.	.	.	.	.	.	.	.	.	.	.	.	.	.
SNP	1	88341360	Trpm8	missense_variant	A399V	C>T:2	2	CSQ=ENSMUST00000040210:Trpm8:missense_variant:1196:399:A>V:BLOSUM62,0+ENSMUST00000113114:Trpm8:missense_variant:1196:399:A>V:BLOSUM62,0+ENSMUST00000171176:Trpm8:missense_variant:1196:399:A>V:BLOSUM62,0	.	.	.	.	1/1:6:22:6:185,18,0	.	.	.	.	.	.	.	.	.	.	.	.	.	.	.	.	.	.	.	.	.	.	.	.	.	.	.	.	.	.	.	.	1/1:6:23:6:186,18,0	.	.	.
SNP	1	91450683	Per2	missense_variant	R48Q	C>T:2	1	CSQ=ENSMUST00000069620:Per2:missense_variant:143:48:R>Q:BLOSUM62,1+ENSMUST00000185298:Per2:upstream_gene_variant	.	.	.	.	.	.	.	.	.	.	.	.	.	.	1/1:36:120:36:255,108,0	.	.	.	.	.	.	.	.	.	.	.	.	.	.	.	.	.	.	.	.	.	.	.	.	.	.
SNP	1	91975516	Hdac4	missense_variant	E564K	C>T:1	1	CSQ=ENSMUST00000008995:Hdac4:missense_variant:1690:564:E>K:BLOSUM62,1+ENSMUST00000097644:Hdac4:missense_variant:1690:564:E>K:BLOSUM62,1+ENSMUST00000187308:Hdac4:upstream_gene_variant+ENSMUST00000189303:Hdac4:non_coding_transcript_exon_variant,non_coding_transcript_variant+ENSMUST00000194827:Gm37048:upstream_gene_variant	.	.	.	.	.	.	.	.	.	.	.	.	.	.	.	.	.	.	.	.	.	.	.	.	1/1:23:79:23:255,69,0	.	.	.	.	.	.	.	.	.	.	.	.	.	.	.	.
SNP	1	93489132	Sept2	missense_variant	G26E	G>A:2	2	CSQ=ENSMUST00000027495:Sept2:5_prime_UTR_variant+ENSMUST00000112912:Sept2:5_prime_UTR_variant+ENSMUST00000129211:Sept2:5_prime_UTR_variant+ENSMUST00000131175:Sept2:5_prime_UTR_variant+ENSMUST00000136182:Sept2:intron_variant+ENSMUST00000142401:Sept2:missense_variant:77:26:G>E:BLOSUM62,-2+ENSMUST00000149532:Sept2:5_prime_UTR_variant+ENSMUST00000150931:Sept2:5_prime_UTR_variant+ENSMUST00000152778:Se…	.	.	.	1/1:8:30:8:175,24,0	.	.	.	.	.	.	.	.	.	.	.	.	.	.	.	.	.	.	.	.	.	.	.	.	.	.	.	1/1:14:51:14:255,42,0	.	.	.	.	.	.	.	.	.
SNP	1	97646265	D1Ertd622e	missense_variant	S25F	G>A:2	1	CSQ=ENSMUST00000053033:D1Ertd622e:missense_variant:74:25:S>F:BLOSUM62,-2+ENSMUST00000142234:D1Ertd622e:missense_variant:74:25:S>F:BLOSUM62,-2+ENSMUST00000149927:D1Ertd622e:missense_variant:74:25:S>F:BLOSUM62,-2+ENSMUST00000153115:D1Ertd622e:missense_variant:74:25:S>F:BLOSUM62,-2	1/1:8:30:8:200,24,0	.	.	.	.	.	.	.	.	.	.	.	.	.	.	.	.	.	.	.	.	.	.	.	.	.	.	.	.	.	.	.	.	.	.	.	.	.	.	.	.
SNP	1	105716815	2310035C23Rik	missense_variant	A621V	C>T:2	1	CSQ=ENSMUST00000039173:2310035C23Rik:missense_variant:1862:621:A>V:BLOSUM62,0+ENSMUST00000086721:2310035C23Rik:missense_variant:1862:621:A>V:BLOSUM62,0+ENSMUST00000185692:2310035C23Rik:3_prime_UTR_variant,NMD_transcript_variant+ENSMUST00000186807:2310035C23Rik:3_prime_UTR_variant,NMD_transcript_variant+ENSMUST00000188969:2310035C23Rik:non_coding_transcript_exon_variant,non_coding_transcript_varia…	.	.	.	.	.	.	.	.	.	.	.	.	.	.	.	.	.	.	.	.	.	.	.	.	1/1:13:47:13:255,39,0	.	.	.	.	.	.	.	.	.	.	.	.	.	.	.	.
SNP	1	111861659	Dsel	missense_variant	T382I	G>A:2	1	CSQ=ENSMUST00000035462:Dsel:missense_variant:1145:382:T>I:BLOSUM62,-1+ENSMUST00000186365:Dsel:intron_variant,non_coding_transcript_variant+ENSMUST00000189370:Dsel:downstream_gene_variant+ENSMUST00000189731:Dsel:downstream_gene_variant	.	.	.	.	.	.	.	.	.	.	.	.	.	.	.	.	.	.	.	.	.	.	.	.	.	.	.	.	.	.	.	.	.	.	.	.	.	.	.	.	.
SNP	1	119526715	Tmem185b	missense_variant	P69S	C>T:1	4	CSQ=ENSMUST00000122556:Gm25322:upstream_gene_variant+ENSMUST00000183607:Tmem185b:intron_variant,non_coding_transcript_variant+ENSMUST00000183952:Tmem185b:missense_variant:205:69:P>S:BLOSUM62,-1+ENSMUST00000185095:Gm27184:upstream_gene_variant+ENSMUST00000186206:3830432H09Rik:downstream_gene_variant+ENSMUST00000188909:3830432H09Rik:downstream_gene_variant+ENSMUST00000201849:AC132393.1:non_coding_t…	.	.	.	.	.	.	.	.	.	1/1:37:123:37:255,111,0	.	.	.	.	.	.	.	.	.	.	1/1:25:86:25:255,75,0	.	.	.	.	.	.	.	.	.	.	.	.	.	1/1:26:89:26:255,78,0	.	.	.	1/1:12:44:12:255,36,0	.	.
SNP	1	119527263	Tmem185b	stop_gained	Δ250	G>A:3	1	CSQ=ENSMUST00000122556:Gm25322:upstream_gene_variant+ENSMUST00000183607:Tmem185b:downstream_gene_variant+ENSMUST00000183952:Tmem185b:stop_gained:753:251+ENSMUST00000185095:Gm27184:upstream_gene_variant+ENSMUST00000186206:3830432H09Rik:downstream_gene_variant+ENSMUST00000188909:3830432H09Rik:downstream_gene_variant+ENSMUST00000201849:AC132393.1:splice_region_variant,non_coding_transcript_exon_vari…	.	.	.	.	.	.	.	.	.	.	.	.	.	.	.	.	.	.	.	.	.	.	.	.	.	1/1:13:47:13:255,39,0	.	.	.	.	.	.	.	.	.	.	.	.	.	.	.
SNP	1	127753788	Acmsd	missense_variant,splice_region_variant	A163T	G>A:1	1	CSQ=ENSMUST00000038006:Acmsd:missense_variant,splice_region_variant:487:163:A>T:BLOSUM62,0+ENSMUST00000185310:2900009J06Rik:non_coding_transcript_exon_variant,non_coding_transcript_variant+ENSMUST00000186537:Acmsd:upstream_gene_variant+ENSMUST00000188163:2900009J06Rik:non_coding_transcript_exon_variant,non_coding_transcript_variant	.	.	.	.	.	.	.	.	.	.	.	.	.	.	.	.	.	.	.	.	.	.	.	.	.	1/1:10:36:10:248,30,0	.	.	.	.	.	.	.	.	.	.	.	.	.	.	.
SNP	1	128162832	R3hdm1	missense_variant	A93T	G>A:1	1	CSQ=ENSMUST00000036288:R3hdm1:missense_variant:277:93:A>T:BLOSUM62,0+ENSMUST00000187023:R3hdm1:intron_variant+ENSMUST00000187900:R3hdm1:missense_variant:277:93:A>T:BLOSUM62,0+ENSMUST00000188381:R3hdm1:intron_variant+ENSMUST00000189317:R3hdm1:missense_variant:235:79:A>T:BLOSUM62,0+ENSMUST00000191016:R3hdm1:intron_variant,non_coding_transcript_variant+ENSMUST00000194793:Gm37407:upstream_gene_variant	.	.	.	.	.	.	.	.	.	.	.	.	1/1:24:83:24:255,72,0	.	.	.	.	.	.	.	.	.	.	.	.	.	.	.	.	.	.	.	.	.	.	.	.	.	.	.	.
SNP	1	129613196	Thsd7b	missense_variant	S346N	G>A:2	2	CSQ=ENSMUST00000040311:Thsd7b:missense_variant:1037:346:S>N:BLOSUM62,1+ENSMUST00000073527:Thsd7b:missense_variant:1037:346:S>N:BLOSUM62,1+ENSMUST00000140629:Thsd7b:non_coding_transcript_exon_variant,non_coding_transcript_variant+ENSMUST00000152305:Thsd7b:missense_variant:806:269:S>N:BLOSUM62,1+ENSMUST00000190870:Thsd7b:upstream_gene_variant	.	.	.	.	1/1:12:43:12:251,36,0	.	.	.	.	.	.	.	.	.	.	.	.	.	.	.	.	.	.	.	.	.	.	.	.	.	.	.	.	.	.	.	.	1/1:10:36:10:231,30,0	.	.	.
SNP	1	130192553	Thsd7b	splice_acceptor_variant	NA	G>A	2	CSQ=ENSMUST00000073527:Thsd7b:splice_acceptor_variant+ENSMUST00000140834:Thsd7b:splice_acceptor_variant,non_coding_transcript_variant+ENSMUST00000190086:Gm29428:upstream_gene_variant	.	.	.	.	.	.	.	.	.	.	.	.	.	1/1:14:51:14:255,42,0	.	.	.	.	.	1/1:31:101:31:255,90,0	.	.	.	.	.	.	.	.	.	.	.	.	.	.	.	.	.	.	.	.	.
SNP	1	130578068	Zp3r	missense_variant	A451T	C>T:1	1	CSQ=ENSMUST00000039862:Zp3r:missense_variant:1351:451:A>T:BLOSUM62,0+ENSMUST00000128128:Zp3r:missense_variant:1219:407:A>T:BLOSUM62,0+ENSMUST00000142416:Zp3r:missense_variant:1156:386:A>T:BLOSUM62,0	.	.	.	.	.	.	.	.	.	.	.	1/1:19:18:20:255,10,0	.	.	.	.	.	.	.	.	.	.	.	.	.	.	.	.	.	.	.	.	.	.	.	.	.	.	.	.	.
SNP	1	130844773	Pigr	missense_variant	E243K	G>A:1	1	CSQ=ENSMUST00000027675:Pigr:missense_variant:727:243:E>K:BLOSUM62,1+ENSMUST00000133792:Pigr:downstream_gene_variant+ENSMUST00000137782:Pigr:downstream_gene_variant	.	.	.	.	.	.	.	.	.	.	.	.	.	.	.	.	.	.	.	.	.	.	.	.	.	.	.	.	.	.	1/1:16:57:16:255,48,0	.	.	.	.	.	.	.	.	.	.
SNP	1	130846587	Pigr	missense_variant	A435T	G>A:1	2	CSQ=ENSMUST00000027675:Pigr:missense_variant:1303:435:A>T:BLOSUM62,0+ENSMUST00000133792:Pigr:downstream_gene_variant+ENSMUST00000137782:Pigr:downstream_gene_variant	.	.	.	.	.	.	.	.	.	.	.	.	.	1/1:21:73:21:255,63,0	.	.	.	.	.	1/1:23:79:23:255,69,0	.	.	.	.	.	.	.	.	.	.	.	.	.	.	.	.	.	.	.	.	.
SNP	1	130847236	Pigr	missense_variant	V467M	G>A:1	1	CSQ=ENSMUST00000027675:Pigr:missense_variant:1399:467:V>M:BLOSUM62,1+ENSMUST00000133792:Pigr:downstream_gene_variant+ENSMUST00000137782:Pigr:downstream_gene_variant	.	.	.	.	.	.	.	.	.	.	.	.	.	.	.	.	.	.	1/1:8:30:8:202,24,0	.	.	.	.	.	.	.	.	.	.	.	.	.	.	.	.	.	.	.	.	.	.
SNP	1	131600195	Avpr1b	missense_variant	P152L	C>T:2	1	CSQ=ENSMUST00000027690:Avpr1b:missense_variant:455:152:P>L:BLOSUM62,-3+ENSMUST00000190410:Avpr1b:intron_variant	.	.	.	.	.	.	.	.	.	.	.	.	1/1:23:79:23:255,69,0	.	.	.	.	.	.	.	.	.	.	.	.	.	.	.	.	.	.	.	.	.	.	.	.	.	.	.	.
SNP	1	132328124	Nuak2	splice_region_variant,intron_variant	NA	C>T	1	CSQ=ENSMUST00000072177:Nuak2:splice_region_variant,intron_variant+ENSMUST00000082125:Nuak2:splice_region_variant,intron_variant+ENSMUST00000133246:Nuak2:splice_region_variant,intron_variant,non_coding_transcript_variant	.	.	.	.	.	.	.	.	.	.	.	.	.	.	.	.	.	.	.	.	.	.	.	.	.	.	.	.	.	.	.	.	.	.	.	1/1:9:34:9:218,27,0	.	.	.	.	.
SNP	1	134309645	Ppfia4	missense_variant	A972V	G>A:2	2	CSQ=ENSMUST00000168515:Ppfia4:missense_variant:2915:972:A>V:BLOSUM62,0+ENSMUST00000186553:Ppfia4:non_coding_transcript_exon_variant,non_coding_transcript_variant+ENSMUST00000186730:Ppfia4:missense_variant:2039:680:A>V:BLOSUM62,0+ENSMUST00000186964:Ppfia4:upstream_gene_variant+ENSMUST00000189361:Ppfia4:missense_variant:2915:972:A>V:BLOSUM62,0+ENSMUST00000189862:Ppfia4:upstream_gene_variant	.	.	.	.	.	.	.	.	.	.	.	.	.	1/1:19:37:20:255,27,0	.	.	.	.	.	1/1:13:47:13:255,39,0	.	.	.	.	.	.	.	.	.	.	.	.	.	.	.	.	.	.	.	.	.
SNP	1	134489097	Klhl12	missense_variant	R519Q	G>A:2	3	CSQ=ENSMUST00000027725:Klhl12:missense_variant:1556:519:R>Q:BLOSUM62,1+ENSMUST00000112232:Klhl12:missense_variant:1475:492:R>Q:BLOSUM62,1+ENSMUST00000116528:Klhl12:missense_variant:1556:519:R>Q:BLOSUM62,1+ENSMUST00000141458:Klhl12:downstream_gene_variant	.	.	.	1/1:14:51:14:255,42,0	.	.	.	.	1/1:13:48:13:255,39,0	.	.	.	.	.	.	.	.	.	.	.	.	.	.	.	.	.	.	.	.	.	.	1/1:24:83:24:255,72,0	.	.	.	.	.	.	.	.	.
SNP	1	134993950	Lgr6	stop_gained	Δ495	G>A:1	2	CSQ=ENSMUST00000044828:Lgr6:stop_gained:1486:496+ENSMUST00000137968:Lgr6:stop_gained:655:219	.	.	.	.	.	.	.	.	.	.	.	.	.	1/1:39:127:39:255,117,0	.	.	.	.	.	1/1:54:127:55:255,129,0	.	.	.	.	.	.	.	.	.	.	.	.	.	.	.	.	.	.	.	.	.
SNP	1	135419365	Ipo9	missense_variant	A129V	G>A:2	1	CSQ=ENSMUST00000041023:Ipo9:missense_variant:386:129:A>V:BLOSUM62,0+ENSMUST00000159173:Ipo9:3_prime_UTR_variant,NMD_transcript_variant+ENSMUST00000161032:Ipo9:missense_variant,NMD_transcript_variant:386:129:A>V:BLOSUM62,0+ENSMUST00000161135:Ipo9:non_coding_transcript_exon_variant,non_coding_transcript_variant+ENSMUST00000161189:Ipo9:3_prime_UTR_variant,NMD_transcript_variant+ENSMUST00000161838:Ip…	.	.	.	.	.	.	.	.	.	.	.	.	.	.	.	.	.	.	.	.	.	.	.	.	.	1/1:8:30:8:195,24,0	.	.	.	.	.	.	.	.	.	.	.	.	.	.	.
SNP	1	136160106	Kif21b	missense_variant	E978K	G>A:1	1	CSQ=ENSMUST00000075164:Kif21b:missense_variant:2932:978:E>K:BLOSUM62,1+ENSMUST00000127624:Kif21b:upstream_gene_variant+ENSMUST00000130864:Kif21b:missense_variant,NMD_transcript_variant:2932:978:E>K:BLOSUM62,1+ENSMUST00000171381:Kif21b:upstream_gene_variant	.	.	.	.	.	.	.	.	.	.	.	.	.	.	.	.	.	.	.	.	.	.	.	.	.	.	.	.	.	.	.	.	.	.	.	.	1/1:10:37:10:170,30,0	.	.	.	.
SNP	1	139510895	F13b	missense_variant	G346S	G>A:1	4	CSQ=ENSMUST00000027615:F13b:missense_variant:1036:346:G>S:BLOSUM62,0	.	.	.	.	.	.	.	.	.	1/1:9:33:9:210,27,0	.	.	.	.	.	1/1:5:19:5:149,15,0	.	.	.	.	1/1:16:57:16:255,48,0	.	.	.	.	.	.	.	.	.	.	.	.	.	1/1:14:50:14:255,42,0	.	.	.	.	.	.
SNP	1	140383096	Kcnt2	splice_donor_variant	NA	G>A	2	CSQ=ENSMUST00000119786:Kcnt2:splice_donor_variant+ENSMUST00000120709:Kcnt2:splice_donor_variant+ENSMUST00000120796:Kcnt2:splice_donor_variant	.	.	.	.	.	.	.	.	.	.	.	.	.	1/1:9:33:9:169,27,0	.	.	.	.	.	1/1:8:30:8:171,24,0	.	.	.	.	.	.	.	.	.	.	.	.	.	.	.	.	.	.	.	.	.
SNP	1	150374860	BC003331	missense_variant	T289I	G>A:2	1	CSQ=ENSMUST00000006167:BC003331:missense_variant:866:289:T>I:BLOSUM62,-1+ENSMUST00000094477:BC003331:missense_variant,NMD_transcript_variant:932:311:T>I:BLOSUM62,-1+ENSMUST00000097546:BC003331:missense_variant:866:289:T>I:BLOSUM62,-1+ENSMUST00000097547:BC003331:missense_variant:836:279:T>I:BLOSUM62,-1+ENSMUST00000111913:BC003331:missense_variant:932:311:T>I:BLOSUM62,-1+ENSMUST00000132809:BC003331…	.	1/1:10:37:10:247,30,0	.	.	.	.	.	.	.	.	.	.	.	.	.	.	.	.	.	.	.	.	.	.	.	.	.	.	.	.	.	.	.	.	.	.	.	.	.	.	.
SNP	1	150437472	Tpr	missense_variant	D1888N	G>A:1	2	CSQ=ENSMUST00000119161:Tpr:missense_variant:5662:1888:D>N:BLOSUM62,1+ENSMUST00000124973:Tpr:missense_variant:5884:1962:D>N:BLOSUM62,1+ENSMUST00000128417:Tpr:upstream_gene_variant+ENSMUST00000132257:Tpr:non_coding_transcript_exon_variant,non_coding_transcript_variant+ENSMUST00000150752:Tpr:non_coding_transcript_exon_variant,non_coding_transcript_variant+ENSMUST00000151563:Tpr:missense_variant:1483…	.	.	.	.	.	.	.	.	.	.	.	.	.	1/1:7:26:7:153,21,0	.	.	.	.	.	1/1:12:44:12:221,36,0	.	.	.	.	.	.	.	.	.	.	.	.	.	.	.	.	.	.	.	.	.
SNP	1	150446228	Tpr	missense_variant	A2264T	G>A:1	1	CSQ=ENSMUST00000006171:Prg4:downstream_gene_variant+ENSMUST00000111901:Prg4:downstream_gene_variant+ENSMUST00000111902:Prg4:downstream_gene_variant+ENSMUST00000119161:Tpr:missense_variant:6790:2264:A>T:BLOSUM62,0+ENSMUST00000124484:Tpr:missense_variant:151:51:A>T:BLOSUM62,0+ENSMUST00000124973:Tpr:missense_variant:7012:2338:A>T:BLOSUM62,0+ENSMUST00000128417:Tpr:non_coding_transcript_exon_variant,n…	.	1/1:10:38:10:238,30,0	.	.	.	.	.	.	.	.	.	.	.	.	.	.	.	.	.	.	.	.	.	.	.	.	.	.	.	.	.	.	.	.	.	.	.	.	.	.	.
SNP	1	150610740	Hmcn1	missense_variant	S4305N	C>T:2	1	CSQ=ENSMUST00000074783:Hmcn1:missense_variant:12914:4305:S>N:BLOSUM62,1+ENSMUST00000137197:Hmcn1:missense_variant:12914:4305:S>N:BLOSUM62,1	.	.	.	.	.	.	.	.	1/1:9:33:9:191,27,0	.	.	.	.	.	.	.	.	.	.	.	.	.	.	.	.	.	.	.	.	.	.	.	.	.	.	.	.	.	.	.	.
SNP	1	151361245	Ivns1abp	missense_variant	S491L	C>T:2	2	CSQ=ENSMUST00000023918:Ivns1abp:missense_variant:1472:491:S>L:BLOSUM62,-2+ENSMUST00000097543:Ivns1abp:missense_variant:1346:449:S>L:BLOSUM62,-2+ENSMUST00000111887:Ivns1abp:downstream_gene_variant+ENSMUST00000186745:Ivns1abp:3_prime_UTR_variant,NMD_transcript_variant+ENSMUST00000190872:Ivns1abp:upstream_gene_variant	.	.	.	.	.	.	.	.	.	.	.	.	.	.	.	.	.	.	.	.	.	.	.	.	.	.	.	.	.	1/1:24:83:24:255,72,0	.	.	.	.	.	.	.	.	.	.	.
SNP	1	153076976	Nmnat2	missense_variant	D104N	G>A:1	1	CSQ=ENSMUST00000043313:Nmnat2:missense_variant:310:104:D>N:BLOSUM62,1+ENSMUST00000185241:Nmnat2:downstream_gene_variant+ENSMUST00000186368:Nmnat2:missense_variant,NMD_transcript_variant:310:104:D>N:BLOSUM62,1+ENSMUST00000186621:Nmnat2:missense_variant:238:80:D>N:BLOSUM62,1+ENSMUST00000187569:Nmnat2:downstream_gene_variant+ENSMUST00000190117:Gm28960:intron_variant,non_coding_transcript_variant	.	.	.	.	.	.	.	.	.	.	.	.	.	.	.	.	.	.	.	.	.	.	.	.	.	1/1:12:43:12:255,36,0	.	.	.	.	.	.	.	.	.	.	.	.	.	.	.
SNP	1	153139836	Lamc2	missense_variant	E584K	C>T:1	1	CSQ=ENSMUST00000027753:Lamc2:missense_variant:1750:584:E>K:BLOSUM62,1+ENSMUST00000185356:Lamc2:missense_variant:1750:584:E>K:BLOSUM62,1	.	.	.	.	.	.	.	.	.	.	.	.	.	.	.	.	.	.	.	.	.	.	.	.	.	.	.	.	.	.	.	.	.	.	.	.	1/1:14:51:14:255,42,0	.	.	.	.
SNP	1	155226279	BC034090	missense_variant	E80K	C>T:1	1	CSQ=ENSMUST00000035914:BC034090:missense_variant:238:80:E>K:BLOSUM62,1+ENSMUST00000186082:BC034090:non_coding_transcript_exon_variant,non_coding_transcript_variant+ENSMUST00000186156:BC034090:missense_variant:1324:442:E>K:BLOSUM62,1+ENSMUST00000186551:BC034090:upstream_gene_variant+ENSMUST00000187096:BC034090:missense_variant:238:80:E>K:BLOSUM62,1+ENSMUST00000187781:BC034090:non_coding_transcript…	.	.	.	.	.	.	.	.	.	.	.	.	.	.	.	.	.	.	.	.	.	.	.	1/1:20:69:20:255,60,0	.	.	.	.	.	.	.	.	.	.	.	.	.	.	.	.	.
SNP	1	155928982	Cep350	missense_variant	S785L	G>A:2	1	CSQ=ENSMUST00000138762:Cep350:missense_variant:2354:785:S>L:BLOSUM62,-2	.	.	.	.	.	.	.	.	.	.	.	.	.	.	.	.	.	.	.	.	.	.	.	.	.	1/1:10:36:10:255,30,0	.	.	.	.	.	.	.	.	.	.	.	.	.	.	.
SNP	1	156857206	Angptl1	missense_variant	G315E	G>A:2	1	CSQ=ENSMUST00000027885:Angptl1:missense_variant:944:315:G>E:BLOSUM62,-2+ENSMUST00000027886:Ralgps2:intron_variant+ENSMUST00000063199:Ralgps2:intron_variant+ENSMUST00000171292:Ralgps2:intron_variant+ENSMUST00000172057:Ralgps2:intron_variant+ENSMUST00000185198:Ralgps2:intron_variant+ENSMUST00000188656:Ralgps2:intron_variant+ENSMUST00000189316:Ralgps2:intron_variant+ENSMUST00000190648:Ralgps2:intron…	.	.	.	.	.	.	.	.	.	.	.	.	.	.	.	.	.	.	.	.	.	.	.	.	.	.	.	.	.	.	.	.	.	.	.	.	.	.	.	.	.
SNP	1	156907724	Ralgps2	splice_region_variant,intron_variant	NA	G>A	1	CSQ=ENSMUST00000027886:Ralgps2:5_prime_UTR_variant+ENSMUST00000063199:Ralgps2:5_prime_UTR_variant+ENSMUST00000171292:Ralgps2:5_prime_UTR_variant+ENSMUST00000172057:Ralgps2:5_prime_UTR_variant+ENSMUST00000185198:Ralgps2:5_prime_UTR_variant+ENSMUST00000188656:Ralgps2:splice_region_variant,intron_variant+ENSMUST00000189316:Ralgps2:5_prime_UTR_variant+ENSMUST00000189648:Ralgps2:5_prime_UTR_variant+EN…	.	1/1:9:33:9:229,27,0	.	.	.	.	.	.	.	.	.	.	.	.	.	.	.	.	.	.	.	.	.	.	.	.	.	.	.	.	.	.	.	.	.	.	.	.	.	.	.
SNP	1	157462046	BC026585	missense_variant	P85S	C>T:1	1	CSQ=ENSMUST00000046743:BC026585:missense_variant:253:85:P>S:BLOSUM62,-1+ENSMUST00000119891:BC026585:missense_variant:253:85:P>S:BLOSUM62,-1+ENSMUST00000193791:BC026585:missense_variant:253:85:P>S:BLOSUM62,-1+ENSMUST00000195702:BC026585:synonymous_variant:96:32:H>H	.	.	.	.	.	.	.	.	.	.	.	.	.	.	.	.	.	.	.	.	.	.	.	.	.	.	.	.	.	.	.	.	.	.	.	1/1:13:47:13:255,39,0	.	.	.	.	.
SNP	1	158249412	Brinp2	missense_variant	R371H	C>T:2	1	CSQ=ENSMUST00000004133:Brinp2:missense_variant:1112:371:R>H:BLOSUM62,0+ENSMUST00000195271:Brinp2:3_prime_UTR_variant,NMD_transcript_variant	.	.	.	.	.	.	.	.	.	.	.	.	.	.	.	.	.	.	.	.	.	.	1/1:9:33:9:219,27,0	.	.	.	.	.	.	.	.	.	.	.	.	.	.	.	.	.	.
SNP	1	158249419	Brinp2	stop_gained	Δ368	G>A:1	1	CSQ=ENSMUST00000004133:Brinp2:stop_gained:1105:369+ENSMUST00000195271:Brinp2:3_prime_UTR_variant,NMD_transcript_variant	.	.	.	.	.	.	.	.	.	.	.	.	.	.	.	.	.	.	.	.	.	.	.	.	.	.	.	.	.	.	.	.	.	.	.	.	.	.	.	.	.
SNP	1	158814439	Pappa2	missense_variant	P1349L	G>A:2	2	CSQ=ENSMUST00000159860:Pappa2:non_coding_transcript_exon_variant,non_coding_transcript_variant+ENSMUST00000159861:Pappa2:missense_variant:4046:1349:P>L:BLOSUM62,-3+ENSMUST00000161589:Pappa2:missense_variant:32:11:P>L:BLOSUM62,-3	.	.	.	.	.	.	.	.	.	.	.	.	.	1/1:14:50:14:255,42,0	.	.	.	.	.	1/1:18:63:18:255,54,0	.	.	.	.	.	.	.	.	.	.	.	.	.	.	.	.	.	.	.	.	.
SNP	1	158848156	Pappa2	missense_variant	P1007S	G>A:1	1	CSQ=ENSMUST00000159860:Pappa2:upstream_gene_variant+ENSMUST00000159861:Pappa2:missense_variant:3019:1007:P>S:BLOSUM62,-1	.	.	.	.	.	.	.	.	.	.	.	.	.	.	1/1:11:40:11:252,33,0	.	.	.	.	.	.	.	.	.	.	.	.	.	.	.	.	.	.	.	.	.	.	.	.	.	.
SNP	1	159328755	Rfwd2	missense_variant	S711L	C>T:2	1	CSQ=ENSMUST00000076894:Rfwd2:missense_variant:2132:711:S>L:BLOSUM62,-2+ENSMUST00000192044:Rfwd2:downstream_gene_variant+ENSMUST00000192597:Rfwd2:downstream_gene_variant+ENSMUST00000194798:Rfwd2:downstream_gene_variant	.	.	.	.	.	.	.	.	.	.	.	.	.	.	.	.	.	.	.	.	.	.	.	1/1:17:60:17:255,51,0	.	.	.	.	.	.	.	.	.	.	.	.	.	.	.	.	.
SNP	1	159886986	Tnr	missense_variant	D812Y	G>T:1	1	CSQ=ENSMUST00000111669:Tnr:missense_variant:2434:812:D>Y:BLOSUM62,-3+ENSMUST00000192069:Tnr:missense_variant:2434:812:D>Y:BLOSUM62,-3	.	.	.	.	.	.	.	.	.	.	.	.	.	.	.	.	.	.	.	.	.	.	.	.	.	.	1/1:24:82:24:255,72,0	.	.	.	.	.	.	.	.	.	.	.	.	.	.
SNP	1	160118575	Tnn	missense_variant	T891I	G>A:2	1	CSQ=ENSMUST00000039178:Tnn:missense_variant:2672:891:T>I:BLOSUM62,-1+ENSMUST00000131919:Tnn:intron_variant	.	.	.	.	.	.	.	.	.	.	.	.	.	.	.	.	.	.	.	.	.	.	.	.	.	.	1/1:12:44:13:188,28,0	.	.	.	.	.	.	.	.	.	.	.	.	.	.
SNP	1	160226482	Rabgap1l	splice_region_variant,intron_variant	NA	A>C	1	CSQ=ENSMUST00000028052:Rabgap1l:splice_region_variant,intron_variant+ENSMUST00000191909:Rabgap1l:downstream_gene_variant+ENSMUST00000192019:Rabgap1l:non_coding_transcript_exon_variant,non_coding_transcript_variant+ENSMUST00000193185:Rabgap1l:downstream_gene_variant+ENSMUST00000194824:Rabgap1l:downstream_gene_variant	.	.	.	.	.	.	.	.	.	.	.	.	1/1:37:123:37:255,111,0	.	.	.	.	.	.	.	.	.	.	.	.	.	.	.	.	.	.	.	.	.	.	.	.	.	.	.	.
SNP	1	160735697	Rabgap1l	missense_variant	F131L	A>T:3	1	CSQ=ENSMUST00000028049:Rabgap1l:missense_variant:393:131:F>L:BLOSUM62,0+ENSMUST00000193810:Rabgap1l:missense_variant:393:131:F>L:BLOSUM62,0+ENSMUST00000195442:Rabgap1l:missense_variant:309:103:F>L:BLOSUM62,0	.	.	.	.	.	.	.	.	.	.	.	.	.	.	.	.	.	.	.	.	.	.	.	.	.	.	.	.	.	.	.	.	.	.	.	.	.	.	.	.	.
SNP	1	161848634	Suco	splice_region_variant,intron_variant	NA	G>A	1	CSQ=ENSMUST00000048377:Suco:splice_region_variant,intron_variant+ENSMUST00000191975:Suco:downstream_gene_variant+ENSMUST00000192570:Suco:splice_region_variant,intron_variant+ENSMUST00000194106:Suco:upstream_gene_variant+ENSMUST00000194388:Suco:upstream_gene_variant	.	.	.	.	.	.	.	.	.	.	.	.	.	.	.	.	.	.	.	.	.	.	.	.	.	.	.	.	.	.	.	.	.	.	.	.	1/1:11:40:11:241,33,0	.	.	.	.
SNP	1	162011006	Dnm3	missense_variant	S791F	G>A:2	1	CSQ=ENSMUST00000070330:Dnm3:missense_variant:2372:791:S>F:BLOSUM62,-2+ENSMUST00000086074:Dnm3:missense_variant:2384:795:S>F:BLOSUM62,-2+ENSMUST00000159763:Dnm3:missense_variant:785:262:S>F:BLOSUM62,-2+ENSMUST00000160555:2810442N19Rik:intron_variant,non_coding_transcript_variant+ENSMUST00000160665:Dnm3:missense_variant:785:262:S>F:BLOSUM62,-2+ENSMUST00000161583:2810442N19Rik:intron_variant,non_cod…	.	.	.	.	.	.	.	.	.	.	.	.	.	.	.	.	.	.	.	.	.	.	.	.	.	1/1:9:33:9:228,27,0	.	.	.	.	.	.	.	.	.	.	.	.	.	.	.
SNP	1	162850148	Fmo1	missense_variant	G133E	C>T:2	1	CSQ=ENSMUST00000046049:Fmo1:missense_variant:398:133:G>E:BLOSUM62,-2+ENSMUST00000111518:Fmo1:missense_variant:398:133:G>E:BLOSUM62,-2+ENSMUST00000131058:Fmo1:missense_variant:398:133:G>E:BLOSUM62,-2+ENSMUST00000134098:Fmo1:missense_variant:398:133:G>E:BLOSUM62,-2+ENSMUST00000193078:Fmo1:missense_variant:398:133:G>E:BLOSUM62,-2	.	.	.	.	.	.	.	.	.	.	.	.	.	.	.	.	.	.	.	.	.	.	.	.	1/1:7:27:7:205,21,0	.	.	.	.	.	.	.	.	.	.	.	.	.	.	.	.
SNP	1	164069033	Sell	stop_gained	Δ308	G>A:3	1	CSQ=ENSMUST00000027871:Sell:stop_gained:927:309+ENSMUST00000097491:Sell:stop_gained:927:309+ENSMUST00000192047:Sell:stop_gained:819:273+ENSMUST00000195358:Sell:stop_gained:72:24	.	.	.	.	.	.	.	.	.	.	.	.	.	1/1:55:73:70:255,62,0	.	.	.	.	.	.	.	.	.	.	.	.	.	.	.	.	.	.	.	.	.	.	.	.	.	.	.
SNP	1	165138994	Tbx19	missense_variant	G437E	C>T:2	1	CSQ=ENSMUST00000027859:Tbx19:missense_variant:1310:437:G>E:BLOSUM62,-2+ENSMUST00000160350:Tbx19:downstream_gene_variant+ENSMUST00000161144:Tbx19:missense_variant:926:309:G>E:BLOSUM62,-2+ENSMUST00000161777:Tbx19:non_coding_transcript_exon_variant,non_coding_transcript_variant	.	.	.	.	.	.	.	.	.	.	.	.	.	.	.	.	.	.	.	.	.	.	.	.	.	.	.	.	.	.	.	.	.	.	.	.	.	.	.	.	1/1:17:60:17:255,51,0
SNP	1	166642291	Gm4847	missense_variant	S71N	C>T:2	1	CSQ=ENSMUST00000046662:Gm4847:missense_variant:212:71:S>N:BLOSUM62,1	.	.	.	.	.	.	.	.	1/1:10:37:10:231,30,0	.	.	.	.	.	.	.	.	.	.	.	.	.	.	.	.	.	.	.	.	.	.	.	.	.	.	.	.	.	.	.	.
SNP	1	169933916	1700084C01Rik	missense_variant	D195N	G>A:1	1	CSQ=ENSMUST00000094348:1700084C01Rik:missense_variant:583:195:D>N:BLOSUM62,1+ENSMUST00000159701:Gm15852:non_coding_transcript_exon_variant,non_coding_transcript_variant+ENSMUST00000175731:1700084C01Rik:missense_variant:586:196:D>N:BLOSUM62,1	.	.	.	.	.	.	.	.	.	.	.	.	.	.	.	.	.	.	.	.	.	.	.	.	.	.	.	.	.	.	1/1:112:127:113:255,255,0	.	.	.	.	.	.	.	.	.	.
SNP	1	171402198	Arhgap30	missense_variant	S157L	C>T:2	1	CSQ=ENSMUST00000056449:Arhgap30:missense_variant:470:157:S>L:BLOSUM62,-2+ENSMUST00000131607:Arhgap30:non_coding_transcript_exon_variant,non_coding_transcript_variant+ENSMUST00000135312:Arhgap30:non_coding_transcript_exon_variant,non_coding_transcript_variant+ENSMUST00000200752:Arhgap30:missense_variant:470:157:S>L:BLOSUM62,-2	.	.	.	.	.	.	.	.	.	.	.	.	.	.	.	.	.	.	.	.	.	.	.	.	.	.	.	.	.	.	.	.	.	.	.	.	1/1:40:127:40:255,120,0	.	.	.	.
SNP	1	172588187	Slamf8	missense_variant	G28E	C>T:2	1	CSQ=ENSMUST00000065679:Slamf8:missense_variant:83:28:G>E:BLOSUM62,-2+ENSMUST00000193843:Slamf8:downstream_gene_variant	.	.	.	.	.	.	.	.	.	.	.	.	1/1:5:19:5:160,15,0	.	.	.	.	.	.	.	.	.	.	.	.	.	.	.	.	.	.	.	.	.	.	.	.	.	.	.	.
SNP	1	172590391	Slamf8	splice_region_variant,intron_variant	NA	C>T	1	CSQ=ENSMUST00000065679:Slamf8:splice_region_variant,intron_variant+ENSMUST00000193843:Slamf8:non_coding_transcript_exon_variant,non_coding_transcript_variant	.	.	.	.	.	.	.	.	.	.	.	.	.	.	.	.	.	.	.	.	.	.	.	.	.	.	.	.	.	.	.	.	.	.	.	.	.	.	.	.	.
SNP	1	172957099	Olfr16	missense_variant	M101I	G>A:3	1	CSQ=ENSMUST00000038432:Olfr16:missense_variant:303:101:M>I:BLOSUM62,1	.	.	.	.	.	.	.	.	.	.	.	.	.	.	.	.	.	.	.	.	.	.	.	.	.	.	.	.	.	.	.	.	.	.	.	.	.	1/1:10:36:10:255,30,0	.	.	.
SNP	1	173526468	BC094916	missense_variant,NMD_transcript_variant	A212V	G>A:2	1	CSQ=ENSMUST00000090406:BC094916:missense_variant,NMD_transcript_variant:635:212:A>V:BLOSUM62,0+ENSMUST00000097463:BC094916:missense_variant,NMD_transcript_variant:635:212:A>V:BLOSUM62,0+ENSMUST00000139092:BC094916:missense_variant:635:212:A>V:BLOSUM62,0+ENSMUST00000195022:BC094916:downstream_gene_variant+ENSMUST00000197288:AC084073.1:downstream_gene_variant	.	.	.	.	.	.	.	.	.	.	.	.	.	.	.	.	.	.	.	.	.	.	.	.	.	.	.	.	.	.	1/1:52:127:52:255,157,0	.	.	.	.	.	.	.	.	.	.
SNP	1	174179731	Spta1	missense_variant,splice_region_variant	E176K	G>A:1	1	CSQ=ENSMUST00000027817:Spta1:missense_variant,splice_region_variant:526:176:E>K:BLOSUM62,1	.	.	.	.	.	.	.	.	.	.	.	.	.	.	.	.	.	.	1/1:15:54:15:219,45,0	.	.	.	.	.	.	.	.	.	.	.	.	.	.	.	.	.	.	.	.	.	.
SNP	1	175726400	Wdr64	stop_gained	Δ174	G>A:3	1	CSQ=ENSMUST00000094288:Wdr64:stop_gained:525:175+ENSMUST00000171939:Wdr64:stop_gained:495:165+ENSMUST00000194087:Wdr64:stop_gained:495:165+ENSMUST00000195794:Wdr64:non_coding_transcript_exon_variant,non_coding_transcript_variant	.	.	.	.	.	.	.	.	.	.	.	.	.	.	.	.	.	.	.	.	.	.	.	.	.	.	.	.	.	.	.	.	.	.	.	.	.	.	.	.	.
SNP	1	175886690	Exo1	splice_region_variant,synonymous_variant	54:G>A:3	G>A:3	1	CSQ=ENSMUST00000039725:Exo1:splice_region_variant,synonymous_variant:162:54+ENSMUST00000193822:Exo1:intron_variant+ENSMUST00000193858:Exo1:intron_variant+ENSMUST00000194306:Exo1:splice_region_variant,synonymous_variant:162:54+ENSMUST00000195196:Exo1:splice_region_variant,synonymous_variant:162:54	.	.	.	.	.	.	.	.	.	.	.	.	.	.	1/1:5:19:5:156,15,0	.	.	.	.	.	.	.	.	.	.	.	.	.	.	.	.	.	.	.	.	.	.	.	.	.	.
SNP	1	176756336	Cep170	missense_variant	R826C	G>A:1	1	CSQ=ENSMUST00000057037:Cep170:missense_variant:2476:826:R>C:BLOSUM62,-3+ENSMUST00000192664:Cep170:upstream_gene_variant+ENSMUST00000192927:Cep170:missense_variant:181:61:R>C:BLOSUM62,-3+ENSMUST00000194727:Cep170:missense_variant:2476:826:R>C:BLOSUM62,-3+ENSMUST00000194984:Cep170:upstream_gene_variant+ENSMUST00000195121:Gm38104:upstream_gene_variant+ENSMUST00000195433:Cep170:3_prime_UTR_variant,NM…	.	.	.	.	.	.	.	.	.	.	.	.	.	.	.	.	.	.	.	.	.	.	.	.	.	.	1/1:51:127:51:255,154,0	.	.	.	.	.	.	.	.	.	.	.	.	.	.
SNP	1	177011975	Sdccag8	missense_variant	R695Q	G>A:2	5	CSQ=ENSMUST00000027785:Sdccag8:missense_variant:2084:695:R>Q:BLOSUM62,1+ENSMUST00000123409:Sdccag8:3_prime_UTR_variant,NMD_transcript_variant+ENSMUST00000139589:Sdccag8:non_coding_transcript_exon_variant,non_coding_transcript_variant	.	.	.	.	.	.	.	.	.	1/1:45:127:45:255,135,0	.	.	.	.	.	1/1:23:79:23:255,69,0	.	.	.	.	1/1:57:125:59:255,114,0	.	.	.	.	.	.	.	.	.	.	.	.	.	1/1:63:127:63:255,187,0	.	.	.	1/1:49:127:49:255,148,0	.	.
SNP	1	178678857	Kif26b	missense_variant	K166R	A>G:2	1	CSQ=ENSMUST00000161017:Kif26b:missense_variant:497:166:K>R:BLOSUM62,2+ENSMUST00000193931:Kif26b:non_coding_transcript_exon_variant,non_coding_transcript_variant	.	.	.	.	.	.	.	1/1:8:30:8:206,24,0	.	.	.	.	.	.	.	.	.	.	.	.	.	.	.	.	.	.	.	.	.	.	.	.	.	.	.	.	.	.	.	.	.
SNP	1	178917388	Kif26b	missense_variant	R1236K	G>A:2	1	CSQ=ENSMUST00000160789:Kif26b:missense_variant:3707:1236:R>K:BLOSUM62,2+ENSMUST00000161017:Kif26b:missense_variant:5048:1683:R>K:BLOSUM62,2+ENSMUST00000162545:Gm16564:non_coding_transcript_exon_variant,non_coding_transcript_variant	.	.	.	.	.	.	.	.	.	.	.	.	.	.	1/1:17:60:17:255,51,0	.	.	.	.	.	.	.	.	.	.	.	.	.	.	.	.	.	.	.	.	.	.	.	.	.	.
SNP	1	180569061	Parp1	stop_gained	Δ9	C>T:1	1	CSQ=ENSMUST00000027777:Parp1:stop_gained:28:10+ENSMUST00000194434:Parp1:upstream_gene_variant+ENSMUST00000194608:Parp1:stop_gained,NMD_transcript_variant:28:10	.	.	.	.	.	.	.	.	.	.	.	.	.	.	.	.	.	.	.	.	.	.	.	.	.	.	.	.	.	.	.	.	.	.	.	.	.	.	.	.	.
SNP	1	180569139	Parp1	missense_variant	A36T	G>A:1	2	CSQ=ENSMUST00000027777:Parp1:missense_variant:106:36:A>T:BLOSUM62,0+ENSMUST00000194434:Parp1:upstream_gene_variant+ENSMUST00000194608:Parp1:missense_variant,NMD_transcript_variant:106:36:A>T:BLOSUM62,0	.	.	.	.	.	.	.	.	.	.	.	.	.	.	.	.	.	.	.	.	.	.	.	.	.	.	.	.	.	1/1:62:127:63:255,153,0	.	.	.	.	.	.	.	.	.	.	.
SNP	1	180573651	Parp1	splice_acceptor_variant	NA	G>A	1	CSQ=ENSMUST00000027777:Parp1:splice_acceptor_variant+ENSMUST00000194434:Parp1:splice_acceptor_variant+ENSMUST00000194608:Parp1:splice_acceptor_variant,NMD_transcript_variant	.	.	.	.	.	.	.	.	.	.	.	.	.	.	.	.	.	.	.	.	.	.	1/1:33:111:33:255,99,0	.	.	.	.	.	.	.	.	.	.	.	.	.	.	.	.	.	.
SNP	1	180573778	Parp1	stop_gained	Δ82	C>T:1	1	CSQ=ENSMUST00000027777:Parp1:stop_gained:247:83+ENSMUST00000194434:Parp1:stop_gained:121:41+ENSMUST00000194608:Parp1:intron_variant,NMD_transcript_variant	.	.	.	.	.	.	.	.	.	.	.	.	1/1:24:83:24:255,72,0	.	.	.	.	.	.	.	.	.	.	.	.	.	.	.	.	.	.	.	.	.	.	.	.	.	.	.	.
SNP	1	180577640	Parp1	missense_variant	A115E	C>A:2	1	CSQ=ENSMUST00000027777:Parp1:missense_variant:344:115:A>E:BLOSUM62,-1+ENSMUST00000194434:Parp1:downstream_gene_variant+ENSMUST00000194608:Parp1:3_prime_UTR_variant,NMD_transcript_variant	.	.	.	.	.	.	.	.	.	.	.	1/1:45:114:46:255,101,0	.	.	.	.	.	.	.	.	.	.	.	.	.	.	.	.	.	.	.	.	.	.	.	.	.	.	.	.	.
SNP	1	180577649	Parp1	missense_variant	A118V	C>T:2	7	CSQ=ENSMUST00000027777:Parp1:missense_variant:353:118:A>V:BLOSUM62,0+ENSMUST00000194434:Parp1:downstream_gene_variant+ENSMUST00000194608:Parp1:3_prime_UTR_variant,NMD_transcript_variant	.	.	.	.	.	.	.	.	.	1/1:40:127:40:255,120,0	.	.	.	.	.	1/1:22:77:22:255,66,0	.	.	.	.	1/1:65:127:65:255,196,0	.	.	.	1/1:19:67:19:255,57,0	.	.	.	.	.	.	.	.	.	1/1:40:98:41:255,86,0	1/1:32:108:32:255,96,0	.	.	1/1:30:102:30:255,90,0	.	.
SNP	1	180579163	Parp1	missense_variant	R138C	C>T:1	1	CSQ=ENSMUST00000027777:Parp1:missense_variant:412:138:R>C:BLOSUM62,-3+ENSMUST00000194434:Parp1:downstream_gene_variant+ENSMUST00000194608:Parp1:downstream_gene_variant	.	.	.	.	.	.	.	.	.	.	.	.	.	.	.	.	.	.	.	.	.	.	.	.	.	.	.	.	.	.	.	1/1:5:19:5:127,15,0	.	.	.	.	.	.	.	.	.
SNP	1	180579221	Parp1	stop_gained	Δ156	G>A:2	1	CSQ=ENSMUST00000027777:Parp1:stop_gained:470:157+ENSMUST00000194434:Parp1:downstream_gene_variant+ENSMUST00000194608:Parp1:downstream_gene_variant	.	.	.	.	.	.	.	.	.	.	.	.	.	.	.	.	.	.	.	.	.	.	.	.	.	.	.	.	.	.	.	.	.	.	.	.	.	.	.	.	.
SNP	1	180583778	Parp1	missense_variant	C296R	T>C:1	1	CSQ=ENSMUST00000027777:Parp1:missense_variant:886:296:C>R:BLOSUM62,-3+ENSMUST00000183443:Mir6904:upstream_gene_variant+ENSMUST00000194608:Parp1:downstream_gene_variant	.	.	.	.	.	.	.	.	.	.	.	.	.	.	.	.	.	.	.	.	.	.	.	.	.	.	.	.	1/1:45:127:45:255,135,0	.	.	.	.	.	.	.	.	.	.	.	.
SNP	1	180583871	Parp1	stop_gained	Δ326	C>T:1	1	CSQ=ENSMUST00000027777:Parp1:stop_gained:979:327+ENSMUST00000183443:Mir6904:upstream_gene_variant+ENSMUST00000194608:Parp1:downstream_gene_variant	.	.	.	.	.	.	.	.	.	.	.	.	.	.	.	.	.	.	.	.	.	.	.	.	.	.	.	.	.	.	.	.	.	.	.	.	.	.	.	.	.
SNP	1	180583894	Parp1	stop_gained	Δ333	G>A:3	1	CSQ=ENSMUST00000027777:Parp1:stop_gained:1002:334+ENSMUST00000183443:Mir6904:upstream_gene_variant+ENSMUST00000194608:Parp1:downstream_gene_variant	.	.	.	.	.	.	.	.	.	.	.	.	.	.	.	.	.	.	.	.	.	.	.	.	.	.	.	.	.	.	1/1:31:105:31:255,93,0	.	.	.	.	.	.	.	.	.	.
SNP	1	180585888	Parp1	stop_gained	Δ353	C>T:1	1	CSQ=ENSMUST00000027777:Parp1:stop_gained:1060:354+ENSMUST00000183443:Mir6904:upstream_gene_variant+ENSMUST00000191639:Parp1:upstream_gene_variant	.	.	.	.	.	.	.	.	.	.	.	.	.	.	.	.	.	.	1/1:5:19:5:123,15,0	.	.	.	.	.	.	.	.	.	.	.	.	.	.	.	.	.	.	.	.	.	.
SNP	1	180587296	Parp1	missense_variant	G400R	G>A:1	1	CSQ=ENSMUST00000027777:Parp1:missense_variant:1198:400:G>R:BLOSUM62,-2+ENSMUST00000183443:Mir6904:downstream_gene_variant+ENSMUST00000191639:Parp1:upstream_gene_variant+ENSMUST00000192411:Parp1:upstream_gene_variant	.	.	.	.	.	.	.	.	.	.	.	.	.	.	1/1:5:19:5:167,15,0	.	.	.	.	.	.	.	.	.	.	.	.	.	.	.	.	.	.	.	.	.	.	.	.	.	.
SNP	1	180587998	Parp1	stop_gained	Δ460	C>T:1	1	CSQ=ENSMUST00000027777:Parp1:stop_gained:1381:461+ENSMUST00000183443:Mir6904:downstream_gene_variant+ENSMUST00000191639:Parp1:upstream_gene_variant+ENSMUST00000192411:Parp1:upstream_gene_variant	.	.	.	.	.	.	.	.	.	.	.	.	.	.	.	.	.	1/1:27:92:27:255,81,0	.	.	.	.	.	.	.	.	.	.	.	.	.	.	.	.	.	.	.	.	.	.	.
SNP	1	180588028	Parp1	stop_gained	Δ470	C>T:1	1	CSQ=ENSMUST00000027777:Parp1:stop_gained:1411:471+ENSMUST00000183443:Mir6904:downstream_gene_variant+ENSMUST00000191639:Parp1:upstream_gene_variant+ENSMUST00000192411:Parp1:upstream_gene_variant	.	.	.	.	.	.	1/1:15:54:15:255,45,0	.	.	.	.	.	.	.	.	.	.	.	.	.	.	.	.	.	.	.	.	.	.	.	.	.	.	.	.	.	.	.	.	.	.
SNP	1	180588062	Parp1	stop_gained	Δ481	G>A:2	1	CSQ=ENSMUST00000027777:Parp1:stop_gained:1445:482+ENSMUST00000183443:Mir6904:downstream_gene_variant+ENSMUST00000191639:Parp1:upstream_gene_variant+ENSMUST00000192411:Parp1:upstream_gene_variant	.	.	.	.	.	.	.	.	.	.	.	.	.	.	.	.	.	.	.	.	.	.	.	.	.	.	1/1:34:114:34:255,102,0	.	.	.	.	.	.	.	.	.	.	.	.	.	.
SNP	1	180588358	Parp1	splice_acceptor_variant	NA	G>A	2	CSQ=ENSMUST00000027777:Parp1:splice_acceptor_variant+ENSMUST00000183443:Mir6904:downstream_gene_variant+ENSMUST00000191639:Parp1:upstream_gene_variant+ENSMUST00000192411:Parp1:upstream_gene_variant	.	.	.	.	.	.	.	.	.	.	.	.	.	.	.	.	.	.	.	.	.	.	.	.	.	.	.	.	.	.	.	.	1/1:6:23:6:156,18,0	1/1:6:22:6:177,18,0	.	.	.	.	.	.	.
SNP	1	180588740	Parp1	missense_variant	S568F	C>T:2	1	CSQ=ENSMUST00000027777:Parp1:missense_variant:1703:568:S>F:BLOSUM62,-2+ENSMUST00000183443:Mir6904:downstream_gene_variant+ENSMUST00000191639:Parp1:upstream_gene_variant+ENSMUST00000192411:Parp1:upstream_gene_variant	.	.	1/1:19:32:20:255,23,0	.	.	.	.	.	.	.	.	.	.	.	.	.	.	.	.	.	.	.	.	.	.	.	.	.	.	.	.	.	.	.	.	.	.	.	.	.	.
SNP	1	180589481	Parp1	missense_variant	A610V	C>T:2	1	CSQ=ENSMUST00000027777:Parp1:missense_variant:1829:610:A>V:BLOSUM62,0+ENSMUST00000183443:Mir6904:downstream_gene_variant+ENSMUST00000191639:Parp1:non_coding_transcript_exon_variant,non_coding_transcript_variant+ENSMUST00000192411:Parp1:upstream_gene_variant	1/1:8:30:8:169,24,0	.	.	.	.	.	.	.	.	.	.	.	.	.	.	.	.	.	.	.	.	.	.	.	.	.	.	.	.	.	.	.	.	.	.	.	.	.	.	.	.
SNP	1	180592896	Parp1	stop_gained	Δ706	C>T:1	1	CSQ=ENSMUST00000027777:Parp1:stop_gained:2119:707+ENSMUST00000191639:Parp1:downstream_gene_variant+ENSMUST00000192411:Parp1:non_coding_transcript_exon_variant,non_coding_transcript_variant	.	.	.	.	.	.	.	.	.	.	.	.	.	.	.	.	.	.	.	.	.	.	.	.	.	.	.	.	.	.	.	.	.	.	.	.	1/1:60:127:60:255,181,0	.	.	.	.
SNP	1	180592926	Parp1	stop_gained	Δ716	C>T:1	2	CSQ=ENSMUST00000027777:Parp1:stop_gained:2149:717+ENSMUST00000191639:Parp1:downstream_gene_variant+ENSMUST00000192411:Parp1:non_coding_transcript_exon_variant,non_coding_transcript_variant	.	.	.	.	.	.	.	.	.	.	.	.	.	1/1:50:127:51:255,117,0	.	.	.	.	.	1/1:63:127:63:255,190,0	.	.	.	.	.	.	.	.	.	.	.	.	.	.	.	.	.	.	.	.	.
SNP	1	180594070	Parp1	stop_gained	Δ727	C>T:1	1	CSQ=ENSMUST00000027777:Parp1:stop_gained:2182:728+ENSMUST00000191639:Parp1:downstream_gene_variant+ENSMUST00000191833:Parp1:upstream_gene_variant+ENSMUST00000192411:Parp1:downstream_gene_variant+ENSMUST00000193238:Parp1:upstream_gene_variant+ENSMUST00000195560:Parp1:upstream_gene_variant	.	1/1:25:58:26:255,47,0	.	.	.	.	.	.	.	.	.	.	.	.	.	.	.	.	.	.	.	.	.	.	.	.	.	.	.	.	.	.	.	.	.	.	.	.	.	.	.
INDEL	1	180594097	Parp1	frameshift_variant	FS@737	TA>T	4	CSQ=ENSMUST00000027777:Parp1:frameshift_variant:2210:737+ENSMUST00000191639:Parp1:downstream_gene_variant+ENSMUST00000191833:Parp1:upstream_gene_variant+ENSMUST00000192411:Parp1:downstream_gene_variant+ENSMUST00000193238:Parp1:upstream_gene_variant+ENSMUST00000195560:Parp1:upstream_gene_variant	.	.	.	.	.	1/1:22:76:22:255,66,0	.	.	.	.	.	.	.	.	.	.	1/1:30:101:30:255,90,0	.	.	.	.	1/1:24:82:24:255,72,0	.	.	.	.	.	.	.	.	.	.	.	.	.	.	.	.	.	1/1:28:95:28:255,84,0	.
SNP	1	180599081	Parp1	splice_donor_variant	NA	G>A	1	CSQ=ENSMUST00000027777:Parp1:splice_donor_variant+ENSMUST00000191833:Parp1:splice_donor_variant,non_coding_transcript_variant+ENSMUST00000193238:Parp1:splice_donor_variant,non_coding_transcript_variant+ENSMUST00000195560:Parp1:splice_donor_variant	.	.	.	.	.	.	.	.	.	.	.	.	.	.	.	.	.	.	.	.	.	.	.	.	.	1/1:12:44:12:255,36,0	.	.	.	.	.	.	.	.	.	.	.	.	.	.	.
SNP	1	180599592	Parp1	splice_acceptor_variant	NA	G>A	1	CSQ=ENSMUST00000027777:Parp1:splice_acceptor_variant+ENSMUST00000191833:Parp1:splice_acceptor_variant,non_coding_transcript_variant+ENSMUST00000193238:Parp1:splice_acceptor_variant,non_coding_transcript_variant+ENSMUST00000195560:Parp1:splice_acceptor_variant	.	.	.	.	.	.	.	1/1:6:22:6:179,18,0	.	.	.	.	.	.	.	.	.	.	.	.	.	.	.	.	.	.	.	.	.	.	.	.	.	.	.	.	.	.	.	.	.
SNP	1	180905916	Pycr2	missense_variant	R61W	C>T:1	1	CSQ=ENSMUST00000027802:Pycr2:missense_variant:181:61:R>W:BLOSUM62,-3+ENSMUST00000194026:Pycr2:non_coding_transcript_exon_variant,non_coding_transcript_variant+ENSMUST00000194253:Pycr2:non_coding_transcript_exon_variant,non_coding_transcript_variant+ENSMUST00000195270:Pycr2:non_coding_transcript_exon_variant,non_coding_transcript_variant	.	.	.	.	.	.	.	.	.	.	.	.	.	.	.	.	.	.	1/1:16:49:17:255,36,0	.	.	.	.	.	.	.	.	.	.	.	.	.	.	.	.	.	.	.	.	.	.
SNP	1	187215176	Spata17	missense_variant	R37K	C>T:2	1	CSQ=ENSMUST00000027908:Spata17:missense_variant:110:37:R>K:BLOSUM62,2+ENSMUST00000044812:Gpatch2:upstream_gene_variant+ENSMUST00000065573:Gpatch2:upstream_gene_variant+ENSMUST00000097443:Gpatch2:upstream_gene_variant+ENSMUST00000110943:Gpatch2:upstream_gene_variant+ENSMUST00000110945:Spata17:missense_variant:110:37:R>K:BLOSUM62,2+ENSMUST00000159748:Gpatch2:upstream_gene_variant+ENSMUST00000160471…	.	.	.	.	.	.	.	.	.	.	.	.	.	.	.	.	.	.	.	.	.	.	.	.	.	1/1:23:80:23:255,69,0	.	.	.	.	.	.	.	.	.	.	.	.	.	.	.
SNP	1	187226182	Gpatch2	missense_variant	E245K	G>A:1	1	CSQ=ENSMUST00000044812:Gpatch2:missense_variant:733:245:E>K:BLOSUM62,1+ENSMUST00000065573:Gpatch2:missense_variant:733:245:E>K:BLOSUM62,1+ENSMUST00000097443:Gpatch2:non_coding_transcript_exon_variant,non_coding_transcript_variant+ENSMUST00000110943:Gpatch2:missense_variant:733:245:E>K:BLOSUM62,1+ENSMUST00000159748:Gpatch2:missense_variant,NMD_transcript_variant:733:245:E>K:BLOSUM62,1+ENSMUST00000…	.	.	.	.	.	.	.	.	.	.	.	.	.	.	.	.	.	.	.	.	.	.	.	.	.	.	.	.	.	.	.	1/1:5:19:5:134,15,0	.	.	.	.	.	.	.	.	.
SNP	1	188444532	Ush2a	missense_variant	H1298Y	C>T:1	1	CSQ=ENSMUST00000060479:Ush2a:missense_variant:3892:1298:H>Y:BLOSUM62,2+ENSMUST00000124358:Ush2a:non_coding_transcript_exon_variant,non_coding_transcript_variant	.	.	.	.	.	.	.	.	.	.	.	.	.	.	.	.	.	.	.	.	.	.	.	.	.	.	.	.	.	.	.	.	.	.	.	.	.	.	.	.	.
SNP	1	188523337	Ush2a	missense_variant	A1537V	C>T:2	1	CSQ=ENSMUST00000060479:Ush2a:missense_variant:4610:1537:A>V:BLOSUM62,0	.	.	.	.	.	.	.	.	.	.	.	.	.	.	.	.	.	.	.	.	.	.	.	.	1/1:6:22:6:163,18,0	.	.	.	.	.	.	.	.	.	.	.	.	.	.	.	.
SNP	1	188911554	Ush2a	missense_variant	P4371L	C>T:2	2	CSQ=ENSMUST00000060479:Ush2a:missense_variant:13112:4371:P>L:BLOSUM62,-3	.	.	.	.	.	.	.	.	.	.	.	.	.	1/1:28:95:28:196,84,0	.	.	.	.	.	1/1:40:127:40:201,120,0	.	.	.	.	.	.	.	.	.	.	.	.	.	.	.	.	.	.	.	.	.
SNP	1	188947133	Ush2a	missense_variant	P4846L	C>T:2	1	CSQ=ENSMUST00000060479:Ush2a:missense_variant:14537:4846:P>L:BLOSUM62,-3	.	.	.	.	.	.	.	.	.	.	.	.	.	.	.	.	.	.	.	.	.	.	.	.	.	.	.	.	.	.	.	.	.	.	.	1/1:16:57:16:255,48,0	.	.	.	.	.
SNP	1	188972345	Kctd3	missense_variant	S743L	G>A:2	1	CSQ=ENSMUST00000085678:Kctd3:missense_variant:2228:743:S>L:BLOSUM62,-2+ENSMUST00000192200:Kctd3:non_coding_transcript_exon_variant,non_coding_transcript_variant+ENSMUST00000192458:Kctd3:downstream_gene_variant+ENSMUST00000193143:Kctd3:3_prime_UTR_variant,NMD_transcript_variant+ENSMUST00000195488:Kctd3:downstream_gene_variant+ENSMUST00000195658:Kctd3:downstream_gene_variant+ENSMUST00000195745:Kctd…	.	.	.	.	.	.	.	.	.	.	.	.	.	.	.	.	.	.	.	.	.	.	.	.	.	.	.	.	.	.	1/1:91:127:91:255,255,0	.	.	.	.	.	.	.	.	.	.
SNP	1	191908847	Slc30a1	splice_region_variant,intron_variant	NA	G>A	1	CSQ=ENSMUST00000044954:Slc30a1:splice_region_variant,intron_variant+ENSMUST00000069573:1700034H15Rik:upstream_gene_variant+ENSMUST00000139827:1700034H15Rik:upstream_gene_variant+ENSMUST00000161756:Slc30a1:splice_region_variant,intron_variant	.	.	.	.	.	.	.	.	.	.	.	.	.	.	.	.	.	.	.	.	.	.	.	.	.	.	.	.	.	.	1/1:26:89:26:231,78,0	.	.	.	.	.	.	.	.	.	.
SNP	1	193241432	Hsd11b1	missense_variant	T40I	G>A:2	1	CSQ=ENSMUST00000016338:Hsd11b1:missense_variant:119:40:T>I:BLOSUM62,-1+ENSMUST00000159644:Hsd11b1:missense_variant:119:40:T>I:BLOSUM62,-1+ENSMUST00000160929:Hsd11b1:missense_variant:29:10:T>I:BLOSUM62,-1+ENSMUST00000161406:Hsd11b1:upstream_gene_variant+ENSMUST00000161737:Hsd11b1:missense_variant:119:40:T>I:BLOSUM62,-1+ENSMUST00000162842:Hsd11b1:upstream_gene_variant+ENSMUST00000162977:Lamb3:intro…	.	.	.	.	.	.	.	.	.	.	.	.	.	.	.	.	.	.	.	.	.	.	.	.	.	.	1/1:26:89:26:255,78,0	.	.	.	.	.	.	.	.	.	.	.	.	.	.
SNP	1	195160890	Cr2	missense_variant	A176T	C>T:1	1	CSQ=ENSMUST00000043104:Cr2:downstream_gene_variant+ENSMUST00000082321:Cr2:missense_variant:526:176:A>T:BLOSUM62,0+ENSMUST00000193356:Cr2:upstream_gene_variant+ENSMUST00000193801:Cr2:intron_variant+ENSMUST00000194149:Cr2:downstream_gene_variant+ENSMUST00000195120:Cr2:missense_variant:526:176:A>T:BLOSUM62,0+ENSMUST00000195347:Cr2:downstream_gene_variant	.	.	.	.	.	.	.	.	.	.	.	.	.	.	.	.	.	.	1/1:5:19:5:167,15,0	.	.	.	.	.	.	.	.	.	.	.	.	.	.	.	.	.	.	.	.	.	.
SNP	10	3425750	Ppp1r14c	missense_variant	C135Y	G>A:2	1	CSQ=ENSMUST00000043374:Ppp1r14c:missense_variant:404:135:C>Y:BLOSUM62,-2+ENSMUST00000117005:Gm24482:downstream_gene_variant	.	1/1:21:73:21:255,63,0	.	.	.	.	.	.	.	.	.	.	.	.	.	.	.	.	.	.	.	.	.	.	.	.	.	.	.	.	.	.	.	.	.	.	.	.	.	.	.
SNP	10	4056746	Mthfd1l	splice_region_variant,intron_variant	NA	G>A	1	CSQ=ENSMUST00000043735:Mthfd1l:splice_region_variant,intron_variant+ENSMUST00000117291:Mthfd1l:splice_region_variant,intron_variant+ENSMUST00000120585:Mthfd1l:splice_region_variant,intron_variant	.	.	.	.	.	.	.	.	.	.	.	.	.	.	.	.	.	.	.	.	.	.	.	.	.	.	.	.	.	.	.	.	.	.	.	.	1/1:13:47:13:192,39,0	.	.	.	.
SNP	10	4353498	Akap12	missense_variant	V208I	G>A:1	2	CSQ=ENSMUST00000045730:Akap12:missense_variant:622:208:V>I:BLOSUM62,3	.	.	.	.	1/1:32:73:33:255,62,0	.	.	.	.	.	.	.	.	.	.	.	.	.	.	.	.	.	.	.	.	.	.	.	.	.	.	.	.	.	.	.	.	1/1:43:127:43:255,129,0	.	.	.
SNP	10	7638056	Pcmt1	missense_variant	R283K	C>T:2	1	CSQ=ENSMUST00000159917:Pcmt1:missense_variant:848:283:R>K:BLOSUM62,2+ENSMUST00000160250:Pcmt1:downstream_gene_variant+ENSMUST00000161123:Pcmt1:splice_region_variant,3_prime_UTR_variant,NMD_transcript_variant+ENSMUST00000161428:Pcmt1:3_prime_UTR_variant+ENSMUST00000162606:Pcmt1:missense_variant,splice_region_variant:848:283:R>K:BLOSUM62,2+ENSMUST00000163085:Pcmt1:missense_variant:806:269:R>K:BLOSU…	.	1/1:29:98:29:255,87,0	.	.	.	.	.	.	.	.	.	.	.	.	.	.	.	.	.	.	.	.	.	.	.	.	.	.	.	.	.	.	.	.	.	.	.	.	.	.	.
SNP	10	7867732	Zc3h12d	missense_variant	R422Q	G>A:2	1	CSQ=ENSMUST00000039484:Zc3h12d:missense_variant:1265:422:R>Q:BLOSUM62,1	.	.	.	.	.	.	.	.	.	.	.	.	.	.	.	.	.	.	.	.	.	.	.	.	.	.	.	.	.	.	.	.	.	.	.	.	.	.	.	.	.
SNP	10	10782763	Grm1	missense_variant	E328K	C>T:1	1	CSQ=ENSMUST00000044306:Grm1:missense_variant:982:328:E>K:BLOSUM62,1+ENSMUST00000105560:Grm1:missense_variant:982:328:E>K:BLOSUM62,1+ENSMUST00000105561:Grm1:missense_variant:982:328:E>K:BLOSUM62,1	.	.	.	.	.	.	.	.	.	.	.	.	.	.	.	.	.	.	.	.	.	.	.	.	.	.	.	.	.	.	1/1:39:127:39:255,117,0	.	.	.	.	.	.	.	.	.	.
SNP	10	11157117	Shprh	missense_variant	E282D	A>T:3	1	CSQ=ENSMUST00000044053:Shprh:missense_variant:846:282:E>D:BLOSUM62,2+ENSMUST00000054814:Shprh:missense_variant:846:282:E>D:BLOSUM62,2+ENSMUST00000159541:Shprh:missense_variant:846:282:E>D:BLOSUM62,2+ENSMUST00000159810:Shprh:missense_variant,NMD_transcript_variant:846:282:E>D:BLOSUM62,2+ENSMUST00000161858:Shprh:downstream_gene_variant	.	.	.	.	.	.	.	.	.	.	.	.	.	.	1/1:13:47:13:255,39,0	.	.	.	.	.	.	.	.	.	.	.	.	.	.	.	.	.	.	.	.	.	.	.	.	.	.
SNP	10	14149197	Hivep2	missense_variant	G2252R	G>A:1	1	CSQ=ENSMUST00000015645:Hivep2:missense_variant:6754:2252:G>R:BLOSUM62,-2+ENSMUST00000187083:Hivep2:missense_variant:6754:2252:G>R:BLOSUM62,-2+ENSMUST00000189331:Gm28289:non_coding_transcript_exon_variant,non_coding_transcript_variant+ENSMUST00000191138:Hivep2:missense_variant:6754:2252:G>R:BLOSUM62,-2	.	.	.	.	.	.	.	.	.	.	.	.	.	.	.	.	.	.	1/1:7:28:7:190,21,0	.	.	.	.	.	.	.	.	.	.	.	.	.	.	.	.	.	.	.	.	.	.
SNP	10	17842809	Txlnb	missense_variant	E463K	G>A:1	1	CSQ=ENSMUST00000037964:Txlnb:missense_variant:1387:463:E>K:BLOSUM62,1	.	.	.	.	.	.	.	.	.	.	.	.	.	.	.	.	.	.	.	.	.	.	.	.	.	.	.	.	.	.	.	.	.	.	.	.	.	.	.	.	.
SNP	10	18140409	Ect2l	missense_variant	E712K	C>T:1	4	CSQ=ENSMUST00000095817:Ect2l:missense_variant:2134:712:E>K:BLOSUM62,1	.	.	.	.	.	.	.	.	.	1/1:13:47:13:255,39,0	.	.	.	.	.	1/1:7:26:7:184,21,0	.	.	.	.	1/1:16:57:16:255,48,0	.	.	.	.	.	.	.	.	.	.	.	.	.	1/1:12:44:12:255,36,0	.	.	.	.	.	.
SNP	10	18524163	Nhsl1	missense_variant	G349D	G>A:2	1	CSQ=ENSMUST00000037341:Nhsl1:missense_variant:1046:349:G>D:BLOSUM62,-1+ENSMUST00000100054:Nhsl1:missense_variant:1034:345:G>D:BLOSUM62,-1+ENSMUST00000159299:Nhsl1:3_prime_UTR_variant,NMD_transcript_variant+ENSMUST00000162891:Nhsl1:missense_variant:1034:345:G>D:BLOSUM62,-1	.	1/1:22:76:22:255,66,0	.	.	.	.	.	.	.	.	.	.	.	.	.	.	.	.	.	.	.	.	.	.	.	.	.	.	.	.	.	.	.	.	.	.	.	.	.	.	.
SNP	10	19005624	Tnfaip3	missense_variant	E305K	C>T:1	1	CSQ=ENSMUST00000019997:Tnfaip3:missense_variant:913:305:E>K:BLOSUM62,1+ENSMUST00000105527:Tnfaip3:missense_variant:913:305:E>K:BLOSUM62,1+ENSMUST00000122863:Tnfaip3:downstream_gene_variant+ENSMUST00000154590:Tnfaip3:non_coding_transcript_exon_variant,non_coding_transcript_variant+ENSMUST00000154749:Tnfaip3:downstream_gene_variant	.	.	.	.	.	.	.	.	.	.	.	.	.	.	1/1:5:19:5:144,15,0	.	.	.	.	.	.	.	.	.	.	.	.	.	.	.	.	.	.	.	.	.	.	.	.	.	.
SNP	10	20400579	Pde7b	missense_variant	G394R	C>T:1	1	CSQ=ENSMUST00000020165:Pde7b:missense_variant:1180:394:G>R:BLOSUM62,-2+ENSMUST00000169016:Pde7b:3_prime_UTR_variant,NMD_transcript_variant+ENSMUST00000169404:Pde7b:missense_variant:1336:446:G>R:BLOSUM62,-2+ENSMUST00000170265:Pde7b:missense_variant:1219:407:G>R:BLOSUM62,-2	.	.	.	.	.	.	.	.	.	.	.	.	.	.	.	.	.	.	1/1:11:41:11:255,33,0	.	.	.	.	.	.	.	.	.	.	.	.	.	.	.	.	.	.	.	.	.	.
SNP	10	23116675	Eya4	missense_variant	A437V	G>A:2	1	CSQ=ENSMUST00000074366:Eya4:missense_variant:1310:437:A>V:BLOSUM62,0+ENSMUST00000092665:Eya4:missense_variant:1310:437:A>V:BLOSUM62,0	.	.	.	.	.	.	.	.	.	.	.	.	.	.	1/1:7:26:7:190,21,0	.	.	.	.	.	.	.	.	.	.	.	.	.	.	.	.	.	.	.	.	.	.	.	.	.	.
SNP	10	23920422	Taar1	missense_variant	A6V	C>T:2	5	CSQ=ENSMUST00000051532:Taar1:missense_variant:17:6:A>V:BLOSUM62,0	.	.	.	.	.	.	.	.	.	1/1:28:95:28:255,84,0	.	.	.	.	.	1/1:12:43:12:255,36,0	.	.	.	.	1/1:24:82:24:255,72,0	.	.	.	.	.	.	.	.	.	.	.	.	.	1/1:21:73:21:232,63,0	.	.	.	1/1:10:37:10:255,30,0	.	.
SNP	10	23920857	Taar1	missense_variant	A151V	C>T:2	1	CSQ=ENSMUST00000051532:Taar1:missense_variant:452:151:A>V:BLOSUM62,0	.	.	.	.	.	.	.	.	.	.	.	.	.	.	.	.	.	.	1/1:20:70:20:255,60,0	.	.	.	.	.	.	.	.	.	.	.	.	.	.	.	.	.	.	.	.	.	.
SNP	10	23985115	Taar6	missense_variant	E178K	C>T:1	1	CSQ=ENSMUST00000057080:Taar6:missense_variant:532:178:E>K:BLOSUM62,1	.	.	.	.	.	.	.	.	.	.	.	.	.	.	.	.	.	.	.	.	.	.	.	.	.	1/1:7:26:7:199,21,0	.	.	.	.	.	.	.	.	.	.	.	.	.	.	.
SNP	10	23993040	Taar7a	missense_variant	A148S	C>A:1	1	CSQ=ENSMUST00000078532:Taar7a:missense_variant:442:148:A>S:BLOSUM62,1	.	.	.	.	.	.	.	.	.	.	.	.	1/1:50:127:51:255,136,0	.	.	.	.	.	.	.	.	.	.	.	.	.	.	.	.	.	.	.	.	.	.	.	.	.	.	.	.
SNP	10	24037644	Taar7e	missense_variant	D11N	G>A:1	1	CSQ=ENSMUST00000092656:Taar7e:missense_variant:31:11:D>N:BLOSUM62,1	.	.	.	.	.	.	.	.	.	.	.	.	.	.	.	.	.	.	.	.	.	.	.	.	.	.	1/1:61:127:61:255,181,0	.	.	.	.	.	.	.	.	.	.	.	.	.	.
SNP	10	24077424	Taar8a	missense_variant	P309S	C>T:1	5	CSQ=ENSMUST00000051133:Taar8a:missense_variant:925:309:P>S:BLOSUM62,-1	.	.	.	.	.	.	.	.	.	1/1:81:127:82:255,210,0	.	.	.	.	.	1/1:32:108:32:255,96,0	.	.	.	.	1/1:73:127:73:255,220,0	.	.	.	.	.	.	.	.	.	.	.	.	.	1/1:57:127:57:255,172,0	.	.	.	1/1:34:115:34:255,102,0	.	.
SNP	10	24906064	Med23	splice_region_variant,intron_variant	NA	C>T	5	CSQ=ENSMUST00000020159:Med23:splice_region_variant,intron_variant+ENSMUST00000092646:Med23:splice_region_variant,intron_variant+ENSMUST00000176285:Med23:splice_region_variant,intron_variant+ENSMUST00000177232:Med23:3_prime_UTR_variant,NMD_transcript_variant+ENSMUST00000184228:Mir6905:upstream_gene_variant	.	.	.	.	.	.	.	.	.	1/1:31:104:31:255,93,0	.	.	.	.	.	1/1:18:63:18:255,54,0	.	.	.	.	1/1:38:92:39:255,80,0	.	.	.	.	.	.	.	.	.	.	.	.	.	1/1:27:93:27:255,81,0	.	.	.	1/1:11:40:11:255,33,0	.	.
SNP	10	26315517	L3mbtl3	missense_variant	P461L	G>A:2	2	CSQ=ENSMUST00000040219:L3mbtl3:missense_variant:1382:461:P>L:BLOSUM62,-3+ENSMUST00000105519:L3mbtl3:missense_variant:1307:436:P>L:BLOSUM62,-3+ENSMUST00000174766:L3mbtl3:missense_variant:1382:461:P>L:BLOSUM62,-3	.	.	.	.	.	.	.	.	.	.	.	.	.	1/1:18:63:18:255,54,0	.	.	.	.	.	1/1:7:27:7:207,21,0	.	.	.	.	.	.	.	.	.	.	.	.	.	.	.	.	.	.	.	.	.
SNP	10	27188056	Lama2	missense_variant	G1275E	C>T:2	3	CSQ=ENSMUST00000092639:Lama2:missense_variant:3824:1275:G>E:BLOSUM62,-2+ENSMUST00000189575:Lama2:missense_variant:3824:1275:G>E:BLOSUM62,-2	.	.	.	.	.	.	.	.	.	1/1:13:47:13:228,39,0	.	.	.	.	.	.	.	.	.	.	1/1:14:16:15:191,8,0	.	.	.	.	.	.	.	.	.	.	.	.	.	1/1:14:50:14:240,42,0	.	.	.	.	.	.
SNP	10	28354683	Ptprk	stop_gained	Δ256	C>T:1	2	CSQ=ENSMUST00000166468:Ptprk:stop_gained:769:257	.	.	.	.	.	.	.	.	.	.	.	.	.	.	.	.	.	.	.	.	.	.	.	.	.	.	.	.	.	1/1:26:89:26:255,78,0	.	.	.	.	.	.	.	.	.	.	.
SNP	10	29347465	Rnf146	missense_variant	A142T	C>T:1	1	CSQ=ENSMUST00000020034:Echdc1:downstream_gene_variant+ENSMUST00000037548:Rnf146:missense_variant:424:142:A>T:BLOSUM62,0+ENSMUST00000160144:Rnf146:missense_variant:424:142:A>T:BLOSUM62,0+ENSMUST00000160372:Rnf146:missense_variant:424:142:A>T:BLOSUM62,0+ENSMUST00000160399:Echdc1:downstream_gene_variant+ENSMUST00000161508:Rnf146:missense_variant:424:142:A>T:BLOSUM62,0+ENSMUST00000161605:Echdc1:downs…	.	.	.	.	.	.	.	.	.	.	.	.	.	.	.	.	.	.	.	.	.	.	.	.	.	.	.	.	.	.	.	.	.	.	.	.	1/1:27:92:27:255,81,0	.	.	.	.
SNP	10	30833825	Hey2	missense_variant	V311L	C>A:1	2	CSQ=ENSMUST00000019924:Hey2:missense_variant:931:311:V>L:BLOSUM62,1	.	.	.	.	.	.	.	.	.	.	.	.	.	.	.	.	.	.	.	.	.	.	.	.	.	.	.	.	.	1/1:20:70:20:255,60,0	.	.	.	.	.	.	.	.	.	.	.
SNP	10	31327967	Hddc2	missense_variant	P197S	C>T:1	1	CSQ=ENSMUST00000000304:Hddc2:missense_variant:589:197:P>S:BLOSUM62,-1+ENSMUST00000000305:Tpd52l1:downstream_gene_variant+ENSMUST00000159194:Hddc2:3_prime_UTR_variant,NMD_transcript_variant+ENSMUST00000159659:Hddc2:non_coding_transcript_exon_variant,non_coding_transcript_variant	.	.	.	.	.	.	.	.	.	.	.	.	.	.	.	.	.	.	.	.	1/1:10:37:10:224,30,0	.	.	.	.	.	.	.	.	.	.	.	.	.	.	.	.	.	.	.	.
SNP	10	34019358	Rwdd1	splice_region_variant,intron_variant	NA	A>T	2	CSQ=ENSMUST00000019917:Rwdd1:splice_region_variant,intron_variant	.	.	.	.	1/1:20:70:20:255,60,0	.	.	.	.	.	.	.	.	.	.	.	.	.	.	.	.	.	.	.	.	.	.	.	.	.	.	.	.	.	.	.	.	1/1:19:67:19:255,57,0	.	.	.
SNP	10	45155525	Prep	missense_variant	A564V	C>T:2	1	CSQ=ENSMUST00000099858:Prep:missense_variant:1691:564:A>V:BLOSUM62,0	.	.	.	.	.	.	.	.	.	.	.	.	.	.	.	.	.	.	.	.	.	.	.	.	.	.	.	.	.	.	1/1:28:95:28:255,84,0	.	.	.	.	.	.	.	.	.	.
SNP	10	52085289	Ros1	missense_variant	C1804Y	C>T:2	1	CSQ=ENSMUST00000020045:Ros1:missense_variant:5411:1804:C>Y:BLOSUM62,-2+ENSMUST00000117992:Ros1:missense_variant:5348:1783:C>Y:BLOSUM62,-2+ENSMUST00000175892:Ros1:3_prime_UTR_variant,NMD_transcript_variant+ENSMUST00000177378:Ros1:missense_variant,NMD_transcript_variant:5348:1783:C>Y:BLOSUM62,-2	.	.	.	.	.	.	.	.	.	.	.	.	.	.	.	.	.	.	.	.	.	.	.	.	1/1:16:57:16:255,48,0	.	.	.	.	.	.	.	.	.	.	.	.	.	.	.	.
SNP	10	53349109	Cep85l	missense_variant	S128N	C>T:2	2	CSQ=ENSMUST00000046221:Pln:downstream_gene_variant+ENSMUST00000095691:Cep85l:missense_variant:383:128:S>N:BLOSUM62,1+ENSMUST00000163319:Pln:downstream_gene_variant	.	.	.	.	.	.	.	.	.	.	.	.	.	.	.	.	.	.	.	.	.	.	.	.	.	.	.	.	.	1/1:16:57:16:255,48,0	.	.	.	.	.	.	.	.	.	.	.
SNP	10	53647086	Fam184a	missense_variant	D941N	C>T:1	1	CSQ=ENSMUST00000020003:Fam184a:missense_variant:2821:941:D>N:BLOSUM62,1+ENSMUST00000163761:Fam184a:intron_variant+ENSMUST00000165986:Fam184a:missense_variant,NMD_transcript_variant:580:194:D>N:BLOSUM62,1+ENSMUST00000168949:Fam184a:non_coding_transcript_exon_variant,non_coding_transcript_variant+ENSMUST00000169866:Fam184a:upstream_gene_variant+ENSMUST00000171807:Fam184a:intron_variant	.	.	.	.	.	.	.	.	.	.	.	.	.	.	1/1:18:63:18:255,54,0	.	.	.	.	.	.	.	.	.	.	.	.	.	.	.	.	.	.	.	.	.	.	.	.	.	.
SNP	10	58278920	Gcc2	missense_variant	A1097V	C>T:2	1	CSQ=ENSMUST00000057659:Gcc2:missense_variant:3290:1097:A>V:BLOSUM62,0+ENSMUST00000160416:Gcc2:missense_variant:371:124:A>V:BLOSUM62,0+ENSMUST00000160677:Gcc2:downstream_gene_variant+ENSMUST00000162041:Gcc2:missense_variant:3182:1061:A>V:BLOSUM62,0+ENSMUST00000162860:Gcc2:missense_variant:2990:997:A>V:BLOSUM62,0	.	.	.	.	.	.	.	.	.	.	.	.	.	.	.	.	.	.	.	.	.	.	.	.	.	1/1:7:26:7:183,21,0	.	.	.	.	.	.	.	.	.	.	.	.	.	.	.
SNP	10	58476311	Ranbp2	missense_variant	G951E	G>A:2	1	CSQ=ENSMUST00000003310:Ranbp2:missense_variant:2852:951:G>E:BLOSUM62,-2	.	.	.	.	.	.	.	.	1/1:21:73:21:255,63,0	.	.	.	.	.	.	.	.	.	.	.	.	.	.	.	.	.	.	.	.	.	.	.	.	.	.	.	.	.	.	.	.
SNP	10	58478492	Ranbp2	missense_variant	S1678N	G>A:2	1	CSQ=ENSMUST00000003310:Ranbp2:missense_variant:5033:1678:S>N:BLOSUM62,1	.	.	.	.	.	.	.	.	.	.	.	.	.	.	.	.	.	.	.	.	.	.	.	.	.	.	.	.	.	.	.	1/1:10:36:10:230,30,0	.	.	.	.	.	.	.	.	.
SNP	10	60121514	Spock2	missense_variant	G79R	G>A:1	2	CSQ=ENSMUST00000121820:Spock2:missense_variant:235:79:G>R:BLOSUM62,-2+ENSMUST00000138976:Spock2:non_coding_transcript_exon_variant,non_coding_transcript_variant+ENSMUST00000165024:Spock2:missense_variant:235:79:G>R:BLOSUM62,-2	.	.	.	.	.	.	.	.	.	.	.	.	.	1/1:17:60:17:255,51,0	.	.	.	.	.	1/1:21:38:22:255,29,0	.	.	.	.	.	.	.	.	.	.	.	.	.	.	.	.	.	.	.	.	.
SNP	10	62497873	Srgn	missense_variant	G42S	C>T:1	1	CSQ=ENSMUST00000020271:Srgn:missense_variant:124:42:G>S:BLOSUM62,0+ENSMUST00000160643:Srgn:downstream_gene_variant+ENSMUST00000160987:Srgn:missense_variant:124:42:G>S:BLOSUM62,0+ENSMUST00000162161:Srgn:missense_variant:124:42:G>S:BLOSUM62,0	.	.	.	.	.	.	.	.	.	.	.	.	.	.	.	.	.	.	.	.	1/1:15:54:15:255,45,0	.	.	.	.	.	.	.	.	.	.	.	.	.	.	.	.	.	.	.	.
SNP	10	63537677	Ctnna3	missense_variant	E86K	G>A:1	1	CSQ=ENSMUST00000075099:Ctnna3:missense_variant:256:86:E>K:BLOSUM62,1+ENSMUST00000105440:Ctnna3:missense_variant:256:86:E>K:BLOSUM62,1+ENSMUST00000105441:Ctnna3:missense_variant:256:86:E>K:BLOSUM62,1	.	.	.	.	.	.	.	.	.	.	.	.	.	.	.	.	.	.	.	.	.	.	.	.	.	.	.	.	.	.	.	.	.	.	.	.	1/1:8:30:8:207,24,0	.	.	.	.
SNP	10	67239248	Jmjd1c	splice_acceptor_variant	NA	G>A	1	CSQ=ENSMUST00000051446:Jmjd1c:splice_acceptor_variant+ENSMUST00000158873:Gm26359:upstream_gene_variant+ENSMUST00000173236:Jmjd1c:splice_acceptor_variant,non_coding_transcript_variant+ENSMUST00000173689:Jmjd1c:splice_acceptor_variant+ENSMUST00000173762:Jmjd1c:splice_acceptor_variant+ENSMUST00000174408:Jmjd1c:splice_acceptor_variant	.	.	.	.	.	.	.	.	.	.	.	.	.	.	.	.	.	.	.	.	.	.	.	.	.	.	.	.	.	.	1/1:20:35:21:255,26,0	.	.	.	.	.	.	.	.	.	.
SNP	10	67909907	Zfp365	missense_variant	Q14K	G>T:1	1	CSQ=ENSMUST00000064656:Zfp365:missense_variant:40:14:Q>K:BLOSUM62,1+ENSMUST00000138543:Zfp365:non_coding_transcript_exon_variant,non_coding_transcript_variant	.	.	.	.	.	.	.	.	.	.	.	.	.	.	.	.	.	.	.	.	.	.	1/1:16:57:16:255,48,0	.	.	.	.	.	.	.	.	.	.	.	.	.	.	.	.	.	.
SNP	10	68013918	Rtkn2	splice_region_variant,intron_variant	NA	G>A	1	CSQ=ENSMUST00000068994:Rtkn2:intron_variant,NMD_transcript_variant+ENSMUST00000105437:Rtkn2:splice_region_variant,intron_variant+ENSMUST00000117086:Rtkn2:intron_variant+ENSMUST00000118160:Rtkn2:intron_variant+ENSMUST00000147556:Rtkn2:intron_variant,NMD_transcript_variant	.	.	.	.	.	.	.	.	.	.	.	.	.	.	.	.	.	.	.	.	.	.	.	.	.	.	.	.	.	.	1/1:81:127:82:255,228,0	.	.	.	.	.	.	.	.	.	.
SNP	10	75412841	Upb1	missense_variant	G60E	G>A:2	4	CSQ=ENSMUST00000039925:Upb1:missense_variant:179:60:G>E:BLOSUM62,-2+ENSMUST00000132629:Upb1:non_coding_transcript_exon_variant,non_coding_transcript_variant+ENSMUST00000138058:Upb1:non_coding_transcript_exon_variant,non_coding_transcript_variant+ENSMUST00000145890:Gucd1:intron_variant,NMD_transcript_variant+ENSMUST00000153125:Gucd1:downstream_gene_variant	.	.	.	.	.	.	.	.	.	1/1:9:33:9:234,27,0	.	.	.	.	.	1/1:11:40:11:255,33,0	.	.	.	.	1/1:15:54:15:255,45,0	.	.	.	.	.	.	.	.	.	.	.	.	.	1/1:14:50:14:255,42,0	.	.	.	.	.	.
SNP	10	75821253	Gstt4	missense_variant	G60R	C>G:1	1	CSQ=ENSMUST00000159241:Gstt4:3_prime_UTR_variant,NMD_transcript_variant+ENSMUST00000160211:Gstt4:missense_variant:178:60:G>R:BLOSUM62,-2	.	.	.	.	.	.	.	.	.	.	.	.	.	.	.	.	.	.	.	.	.	.	.	.	.	1/1:19:66:19:255,57,0	.	.	.	.	.	.	.	.	.	.	.	.	.	.	.
SNP	10	75943263	Vpreb3	missense_variant	A16T	G>A:1	1	CSQ=ENSMUST00000059658:Gm867:upstream_gene_variant+ENSMUST00000117331:Gm16221:downstream_gene_variant+ENSMUST00000121151:Vpreb3:missense_variant:46:16:A>T:BLOSUM62,0	.	.	.	.	.	.	.	.	1/1:9:33:9:227,27,0	.	.	.	.	.	.	.	.	.	.	.	.	.	.	.	.	.	.	.	.	.	.	.	.	.	.	.	.	.	.	.	.
SNP	10	76714693	Col6a1	missense_variant	P513A	G>C:1	1	CSQ=ENSMUST00000001147:Col6a1:missense_variant:1537:513:P>A:BLOSUM62,-1+ENSMUST00000137599:Col6a1:downstream_gene_variant	.	.	.	.	.	.	.	.	.	.	.	.	.	.	.	.	.	.	.	.	.	.	.	.	.	.	.	.	.	.	.	.	.	.	.	.	.	.	.	.	.
SNP	10	78285030	Agpat3	missense_variant	G105R	C>T:1	1	CSQ=ENSMUST00000001240:Agpat3:missense_variant:313:105:G>R:BLOSUM62,-2+ENSMUST00000105387:Agpat3:missense_variant:313:105:G>R:BLOSUM62,-2+ENSMUST00000105388:Agpat3:missense_variant:313:105:G>R:BLOSUM62,-2+ENSMUST00000105389:Agpat3:missense_variant:313:105:G>R:BLOSUM62,-2+ENSMUST00000105390:Agpat3:missense_variant:313:105:G>R:BLOSUM62,-2+ENSMUST00000138035:Agpat3:downstream_gene_variant+ENSMUST000…	.	.	.	.	.	.	.	.	.	.	.	.	.	.	.	.	.	.	.	.	.	.	.	.	.	.	.	.	.	.	1/1:27:92:27:255,81,0	.	.	.	.	.	.	.	.	.	.
SNP	10	78788958	Slc1a6	splice_acceptor_variant	NA	G>A	5	CSQ=ENSMUST00000005490:Slc1a6:splice_acceptor_variant	.	.	.	.	.	.	.	.	.	1/1:39:127:39:255,117,0	.	.	.	.	.	1/1:26:89:26:255,78,0	.	.	.	.	1/1:42:127:42:255,126,0	.	.	.	.	.	.	.	.	.	.	.	.	.	1/1:43:127:43:255,129,0	.	.	.	1/1:38:127:38:255,114,0	.	.
SNP	10	79267438	Vmn2r81	missense_variant	S155F	C>T:2	2	CSQ=ENSMUST00000020547:Vmn2r81:missense_variant:464:155:S>F:BLOSUM62,-2	.	.	.	.	1/1:28:72:31:255,57,0	.	.	.	.	.	.	.	.	.	.	.	.	.	.	.	.	.	.	.	.	.	.	.	.	.	.	.	.	.	.	.	.	1/1:32:92:34:255,75,0	.	.	.
SNP	10	79395877	Vmn2r82	missense_variant	A570V	C>T:2	2	CSQ=ENSMUST00000170596:Vmn2r82:missense_variant:1709:570:A>V:BLOSUM62,0	.	.	.	.	.	.	.	.	.	.	.	.	.	1/1:44:127:44:255,132,0	.	.	.	.	.	1/1:37:124:37:255,111,0	.	.	.	.	.	.	.	.	.	.	.	.	.	.	.	.	.	.	.	.	.
SNP	10	79784408	Prss57	stop_gained	Δ200	G>A:1	1	CSQ=ENSMUST00000020573:Prss57:stop_gained:601:201+ENSMUST00000020575:Fstl3:downstream_gene_variant+ENSMUST00000167987:Prss57:stop_gained:160:54+ENSMUST00000168798:Fstl3:downstream_gene_variant+ENSMUST00000169684:Prss57:stop_gained:601:201+ENSMUST00000171681:Prss57:intron_variant	.	.	.	.	.	.	.	.	.	.	.	.	.	.	.	.	.	.	.	.	.	.	.	.	.	.	.	.	.	.	.	.	.	.	.	.	.	.	.	.	.
SNP	10	79994561	Cnn2	stop_gained	Δ288	C>T:1	1	CSQ=ENSMUST00000004784:Cnn2:stop_gained:865:289+ENSMUST00000043866:Abca7:upstream_gene_variant+ENSMUST00000105374:Cnn2:stop_gained:748:250+ENSMUST00000132517:Abca7:upstream_gene_variant+ENSMUST00000171637:Abca7:upstream_gene_variant	.	.	.	.	.	.	.	.	.	.	.	.	.	.	.	.	.	.	.	.	.	.	.	.	.	.	.	.	.	.	.	.	.	.	.	.	1/1:11:40:11:255,33,0	.	.	.	.
SNP	10	80232898	Mum1	missense_variant	P292L	C>T:2	1	CSQ=ENSMUST00000020365:Mum1:missense_variant:875:292:P>L:BLOSUM62,-3+ENSMUST00000125784:Mum1:non_coding_transcript_exon_variant,non_coding_transcript_variant+ENSMUST00000130260:Mum1:downstream_gene_variant+ENSMUST00000135598:Mum1:upstream_gene_variant+ENSMUST00000136208:Mum1:upstream_gene_variant+ENSMUST00000138801:Mum1:upstream_gene_variant+ENSMUST00000139431:Mum1:downstream_gene_variant+ENSMUST…	.	.	.	.	.	.	.	.	.	.	.	.	.	.	.	.	.	.	.	.	.	.	.	.	.	.	.	.	.	.	.	.	.	.	.	1/1:20:70:20:255,60,0	.	.	.	.	.
SNP	10	80415206	Tcf3	missense_variant	S468N	C>T:2	1	CSQ=ENSMUST00000020377:Tcf3:missense_variant:1403:468:S>N:BLOSUM62,1+ENSMUST00000020379:Tcf3:missense_variant:1403:468:S>N:BLOSUM62,1+ENSMUST00000105339:Tcf3:missense_variant:1391:464:S>N:BLOSUM62,1+ENSMUST00000105340:Tcf3:missense_variant:1403:468:S>N:BLOSUM62,1+ENSMUST00000105341:Tcf3:missense_variant:1391:464:S>N:BLOSUM62,1+ENSMUST00000105342:Tcf3:missense_variant:1406:469:S>N:BLOSUM62,1+ENSMU…	.	.	.	.	.	.	.	.	.	.	.	.	.	.	.	.	.	.	.	.	.	.	.	.	.	.	.	.	.	.	.	.	.	.	.	1/1:14:50:14:255,42,0	.	.	.	.	.
SNP	10	80703069	Izumo4	missense_variant	V89I	G>A:1	1	CSQ=ENSMUST00000003438:Mob3a:upstream_gene_variant+ENSMUST00000020420:Ap3d1:downstream_gene_variant+ENSMUST00000095426:Izumo4:missense_variant:265:89:V>I:BLOSUM62,3	.	.	.	.	.	.	.	.	.	.	.	.	.	.	.	.	.	.	.	.	.	.	.	.	.	.	.	.	.	.	.	.	.	.	.	.	.	.	.	.	.
SNP	10	81307524	Pip5k1c	missense_variant	P170L	C>T:2	5	CSQ=ENSMUST00000045469:Pip5k1c:missense_variant:509:170:P>L:BLOSUM62,-3+ENSMUST00000105327:Pip5k1c:missense_variant:509:170:P>L:BLOSUM62,-3+ENSMUST00000160291:Pip5k1c:3_prime_UTR_variant,NMD_transcript_variant+ENSMUST00000161719:Pip5k1c:upstream_gene_variant+ENSMUST00000161854:Pip5k1c:3_prime_UTR_variant,NMD_transcript_variant+ENSMUST00000163009:Gm16315:upstream_gene_variant+ENSMUST00000163075:Pi…	.	.	.	.	.	.	.	.	.	1/1:59:127:59:255,178,0	.	.	.	.	.	1/1:30:102:30:255,90,0	.	.	.	.	1/1:60:127:61:255,147,0	.	.	.	.	.	.	.	.	.	.	.	.	.	1/1:51:127:51:255,151,0	.	.	.	1/1:46:127:46:255,138,0	.	.
SNP	10	81466957	Celf5	missense_variant	T298I	G>A:2	1	CSQ=ENSMUST00000118763:Celf5:missense_variant:893:298:T>I:BLOSUM62,-1+ENSMUST00000119060:Celf5:missense_variant:665:222:T>I:BLOSUM62,-1+ENSMUST00000120508:Celf5:missense_variant:890:297:T>I:BLOSUM62,-1+ENSMUST00000120856:Celf5:missense_variant:662:221:T>I:BLOSUM62,-1+ENSMUST00000128494:Celf5:downstream_gene_variant+ENSMUST00000141207:Celf5:downstream_gene_variant+ENSMUST00000145375:Celf5:downstre…	.	.	.	.	.	.	.	.	.	.	.	.	.	.	.	.	.	.	.	.	.	.	.	.	.	.	.	.	.	.	.	.	.	.	.	.	.	.	.	.	.
SNP	10	81586270	Tle2	missense_variant	S348F	C>T:2	1	CSQ=ENSMUST00000072020:Tle6:downstream_gene_variant+ENSMUST00000124854:Tle2:upstream_gene_variant+ENSMUST00000128278:Tle6:downstream_gene_variant+ENSMUST00000129282:Tle6:downstream_gene_variant+ENSMUST00000129798:Tle2:non_coding_transcript_exon_variant,non_coding_transcript_variant+ENSMUST00000131411:Tle2:upstream_gene_variant+ENSMUST00000135211:Tle2:missense_variant:1043:348:S>F:BLOSUM62,-2+ENSM…	.	.	.	.	.	.	.	.	.	.	.	.	.	.	.	.	.	.	.	.	.	.	.	.	.	1/1:44:127:44:255,132,0	.	.	.	.	.	.	.	.	.	.	.	.	.	.	.
SNP	10	83316197	Slc41a2	missense_variant	S138N	C>T:2	1	CSQ=ENSMUST00000039956:Slc41a2:missense_variant:413:138:S>N:BLOSUM62,1+ENSMUST00000126617:Slc41a2:downstream_gene_variant+ENSMUST00000154730:Slc41a2:downstream_gene_variant+ENSMUST00000154926:Slc41a2:downstream_gene_variant	.	.	.	.	.	.	.	.	.	.	.	.	1/1:36:90:37:255,78,0	.	.	.	.	.	.	.	.	.	.	.	.	.	.	.	.	.	.	.	.	.	.	.	.	.	.	.	.
SNP	10	88431343	Gnptab	missense_variant	T432I	C>T:2	1	CSQ=ENSMUST00000020251:Gnptab:missense_variant:1295:432:T>I:BLOSUM62,-1+ENSMUST00000132738:Gnptab:non_coding_transcript_exon_variant,non_coding_transcript_variant+ENSMUST00000141343:Gnptab:upstream_gene_variant+ENSMUST00000151273:Gnptab:3_prime_UTR_variant,NMD_transcript_variant+ENSMUST00000155306:Gnptab:upstream_gene_variant	.	.	.	.	.	.	.	.	.	.	.	.	.	.	.	.	.	.	.	.	.	.	.	.	.	.	.	.	.	1/1:12:43:12:255,36,0	.	.	.	.	.	.	.	.	.	.	.
SNP	10	89805328	Uhrf1bp1l	missense_variant	P787H	C>A:2	1	CSQ=ENSMUST00000020112:Uhrf1bp1l:missense_variant:2360:787:P>H:BLOSUM62,-2	.	.	.	.	.	.	.	.	.	.	.	.	.	.	.	.	.	.	.	.	.	.	.	.	1/1:12:44:12:255,36,0	.	.	.	.	.	.	.	.	.	.	.	.	.	.	.	.
SNP	10	90510625	Anks1b	missense_variant	P596S	C>T:1	1	CSQ=ENSMUST00000099368:Anks1b:missense_variant:1786:596:P>S:BLOSUM62,-1+ENSMUST00000182907:Anks1b:3_prime_UTR_variant,NMD_transcript_variant+ENSMUST00000182936:Anks1b:missense_variant:1684:562:P>S:BLOSUM62,-1+ENSMUST00000183156:Anks1b:missense_variant:1786:596:P>S:BLOSUM62,-1	.	.	.	.	.	.	.	.	.	.	.	.	.	.	.	.	.	.	.	.	.	.	.	.	.	.	.	.	.	.	.	.	.	.	.	1/1:12:43:12:205,36,0	.	.	.	.	.
SNP	10	90510694	Anks1b	missense_variant	P619S	C>T:1	1	CSQ=ENSMUST00000099368:Anks1b:missense_variant:1855:619:P>S:BLOSUM62,-1+ENSMUST00000182907:Anks1b:3_prime_UTR_variant,NMD_transcript_variant+ENSMUST00000182936:Anks1b:downstream_gene_variant+ENSMUST00000183156:Anks1b:missense_variant:1855:619:P>S:BLOSUM62,-1	.	.	.	.	.	.	.	.	.	.	.	.	.	.	.	.	.	.	.	.	.	.	.	.	1/1:9:33:9:221,27,0	.	.	.	.	.	.	.	.	.	.	.	.	.	.	.	.
SNP	10	92691865	Nedd1	missense_variant	G489E	C>T:2	1	CSQ=ENSMUST00000020163:Nedd1:missense_variant:1466:489:G>E:BLOSUM62,-2+ENSMUST00000157787:Gm24241:upstream_gene_variant	.	.	.	.	1/1:8:30:8:211,24,0	.	.	.	.	.	.	.	.	.	.	.	.	.	.	.	.	.	.	.	.	.	.	.	.	.	.	.	.	.	.	.	.	.	.	.	.
SNP	10	93035457	Cfap54	missense_variant	D634N	C>T:1	1	CSQ=ENSMUST00000020200:Cfap54:missense_variant:1900:634:D>N:BLOSUM62,1+ENSMUST00000168110:Cfap54:missense_variant:1900:634:D>N:BLOSUM62,1+ENSMUST00000168617:Cfap54:missense_variant:1756:586:D>N:BLOSUM62,1+ENSMUST00000170065:Cfap54:upstream_gene_variant	.	.	.	.	.	.	.	.	.	.	.	.	.	.	.	.	.	.	.	.	.	.	.	.	.	.	.	.	.	.	.	.	.	.	.	.	1/1:16:57:16:238,48,0	.	.	.	.
SNP	10	94852581	Plxnc1	splice_region_variant,intron_variant	NA	C>T	1	CSQ=ENSMUST00000099337:Plxnc1:splice_region_variant,intron_variant+ENSMUST00000181244:Plxnc1:downstream_gene_variant	.	.	.	.	.	.	.	.	.	.	.	.	.	.	.	.	.	.	.	.	.	.	.	.	1/1:5:19:5:153,15,0	.	.	.	.	.	.	.	.	.	.	.	.	.	.	.	.
SNP	10	99009495	Atp2b1	missense_variant	T720I	C>T:2	2	CSQ=ENSMUST00000020107:Atp2b1:missense_variant:2159:720:T>I:BLOSUM62,-1	.	.	.	.	.	.	.	.	.	.	.	.	.	1/1:10:37:10:255,30,0	.	.	.	.	.	1/1:7:26:7:193,21,0	.	.	.	.	.	.	.	.	.	.	.	.	.	.	.	.	.	.	.	.	.
SNP	10	99109130	Galnt4	missense_variant	P239L	C>T:2	1	CSQ=ENSMUST00000020113:Poc1b:intron_variant+ENSMUST00000159228:Poc1b:intron_variant+ENSMUST00000159990:Poc1b:intron_variant+ENSMUST00000161240:Galnt4:missense_variant:716:239:P>L:BLOSUM62,-3	.	.	.	.	.	.	.	.	.	.	.	.	.	.	.	.	.	.	.	.	.	.	.	.	.	.	.	.	.	.	.	.	.	.	.	1/1:56:127:56:255,169,0	.	.	.	.	.
SNP	10	99109692	Galnt4	stop_gained	Δ425	G>A:3	1	CSQ=ENSMUST00000020113:Poc1b:intron_variant+ENSMUST00000159228:Poc1b:intron_variant+ENSMUST00000159990:Poc1b:intron_variant+ENSMUST00000161240:Galnt4:stop_gained:1278:426	.	.	.	.	.	.	.	.	1/1:11:40:11:241,33,0	.	.	.	.	.	.	.	.	.	.	.	.	.	.	.	.	.	.	.	.	.	.	.	.	.	.	.	.	.	.	.	.
SNP	10	100477899	Tmtc3	missense_variant	D37V	T>A:2	1	CSQ=ENSMUST00000058154:Tmtc3:missense_variant:110:37:D>V:BLOSUM62,-3+ENSMUST00000099318:Tmtc3:missense_variant:110:37:D>V:BLOSUM62,-3+ENSMUST00000128009:Tmtc3:missense_variant:110:37:D>V:BLOSUM62,-3+ENSMUST00000130883:Tmtc3:non_coding_transcript_exon_variant,non_coding_transcript_variant+ENSMUST00000134477:Tmtc3:downstream_gene_variant	.	.	.	.	.	.	.	.	.	.	.	.	.	.	1/1:13:47:13:211,39,0	.	.	.	.	.	.	.	.	.	.	.	.	.	.	.	.	.	.	.	.	.	.	.	.	.	.
SNP	10	106869960	Ppfia2	missense_variant	R877K	G>A:2	1	CSQ=ENSMUST00000029404:Ppfia2:missense_variant:2630:877:R>K:BLOSUM62,2	.	.	.	.	.	.	.	.	.	.	.	.	.	.	.	.	.	.	.	.	.	.	.	.	.	1/1:11:41:11:255,33,0	.	.	.	.	.	.	.	.	.	.	.	.	.	.	.
SNP	10	109747211	Nav3	missense_variant	E1567K	C>T:1	5	CSQ=ENSMUST00000032719:Nav3:missense_variant:4699:1567:E>K:BLOSUM62,1+ENSMUST00000161582:Nav3:missense_variant:2530:844:E>K:BLOSUM62,1	.	.	.	.	.	.	.	.	.	1/1:11:40:11:176,33,0	.	.	.	.	.	1/1:5:19:5:151,15,0	.	.	.	.	1/1:16:57:16:255,48,0	.	.	.	.	.	.	.	.	.	.	.	.	.	1/1:5:19:5:156,15,0	.	.	.	1/1:6:22:6:182,18,0	.	.
SNP	10	109764965	Nav3	missense_variant	P1267L	G>A:2	1	CSQ=ENSMUST00000032719:Nav3:missense_variant:3800:1267:P>L:BLOSUM62,-3+ENSMUST00000161582:Nav3:missense_variant:1631:544:P>L:BLOSUM62,-3+ENSMUST00000163071:Nav3:upstream_gene_variant	.	1/1:9:33:9:227,27,0	.	.	.	.	.	.	.	.	.	.	.	.	.	.	.	.	.	.	.	.	.	.	.	.	.	.	.	.	.	.	.	.	.	.	.	.	.	.	.
SNP	10	114448337	Trhde	missense_variant	S747F	G>A:2	1	CSQ=ENSMUST00000061632:Trhde:missense_variant:2240:747:S>F:BLOSUM62,-2	.	.	.	.	.	.	.	.	.	.	.	.	1/1:6:23:6:166,18,0	.	.	.	.	.	.	.	.	.	.	.	.	.	.	.	.	.	.	.	.	.	.	.	.	.	.	.	.
SNP	10	116112916	4933416C03Rik	missense_variant	S235N	C>T:2	1	CSQ=ENSMUST00000063470:Ptprr:intron_variant+ENSMUST00000099261:4933416C03Rik:missense_variant:704:235:S>N:BLOSUM62,1+ENSMUST00000142617:Ptprr:intron_variant,non_coding_transcript_variant	.	.	.	.	.	.	.	.	.	.	.	.	.	.	.	.	.	.	.	.	.	.	.	.	1/1:6:22:6:152,18,0	.	.	.	.	.	.	.	.	.	.	.	.	.	.	.	.
SNP	10	116160498	Ptprr	missense_variant	L132F	C>T:1	1	CSQ=ENSMUST00000063470:Ptprr:missense_variant:394:132:L>F:BLOSUM62,0+ENSMUST00000105271:Ptprr:missense_variant:73:25:L>F:BLOSUM62,0	.	.	.	.	.	.	.	.	.	.	.	.	.	.	.	.	.	.	.	.	.	.	.	.	.	.	.	.	.	.	.	.	.	.	.	.	1/1:60:127:60:255,181,0	.	.	.	.
SNP	10	119211593	Cand1	missense_variant	R664K	C>T:2	2	CSQ=ENSMUST00000020315:Cand1:missense_variant:1991:664:R>K:BLOSUM62,2+ENSMUST00000126373:Cand1:downstream_gene_variant+ENSMUST00000148802:Cand1:upstream_gene_variant+ENSMUST00000149155:Cand1:downstream_gene_variant	.	.	.	.	.	.	.	.	.	.	.	.	.	1/1:15:54:15:255,45,0	.	.	.	.	.	1/1:23:79:23:255,69,0	.	.	.	.	.	.	.	.	.	.	.	.	.	.	.	.	.	.	.	.	.
SNP	10	120110922	Helb	missense_variant	R162K	C>T:2	2	CSQ=ENSMUST00000020449:Helb:missense_variant:485:162:R>K:BLOSUM62,2+ENSMUST00000154501:Helb:missense_variant,NMD_transcript_variant:485:162:R>K:BLOSUM62,2	.	.	.	.	.	.	.	.	.	.	.	.	.	1/1:48:127:48:255,144,0	.	.	.	.	.	1/1:60:127:60:255,181,0	.	.	.	.	.	.	.	.	.	.	.	.	.	.	.	.	.	.	.	.	.
SNP	10	120217614	Tmbim4	splice_region_variant,intron_variant	NA	G>A	2	CSQ=ENSMUST00000020446:Tmbim4:splice_region_variant,intron_variant+ENSMUST00000123802:Tmbim4:upstream_gene_variant+ENSMUST00000134203:Tmbim4:upstream_gene_variant+ENSMUST00000134797:Tmbim4:missense_variant:317:106:S>N:BLOSUM62,1+ENSMUST00000141206:Tmbim4:intron_variant,NMD_transcript_variant+ENSMUST00000148678:Tmbim4:upstream_gene_variant+ENSMUST00000156877:Tmbim4:downstream_gene_variant	.	.	.	.	.	.	.	.	.	.	.	.	.	.	.	.	.	.	.	.	.	.	.	.	.	.	.	.	.	1/1:41:127:41:255,123,0	.	.	.	.	.	.	.	.	.	.	.
SNP	10	121272000	Tbc1d30	missense_variant	R499K	C>T:2	1	CSQ=ENSMUST00000064107:Tbc1d30:missense_variant:1496:499:R>K:BLOSUM62,2	.	.	.	.	.	.	.	.	.	.	.	.	.	.	.	.	.	.	.	.	.	.	.	.	.	.	.	.	.	.	.	.	.	.	.	1/1:16:57:16:255,48,0	.	.	.	.	.
SNP	10	121392675	Gns	splice_region_variant,intron_variant	NA	C>T	1	CSQ=ENSMUST00000040344:Gns:splice_region_variant,intron_variant	.	1/1:18:64:18:255,54,0	.	.	.	.	.	.	.	.	.	.	.	.	.	.	.	.	.	.	.	.	.	.	.	.	.	.	.	.	.	.	.	.	.	.	.	.	.	.	.
SNP	10	121547183	Tbk1	missense_variant	G715E	C>T:2	2	CSQ=ENSMUST00000020316:Tbk1:missense_variant:2144:715:G>E:BLOSUM62,-2	.	.	.	.	1/1:23:79:23:255,69,0	.	.	.	.	.	.	.	.	.	.	.	.	.	.	.	.	.	.	.	.	.	.	.	.	.	.	.	.	.	.	.	.	1/1:28:96:28:255,84,0	.	.	.
SNP	10	121570770	Tbk1	missense_variant	A188T	C>T:1	2	CSQ=ENSMUST00000020316:Tbk1:missense_variant:562:188:A>T:BLOSUM62,0	.	.	.	.	.	.	.	.	.	.	.	.	.	1/1:24:83:24:255,72,0	.	.	.	.	.	1/1:35:117:35:255,105,0	.	.	.	.	.	.	.	.	.	.	.	.	.	.	.	.	.	.	.	.	.
INDEL	10	127030738	Tsfm	splice_donor_variant,intron_variant	NA	G>GCTCACGACGCCGGGAGCC	6	CSQ=ENSMUST00000040560:Tsfm:splice_donor_variant,intron_variant+ENSMUST00000116231:Mettl21b:downstream_gene_variant+ENSMUST00000120547:Tsfm:splice_donor_variant,intron_variant+ENSMUST00000134917:Tsfm:splice_donor_variant,intron_variant,non_coding_transcript_variant+ENSMUST00000140564:Tsfm:upstream_gene_variant+ENSMUST00000145476:Tsfm:non_coding_transcript_exon_variant,non_coding_transcript_varian…	.	.	.	.	.	.	.	.	.	.	.	1/1:7:26:7:255,21,0	1/1:5:19:5:187,15,0	.	.	.	.	.	.	1/1:5:19:5:187,15,0	.	.	.	.	.	.	.	.	.	1/1:7:27:7:255,21,0	.	1/1:5:19:5:187,15,0	.	.	.	.	.	.	.	.	.
SNP	10	127539721	Lrp1	missense_variant	H4403Y	G>A:1	1	CSQ=ENSMUST00000049149:Lrp1:missense_variant:13207:4403:H>Y:BLOSUM62,2+ENSMUST00000135188:Lrp1:upstream_gene_variant+ENSMUST00000140269:Lrp1:non_coding_transcript_exon_variant,non_coding_transcript_variant+ENSMUST00000145947:Lrp1:downstream_gene_variant	.	.	.	.	.	.	.	.	.	.	.	.	1/1:128:127:128:255,255,0	.	.	.	.	.	.	.	.	.	.	.	.	.	.	.	.	.	.	.	.	.	.	.	.	.	.	.	.
SNP	10	128248485	Timeless	missense_variant	G800R	G>A:1	2	CSQ=ENSMUST00000055539:Timeless:missense_variant:2398:800:G>R:BLOSUM62,-2+ENSMUST00000105240:Timeless:non_coding_transcript_exon_variant,non_coding_transcript_variant+ENSMUST00000105242:Timeless:missense_variant:2398:800:G>R:BLOSUM62,-2+ENSMUST00000105243:Timeless:downstream_gene_variant+ENSMUST00000105244:Timeless:missense_variant:2398:800:G>R:BLOSUM62,-2+ENSMUST00000105245:Timeless:missense_var…	.	.	.	.	.	.	.	.	.	.	.	.	.	1/1:5:19:5:157,15,0	.	.	.	.	.	1/1:7:26:7:191,21,0	.	.	.	.	.	.	.	.	.	.	.	.	.	.	.	.	.	.	.	.	.
SNP	10	128283491	Stat2	missense_variant	T448I	C>T:2	2	CSQ=ENSMUST00000085708:Stat2:missense_variant:1343:448:T>I:BLOSUM62,-1+ENSMUST00000105238:Stat2:missense_variant:1346:449:T>I:BLOSUM62,-1	.	.	.	.	1/1:40:127:40:255,120,0	.	.	.	.	.	.	.	.	.	.	.	.	.	.	.	.	.	.	.	.	.	.	.	.	.	.	.	.	.	.	.	.	1/1:53:127:53:255,160,0	.	.	.
SNP	10	130034484	Olfr821	missense_variant	F286C	T>G:2	2	CSQ=ENSMUST00000054364:Olfr821:missense_variant:857:286:F>C:BLOSUM62,-2	.	.	.	.	.	.	.	.	.	.	.	.	.	.	.	.	.	.	.	.	.	.	.	.	.	.	.	.	.	1/1:5:19:5:152,15,0	.	.	.	.	.	.	.	.	.	.	.
SNP	11	3242545	Eif4enif1	missense_variant	P767L	C>T:2	2	CSQ=ENSMUST00000020734:Eif4enif1:missense_variant:2300:767:P>L:BLOSUM62,-3+ENSMUST00000110048:Eif4enif1:missense_variant:2300:767:P>L:BLOSUM62,-3+ENSMUST00000110049:Eif4enif1:missense_variant:2372:791:P>L:BLOSUM62,-3+ENSMUST00000120721:Eif4enif1:missense_variant:1847:616:P>L:BLOSUM62,-3+ENSMUST00000127950:Eif4enif1:downstream_gene_variant+ENSMUST00000135223:Eif4enif1:downstream_gene_variant+ENSMU…	.	.	.	.	.	.	.	.	.	.	.	.	.	1/1:103:127:103:255,255,0	.	.	.	.	.	1/1:115:127:115:255,255,0	.	.	.	.	.	.	.	.	.	.	.	.	.	.	.	.	.	.	.	.	.
SNP	11	3919317	Tcn2	stop_gained	Δ401	G>A:1	1	CSQ=ENSMUST00000020710:Tcn2:stop_gained:1204:402+ENSMUST00000051207:Slc35e4:upstream_gene_variant+ENSMUST00000109988:Tcn2:stop_gained:1204:402+ENSMUST00000109989:Tcn2:stop_gained:1204:402+ENSMUST00000109990:Tcn2:stop_gained:1204:402+ENSMUST00000109991:Tcn2:stop_gained:1204:402+ENSMUST00000109992:Tcn2:stop_gained:1204:402+ENSMUST00000109993:Tcn2:stop_gained:1204:402+ENSMUST00000109995:Slc35e4:upst…	.	.	.	.	.	.	.	.	.	.	.	.	.	.	.	.	.	.	1/1:24:82:24:255,72,0	.	.	.	.	.	.	.	.	.	.	.	.	.	.	.	.	.	.	.	.	.	.
SNP	11	4148949	Ccdc157	missense_variant	G186R	C>T:1	2	CSQ=ENSMUST00000093381:Ccdc157:missense_variant:556:186:G>R:BLOSUM62,-2+ENSMUST00000101626:Ccdc157:missense_variant:250:84:G>R:BLOSUM62,-2+ENSMUST00000132712:Ccdc157:downstream_gene_variant+ENSMUST00000133962:Ccdc157:downstream_gene_variant+ENSMUST00000137060:Ccdc157:upstream_gene_variant+ENSMUST00000139099:Ccdc157:non_coding_transcript_exon_variant,non_coding_transcript_variant	.	.	.	.	.	.	.	.	.	.	.	.	.	1/1:14:50:14:255,42,0	.	.	.	.	.	1/1:18:63:18:255,54,0	.	.	.	.	.	.	.	.	.	.	.	.	.	.	.	.	.	.	.	.	.
SNP	11	4940207	Nefh	missense_variant	P804L	G>A:2	1	CSQ=ENSMUST00000093369:Nefh:missense_variant:2411:804:P>L:BLOSUM62,-3	.	.	.	.	.	.	.	.	.	.	.	.	.	.	.	.	.	.	.	.	.	.	.	.	.	.	.	.	.	.	.	.	.	.	.	.	1/1:84:127:84:255,253,0	.	.	.	.
SNP	11	5018022	Ap1b1	missense_variant	A178T	G>A:1	1	CSQ=ENSMUST00000009234:Ap1b1:missense_variant:532:178:A>T:BLOSUM62,0+ENSMUST00000101613:Ap1b1:intron_variant+ENSMUST00000109897:Ap1b1:intron_variant+ENSMUST00000133014:Ap1b1:downstream_gene_variant+ENSMUST00000137292:Ap1b1:downstream_gene_variant+ENSMUST00000144426:Ap1b1:downstream_gene_variant	.	.	.	.	.	.	1/1:15:54:15:255,45,0	.	.	.	.	.	.	.	.	.	.	.	.	.	.	.	.	.	.	.	.	.	.	.	.	.	.	.	.	.	.	.	.	.	.
SNP	11	5031897	Ap1b1	splice_region_variant,intron_variant	NA	T>C	2	CSQ=ENSMUST00000009234:Ap1b1:splice_region_variant,intron_variant+ENSMUST00000101613:Ap1b1:splice_region_variant,intron_variant+ENSMUST00000109897:Ap1b1:splice_region_variant,intron_variant+ENSMUST00000145704:Ap1b1:splice_region_variant,intron_variant,non_coding_transcript_variant	.	.	.	.	.	.	.	.	.	1/1:40:127:40:255,120,0	.	.	.	.	.	1/1:16:57:16:255,48,0	.	.	.	.	.	.	.	.	.	.	.	.	.	.	.	.	.	.	.	.	.	.	.	.	.
SNP	11	5628588	Ankrd36	missense_variant	E594K	G>A:1	1	CSQ=ENSMUST00000109856:Ankrd36:missense_variant:1780:594:E>K:BLOSUM62,1+ENSMUST00000118112:Ankrd36:missense_variant:1876:626:E>K:BLOSUM62,1+ENSMUST00000137933:Ankrd36:upstream_gene_variant	.	.	.	.	.	.	.	1/1:20:70:20:255,60,0	.	.	.	.	.	.	.	.	.	.	.	.	.	.	.	.	.	.	.	.	.	.	.	.	.	.	.	.	.	.	.	.	.
SNP	11	5660829	Ankrd36	missense_variant	C1225Y	G>A:2	1	CSQ=ENSMUST00000109856:Ankrd36:missense_variant:3674:1225:C>Y:BLOSUM62,-2+ENSMUST00000118112:Ankrd36:missense_variant:3773:1258:C>Y:BLOSUM62,-2	.	.	.	.	.	.	.	.	.	.	.	.	.	.	1/1:12:43:12:255,36,0	.	.	.	.	.	.	.	.	.	.	.	.	.	.	.	.	.	.	.	.	.	.	.	.	.	.
SNP	11	5723106	Urgcp	splice_region_variant,intron_variant	NA	C>T	2	CSQ=ENSMUST00000053427:Urgcp:splice_region_variant,intron_variant+ENSMUST00000093362:Urgcp:splice_region_variant,intron_variant+ENSMUST00000118076:Urgcp:splice_region_variant,intron_variant+ENSMUST00000120306:Urgcp:splice_region_variant,intron_variant+ENSMUST00000140922:Urgcp:splice_region_variant,intron_variant+ENSMUST00000170116:Urgcp:splice_region_variant,intron_variant	.	.	.	.	.	.	.	.	.	.	.	.	.	1/1:91:127:92:255,240,0	.	.	.	.	.	1/1:122:127:122:255,255,0	.	.	.	.	.	.	.	.	.	.	.	.	.	.	.	.	.	.	.	.	.
SNP	11	6108248	Nudcd3	missense_variant	F363L	A>T:3	1	CSQ=ENSMUST00000066496:Nudcd3:missense_variant:1089:363:F>L:BLOSUM62,0+ENSMUST00000109805:Nudcd3:missense_variant:336:112:F>L:BLOSUM62,0+ENSMUST00000135631:Nudcd3:missense_variant:753:251:F>L:BLOSUM62,0	.	.	.	.	.	.	.	.	.	.	.	.	.	.	.	.	.	.	.	.	.	.	.	.	.	.	.	.	.	.	.	.	.	.	.	1/1:35:117:35:255,105,0	.	.	.	.	.
SNP	11	6228189	Npc1l1	missense_variant	T407I	G>A:2	1	CSQ=ENSMUST00000004505:Npc1l1:missense_variant:1220:407:T>I:BLOSUM62,-1	.	.	.	.	.	.	.	.	.	.	.	.	.	.	.	.	.	.	.	.	.	.	.	.	.	.	.	.	.	.	.	.	.	.	.	.	1/1:26:89:26:255,78,0	.	.	.	.
SNP	11	7160290	Adcy1	stop_gained	Δ845	C>T:1	1	CSQ=ENSMUST00000020706:Adcy1:stop_gained:2536:846+ENSMUST00000135398:Adcy1:non_coding_transcript_exon_variant,non_coding_transcript_variant	.	.	.	.	.	.	.	.	.	.	.	.	.	.	.	.	.	.	.	.	.	.	.	.	.	.	.	.	.	.	.	.	.	.	.	.	.	.	.	.	.
SNP	11	8434576	Tns3	missense_variant	A1414E	G>T:2	1	CSQ=ENSMUST00000020695:Tns3:missense_variant:4241:1414:A>E:BLOSUM62,-1	.	.	.	.	1/1:6:23:6:182,18,0	.	.	.	.	.	.	.	.	.	.	.	.	.	.	.	.	.	.	.	.	.	.	.	.	.	.	.	.	.	.	.	.	.	.	.	.
SNP	11	8451370	Tns3	missense_variant	S976L	G>A:2	1	CSQ=ENSMUST00000020695:Tns3:missense_variant:2927:976:S>L:BLOSUM62,-2+ENSMUST00000129074:Tns3:non_coding_transcript_exon_variant,non_coding_transcript_variant	.	.	.	.	.	.	.	.	.	.	.	.	.	.	.	.	.	.	1/1:8:30:8:189,24,0	.	.	.	.	.	.	.	.	.	.	.	.	.	.	.	.	.	.	.	.	.	.
SNP	11	8874230	Pkd1l1	missense_variant	V1563M	C>T:1	1	CSQ=ENSMUST00000154153:Pkd1l1:missense_variant:4687:1563:V>M:BLOSUM62,1+ENSMUST00000178195:Pkd1l1:missense_variant:3334:1112:V>M:BLOSUM62,1	.	.	.	.	.	.	.	.	.	.	.	.	.	.	.	.	.	.	.	.	.	.	.	1/1:14:50:14:255,42,0	.	.	.	.	.	.	.	.	.	.	.	.	.	.	.	.	.
SNP	11	9038251	Sun3	splice_region_variant,intron_variant	NA	G>A	1	CSQ=ENSMUST00000043377:Sun3:splice_region_variant,intron_variant+ENSMUST00000102909:Sun3:intron_variant	.	.	.	.	.	.	.	.	.	.	.	.	.	.	.	.	.	.	.	.	.	.	.	.	.	.	.	.	.	.	.	.	.	.	.	.	1/1:7:26:7:199,21,0	.	.	.	.
SNP	11	9291620	Abca13	stop_gained	Δ1160	G>A:2	1	CSQ=ENSMUST00000042740:Abca13:stop_gained:3482:1161	.	.	.	.	.	.	.	.	.	.	.	.	.	.	.	.	.	.	.	.	.	.	.	.	.	1/1:5:20:5:148,15,0	.	.	.	.	.	.	.	.	.	.	.	.	.	.	.
SNP	11	11116179	Vwc2	missense_variant	A89V	C>T:2	3	CSQ=ENSMUST00000056344:Vwc2:missense_variant:266:89:A>V:BLOSUM62,0+ENSMUST00000109681:Vwc2:missense_variant:266:89:A>V:BLOSUM62,0+ENSMUST00000129670:Vwc2:missense_variant,NMD_transcript_variant:266:89:A>V:BLOSUM62,0+ENSMUST00000154155:Vwc2:upstream_gene_variant	.	.	.	.	.	.	.	.	.	1/1:5:19:5:149,15,0	.	.	.	.	.	.	.	.	.	.	1/1:7:26:7:165,21,0	.	.	.	.	.	.	.	.	.	.	.	.	.	1/1:12:44:12:255,36,0	.	.	.	.	.	.
SNP	11	17008556	Plek	splice_donor_variant	NA	C>T	1	CSQ=ENSMUST00000020321:Plek:intron_variant+ENSMUST00000102881:Plek:splice_donor_variant	.	.	.	.	.	.	.	.	.	.	.	.	.	.	.	.	.	.	.	.	.	.	.	.	.	.	.	.	.	.	.	.	.	.	.	.	1/1:87:127:87:255,255,0	.	.	.	.
INDEL	11	17953681	Etaa1	inframe_deletion	NA	TGCCGCCGGGCGGCAGTTCTTAGCA>T	16	CSQ=ENSMUST00000076661:Etaa1:inframe_deletion:84-113:28-38:RAAAKNCRPAA>RAA+ENSMUST00000140161:Etaa1os:upstream_gene_variant+ENSMUST00000148496:Etaa1os:upstream_gene_variant	.	.	.	.	.	.	.	1/1:5:19:5:132,15,0	.	1/1:5:21:5:140,15,0	.	.	.	1/1:5:21:5:141,15,0	.	.	.	1/1:5:21:5:124,15,0	.	1/1:10:38:10:197,30,0	1/1:6:23:6:182,18,0	.	.	.	.	.	1/1:7:27:7:179,21,0	1/1:6:24:6:157,18,0	1/1:7:27:7:165,21,0	1/1:8:33:8:148,24,0	1/1:5:19:5:157,15,0	.	.	.	1/1:6:24:6:152,18,0	1/1:5:19:5:145,15,0	1/1:7:27:7:137,21,0	.	.	.	.
SNP	11	20021049	Spred2	missense_variant	V279M	G>A:1	2	CSQ=ENSMUST00000093298:Spred2:missense_variant:835:279:V>M:BLOSUM62,1+ENSMUST00000093299:Spred2:missense_variant:916:306:V>M:BLOSUM62,1+ENSMUST00000123036:Spred2:downstream_gene_variant	.	.	.	.	.	.	.	.	.	.	.	.	.	1/1:22:77:22:255,66,0	.	.	.	.	.	1/1:28:95:28:255,84,0	.	.	.	.	.	.	.	.	.	.	.	.	.	.	.	.	.	.	.	.	.
SNP	11	21291139	Vps54	missense_variant	E373K	G>A:1	1	CSQ=ENSMUST00000006221:Vps54:missense_variant:1117:373:E>K:BLOSUM62,1+ENSMUST00000109578:Vps54:missense_variant:1081:361:E>K:BLOSUM62,1+ENSMUST00000120479:Gm12042:upstream_gene_variant+ENSMUST00000132017:Vps54:missense_variant:739:247:E>K:BLOSUM62,1+ENSMUST00000132146:Vps54:non_coding_transcript_exon_variant,non_coding_transcript_variant	.	.	.	.	.	.	.	.	.	.	.	.	.	.	.	.	.	.	1/1:15:54:15:255,45,0	.	.	.	.	.	.	.	.	.	.	.	.	.	.	.	.	.	.	.	.	.	.
SNP	11	23015655	Fam161a	splice_region_variant,5_prime_UTR_variant	NA	G>A	1	CSQ=ENSMUST00000058269:Fam161a:splice_region_variant,5_prime_UTR_variant+ENSMUST00000094363:Fam161a:upstream_gene_variant+ENSMUST00000109557:Fam161a:splice_region_variant,5_prime_UTR_variant+ENSMUST00000151877:Fam161a:upstream_gene_variant+ENSMUST00000172602:Fam161a:splice_region_variant,intron_variant+ENSMUST00000173923:Fam161a:splice_region_variant,5_prime_UTR_variant	.	.	.	.	.	.	.	.	.	.	.	.	.	.	.	.	.	.	.	.	.	.	.	.	.	.	.	.	.	.	1/1:8:30:8:193,24,0	.	.	.	.	.	.	.	.	.	.
INDEL	11	34294363	Dock2	splice_region_variant,intron_variant	NA	GA>G	4	CSQ=ENSMUST00000093193:Dock2:splice_region_variant,intron_variant+ENSMUST00000101365:Dock2:splice_region_variant,intron_variant	.	.	.	.	.	.	.	.	.	1/1:9:35:9:49,27,0	.	.	.	1/1:15:55:15:44,45,0	.	.	.	.	.	.	.	.	.	.	.	.	.	.	.	1/1:11:42:11:44,33,0	1/1:16:58:16:44,48,0	.	.	.	.	.	.	.	.	.	.
SNP	11	34402660	Fam196b	missense_variant	P234L	C>T:2	1	CSQ=ENSMUST00000093192:Fam196b:missense_variant:701:234:P>L:BLOSUM62,-3+ENSMUST00000093193:Dock2:intron_variant+ENSMUST00000101364:Dock2:intron_variant+ENSMUST00000101365:Dock2:intron_variant+ENSMUST00000165963:Fam196b:missense_variant:701:234:P>L:BLOSUM62,-3	.	.	.	.	.	.	.	.	.	.	.	.	.	.	.	.	.	.	.	.	.	.	.	.	.	.	.	.	.	.	.	.	.	.	.	.	.	.	.	.	.
SNP	11	35684053	Slit3	missense_variant	G1065S	G>A:1	1	CSQ=ENSMUST00000069837:Slit3:missense_variant:3193:1065:G>S:BLOSUM62,0	.	.	.	.	.	.	.	.	.	.	.	.	.	.	.	.	.	.	.	.	.	.	.	.	.	.	.	.	.	1/1:13:47:13:255,39,0	.	.	.	.	.	.	.	.	.	.	.
SNP	11	35700357	Slit3	missense_variant	C1332Y	G>A:2	2	CSQ=ENSMUST00000069837:Slit3:missense_variant:3995:1332:C>Y:BLOSUM62,-2	.	.	.	.	.	.	.	.	.	.	.	.	.	.	.	.	.	.	.	.	.	.	.	.	.	.	.	.	.	1/1:9:34:9:184,27,0	.	.	.	.	.	.	.	.	.	.	.
SNP	11	35898687	Wwc1	missense_variant	G148R	C>T:1	1	CSQ=ENSMUST00000018993:Wwc1:missense_variant:442:148:G>R:BLOSUM62,-2	.	.	.	.	.	.	.	.	.	.	.	.	.	.	.	.	.	.	.	.	.	.	.	.	.	.	.	.	.	.	1/1:31:105:31:255,93,0	.	.	.	.	.	.	.	.	.	.
SNP	11	36139593	Tenm2	missense_variant	G793D	C>T:2	1	CSQ=ENSMUST00000057207:Tenm2:missense_variant:2378:793:G>D:BLOSUM62,-1+ENSMUST00000102801:Tenm2:missense_variant:2375:792:G>D:BLOSUM62,-1+ENSMUST00000146113:Tenm2:non_coding_transcript_exon_variant,non_coding_transcript_variant+ENSMUST00000149787:Tenm2:downstream_gene_variant+ENSMUST00000163524:Tenm2:missense_variant:2375:792:G>D:BLOSUM62,-1	.	.	.	.	.	.	.	.	1/1:7:26:7:184,21,0	.	.	.	.	.	.	.	.	.	.	.	.	.	.	.	.	.	.	.	.	.	.	.	.	.	.	.	.	.	.	.	.
SNP	11	43245525	Atp10b	missense_variant	F1160Y	T>A:2	2	CSQ=ENSMUST00000077659:Atp10b:missense_variant:3479:1160:F>Y:BLOSUM62,3+ENSMUST00000127604:Gm12146:intron_variant,non_coding_transcript_variant	.	.	.	.	1/1:19:66:19:255,57,0	.	.	.	.	.	.	.	.	.	.	.	.	.	.	.	.	.	.	.	.	.	.	.	.	.	.	.	.	.	.	.	.	1/1:25:86:25:255,75,0	.	.	.
SNP	11	46150654	Nipal4	missense_variant	S238C	G>C:2	1	CSQ=ENSMUST00000011400:Adam19:downstream_gene_variant+ENSMUST00000020679:Nipal4:missense_variant:713:238:S>C:BLOSUM62,-1+ENSMUST00000144915:Gm16033:upstream_gene_variant	.	.	.	.	.	.	.	.	.	.	.	.	.	.	.	.	.	.	.	.	.	.	.	.	.	.	.	.	.	.	1/1:17:60:17:255,51,0	.	.	.	.	.	.	.	.	.	.
SNP	11	46272682	Cyfip2	missense_variant	L307F	G>A:1	1	CSQ=ENSMUST00000093165:Cyfip2:missense_variant:919:307:L>F:BLOSUM62,0+ENSMUST00000093166:Cyfip2:missense_variant:919:307:L>F:BLOSUM62,0+ENSMUST00000142017:Cyfip2:upstream_gene_variant+ENSMUST00000165599:Cyfip2:missense_variant:919:307:L>F:BLOSUM62,0	.	.	.	.	.	.	.	.	.	.	.	.	.	.	.	.	.	.	.	.	.	.	.	.	.	.	.	.	.	.	.	.	.	.	.	.	1/1:13:47:13:255,39,0	.	.	.	.
SNP	11	46274729	Cyfip2	missense_variant	G270D	C>T:2	1	CSQ=ENSMUST00000093165:Cyfip2:missense_variant:809:270:G>D:BLOSUM62,-1+ENSMUST00000093166:Cyfip2:missense_variant:809:270:G>D:BLOSUM62,-1+ENSMUST00000142017:Cyfip2:upstream_gene_variant+ENSMUST00000165599:Cyfip2:missense_variant:809:270:G>D:BLOSUM62,-1	.	.	.	.	.	.	.	.	.	.	.	.	.	.	.	.	.	.	.	.	.	.	.	.	.	.	.	.	.	.	.	.	.	.	.	.	1/1:30:102:30:255,90,0	.	.	.	.
SNP	11	49805018	Gfpt2	missense_variant	R25K	G>A:2	2	CSQ=ENSMUST00000020629:Gfpt2:missense_variant:74:25:R>K:BLOSUM62,2+ENSMUST00000130129:Gfpt2:non_coding_transcript_exon_variant,non_coding_transcript_variant	.	.	.	.	.	.	.	.	.	.	.	.	.	.	.	.	.	.	.	.	.	.	.	.	.	.	.	.	.	.	.	.	1/1:25:87:25:255,75,0	1/1:19:66:19:255,57,0	.	.	.	.	.	.	.
INDEL	11	50263296	Maml1	inframe_deletion	NA	AGCTGCTGCTGCT>A	10	CSQ=ENSMUST00000059458:Maml1:inframe_deletion:1922-1939:641-647:EQQQQQL>EQL+ENSMUST00000135868:Maml1:inframe_deletion:1667-1684:556-562:EQQQQQL>EQL+ENSMUST00000180443:Gm26542:intron_variant,non_coding_transcript_variant	.	.	.	.	.	.	.	.	.	.	1/1:7:26:7:204,21,0	.	.	.	.	1/1:7:26:7:210,21,0	1/1:9:33:9:227,27,0	1/1:6:23:6:195,18,0	.	1/1:9:34:9:223,27,0	.	1/1:6:22:6:195,18,0	.	.	.	.	.	1/1:7:27:7:210,21,0	.	.	.	1/1:6:23:6:180,18,0	.	.	.	.	1/1:7:26:7:208,21,0	1/1:8:30:8:223,24,0	.	.	.
INDEL	11	50263296	Maml1	inframe_deletion	NA	AGCTGCTGCTGCT>A	3	CSQ=ENSMUST00000059458:Maml1:inframe_deletion:1922-1939:641-647:EQQQQQL>EQL+ENSMUST00000135868:Maml1:inframe_deletion:1667-1684:556-562:EQQQQQL>EQL+ENSMUST00000180443:Gm26542:intron_variant,non_coding_transcript_variant	.	.	.	.	.	.	.	.	.	.	1/1:7:26:7:204,21,0	.	.	.	.	.	1/1:9:33:9:227,27,0	.	.	.	.	1/1:6:22:6:195,18,0	.	.	.	.	.	.	.	.	.	.	.	.	.	.	.	.	.	.	.
SNP	11	50263308	Maml1	missense_variant	Q643L	T>A:2	1	CSQ=ENSMUST00000059458:Maml1:missense_variant:1928:643:Q>L:BLOSUM62,-2+ENSMUST00000135868:Maml1:missense_variant:1673:558:Q>L:BLOSUM62,-2+ENSMUST00000180443:Gm26542:intron_variant,non_coding_transcript_variant	.	1/1:5:19:5:78,15,0	.	.	.	.	.	.	.	.	.	.	.	.	.	.	.	.	.	.	.	.	.	.	.	.	.	.	.	.	.	.	.	.	.	.	.	.	.	.	.
SNP	11	51027419	Olfr54	missense_variant	T139I	C>T:2	2	CSQ=ENSMUST00000072152:Olfr54:missense_variant:416:139:T>I:BLOSUM62,-1	.	.	.	.	1/1:13:47:13:253,39,0	.	.	.	.	.	.	.	.	.	.	.	.	.	.	.	.	.	.	.	.	.	.	.	.	.	.	.	.	.	.	.	.	1/1:7:26:7:167,21,0	.	.	.
SNP	11	51593679	Phykpl	missense_variant	V232M	G>A:1	2	CSQ=ENSMUST00000020625:Phykpl:missense_variant:694:232:V>M:BLOSUM62,1+ENSMUST00000101250:Phykpl:3_prime_UTR_variant,NMD_transcript_variant+ENSMUST00000109105:Phykpl:downstream_gene_variant+ENSMUST00000156128:Phykpl:non_coding_transcript_exon_variant,non_coding_transcript_variant+ENSMUST00000167797:Phykpl:missense_variant:694:232:V>M:BLOSUM62,1+ENSMUST00000169823:Phykpl:non_coding_transcript_exon_…	.	.	.	.	.	.	.	.	.	.	.	.	.	1/1:36:121:36:255,108,0	.	.	.	.	.	1/1:42:127:42:255,126,0	.	.	.	.	.	.	.	.	.	.	.	.	.	.	.	.	.	.	.	.	.
SNP	11	53773658	Irf1	stop_gained,splice_region_variant	Δ63	C>T:1	1	CSQ=ENSMUST00000019043:Irf1:stop_gained,splice_region_variant:190:64+ENSMUST00000108920:Irf1:stop_gained,splice_region_variant:190:64+ENSMUST00000108922:Irf1:stop_gained,splice_region_variant:190:64+ENSMUST00000123376:Irf1:stop_gained,splice_region_variant:190:64+ENSMUST00000128336:Irf1:splice_region_variant,non_coding_transcript_exon_variant,non_coding_transcript_variant+ENSMUST00000133291:Irf1:…	.	.	.	.	.	.	.	.	.	.	.	.	.	.	.	.	.	.	.	.	.	.	.	.	.	.	.	.	.	.	1/1:10:37:10:175,30,0	.	.	.	.	.	.	.	.	.	.
SNP	11	54055448	Pdlim4	missense_variant	R233W	G>A:1	2	CSQ=ENSMUST00000018755:Pdlim4:missense_variant:697:233:R>W:BLOSUM62,-3+ENSMUST00000093109:Pdlim4:intron_variant+ENSMUST00000127271:Pdlim4:downstream_gene_variant+ENSMUST00000144477:Pdlim4:downstream_gene_variant	.	.	.	.	1/1:5:19:5:152,15,0	.	.	.	.	.	.	.	.	.	.	.	.	.	.	.	.	.	.	.	.	.	.	.	.	.	.	.	.	.	.	.	.	1/1:10:37:10:255,30,0	.	.	.
SNP	11	54929092	Tnip1	splice_region_variant,intron_variant	NA	C>T	1	CSQ=ENSMUST00000018482:Tnip1:splice_region_variant,intron_variant+ENSMUST00000102730:Tnip1:splice_region_variant,intron_variant+ENSMUST00000102731:Tnip1:splice_region_variant,intron_variant+ENSMUST00000108885:Tnip1:splice_region_variant,intron_variant+ENSMUST00000108886:Tnip1:splice_region_variant,intron_variant+ENSMUST00000108889:Tnip1:splice_region_variant,intron_variant+ENSMUST00000124304:Tnip…	.	.	.	.	.	.	.	.	.	.	.	.	.	.	.	.	.	.	.	.	.	.	.	.	1/1:12:44:12:245,36,0	.	.	.	.	.	.	.	.	.	.	.	.	.	.	.	.
SNP	11	55281359	Fat2	missense_variant	G2843C	C>A:1	1	CSQ=ENSMUST00000068853:Fat2:missense_variant:8527:2843:G>C:BLOSUM62,-3+ENSMUST00000108864:Fat2:missense_variant:8527:2843:G>C:BLOSUM62,-3	.	.	.	.	.	.	.	.	.	.	.	.	.	.	.	.	.	.	1/1:32:108:32:255,96,0	.	.	.	.	.	.	.	.	.	.	.	.	.	.	.	.	.	.	.	.	.	.
SNP	11	57509424	Fam114a2	missense_variant	A139V	G>A:2	2	CSQ=ENSMUST00000020831:Fam114a2:missense_variant:416:139:A>V:BLOSUM62,0+ENSMUST00000108850:Fam114a2:missense_variant:437:146:A>V:BLOSUM62,0+ENSMUST00000129596:Fam114a2:upstream_gene_variant+ENSMUST00000130596:Fam114a2:non_coding_transcript_exon_variant,non_coding_transcript_variant	.	.	.	.	1/1:11:41:11:255,33,0	.	.	.	.	.	.	.	.	.	.	.	.	.	.	.	.	.	.	.	.	.	.	.	.	.	.	.	.	.	.	.	.	1/1:33:111:33:255,99,0	.	.	.
SNP	11	57769560	Galnt10	missense_variant	R275W	C>T:1	1	CSQ=ENSMUST00000066987:Galnt10:missense_variant:823:275:R>W:BLOSUM62,-3	.	.	.	.	.	.	.	.	.	.	.	.	.	.	.	.	.	.	.	.	.	.	.	.	.	.	.	.	.	.	.	.	.	.	.	.	1/1:16:57:16:255,48,0	.	.	.	.
SNP	11	58310031	Zfp692	missense_variant	P246L	C>T:2	1	CSQ=ENSMUST00000049353:Zfp692:missense_variant:737:246:P>L:BLOSUM62,-3+ENSMUST00000153510:Zfp692:missense_variant:737:246:P>L:BLOSUM62,-3	.	.	.	.	.	.	.	.	.	.	.	.	.	.	.	.	.	.	.	.	.	.	.	.	.	.	.	.	.	.	.	.	.	.	.	.	.	.	.	.	.
SNP	11	58316914	Zfp672	missense_variant	L194F	G>A:1	2	CSQ=ENSMUST00000049353:Zfp692:downstream_gene_variant+ENSMUST00000057836:Zfp672:missense_variant:580:194:L>F:BLOSUM62,0+ENSMUST00000064786:Zfp672:missense_variant:580:194:L>F:BLOSUM62,0+ENSMUST00000108829:Zfp672:missense_variant:580:194:L>F:BLOSUM62,0+ENSMUST00000130217:Zfp672:downstream_gene_variant+ENSMUST00000135097:Zfp672:downstream_gene_variant+ENSMUST00000153510:Zfp692:downstream_gene_varia…	.	.	.	.	.	.	.	.	.	.	.	.	.	1/1:18:63:18:255,54,0	.	.	.	.	.	1/1:19:66:19:255,57,0	.	.	.	.	.	.	.	.	.	.	.	.	.	.	.	.	.	.	.	.	.
SNP	11	58926812	Btnl10	missense_variant	S246N	G>A:2	1	CSQ=ENSMUST00000020792:Btnl10:missense_variant:737:246:S>N:BLOSUM62,1+ENSMUST00000069941:Btnl10:downstream_gene_variant+ENSMUST00000108818:Btnl10:missense_variant:737:246:S>N:BLOSUM62,1+ENSMUST00000142499:Btnl10:3_prime_UTR_variant,NMD_transcript_variant	.	1/1:6:22:6:112,18,0	.	.	.	.	.	.	.	.	.	.	.	.	.	.	.	.	.	.	.	.	.	.	.	.	.	.	.	.	.	.	.	.	.	.	.	.	.	.	.
SNP	11	58954804	Hist3h2a	missense_variant	G23S	G>A:1	1	CSQ=ENSMUST00000047697:Trim17:5_prime_UTR_variant+ENSMUST00000108817:Hist3h2a:missense_variant:67:23:G>S:BLOSUM62,0+ENSMUST00000117558:Hist3h2bb-ps:upstream_gene_variant+ENSMUST00000198018:AL662809.1:downstream_gene_variant	.	.	.	.	.	.	.	.	.	.	.	.	.	.	.	.	.	.	.	.	.	.	.	.	.	.	1/1:24:82:24:255,72,0	.	.	.	.	.	.	.	.	.	.	.	.	.	.
SNP	11	59028628	Obscn	missense_variant	A6997V	G>A:2	1	CSQ=ENSMUST00000020732:Obscn:missense_variant:20990:6997:A>V:BLOSUM62,0+ENSMUST00000047441:Obscn:missense_variant:18590:6197:A>V:BLOSUM62,0+ENSMUST00000052872:Obscn:missense_variant:20549:6850:A>V:BLOSUM62,0+ENSMUST00000127937:Obscn:missense_variant:413:138:A>V:BLOSUM62,0+ENSMUST00000132238:Obscn:3_prime_UTR_variant,NMD_transcript_variant+ENSMUST00000138587:Obscn:missense_variant:1751:584:A>V:BLO…	.	.	.	.	.	.	.	.	.	.	.	.	.	.	.	.	.	.	.	.	.	.	.	.	.	.	.	.	.	.	.	.	.	.	.	1/1:47:127:47:255,141,0	.	.	.	.	.
SNP	11	59036768	Obscn	missense_variant	S6265F	G>A:2	5	CSQ=ENSMUST00000020732:Obscn:missense_variant:18794:6265:S>F:BLOSUM62,-2+ENSMUST00000047441:Obscn:missense_variant:16394:5465:S>F:BLOSUM62,-2+ENSMUST00000052872:Obscn:missense_variant:18353:6118:S>F:BLOSUM62,-2+ENSMUST00000132238:Obscn:upstream_gene_variant+ENSMUST00000138587:Obscn:upstream_gene_variant	.	.	.	.	.	.	.	.	.	1/1:35:117:35:255,105,0	.	.	.	.	.	1/1:21:73:21:255,63,0	.	.	.	.	1/1:34:111:34:255,99,0	.	.	.	.	.	.	.	.	.	.	.	.	.	1/1:30:99:30:255,87,0	.	.	.	1/1:22:76:22:255,66,0	.	.
SNP	11	59038699	Obscn	missense_variant	G6030D	C>T:2	1	CSQ=ENSMUST00000020732:Obscn:missense_variant:18089:6030:G>D:BLOSUM62,-1+ENSMUST00000047441:Obscn:missense_variant:15689:5230:G>D:BLOSUM62,-1+ENSMUST00000052872:Obscn:missense_variant:17648:5883:G>D:BLOSUM62,-1+ENSMUST00000132238:Obscn:upstream_gene_variant+ENSMUST00000138587:Obscn:upstream_gene_variant	.	.	.	.	.	.	.	.	.	.	.	.	.	.	.	.	.	.	.	.	.	.	.	.	.	.	.	.	.	.	.	.	.	.	.	.	.	.	.	.	.
SNP	11	59136353	Obscn	missense_variant	A8V	G>A:2	2	CSQ=ENSMUST00000020732:Obscn:missense_variant:23:8:A>V:BLOSUM62,0+ENSMUST00000047441:Obscn:missense_variant:23:8:A>V:BLOSUM62,0+ENSMUST00000052872:Obscn:missense_variant:23:8:A>V:BLOSUM62,0	.	.	.	.	.	.	.	.	.	.	.	.	.	1/1:18:63:18:255,54,0	.	.	.	.	.	1/1:25:86:25:255,75,0	.	.	.	.	.	.	.	.	.	.	.	.	.	.	.	.	.	.	.	.	.
SNP	11	59757852	Mprip	missense_variant	S794N	G>A:2	1	CSQ=ENSMUST00000066330:Mprip:missense_variant:2381:794:S>N:BLOSUM62,1+ENSMUST00000072031:Mprip:intron_variant+ENSMUST00000108751:Mprip:intron_variant+ENSMUST00000116371:Mprip:intron_variant+ENSMUST00000132620:Mprip:intron_variant+ENSMUST00000133861:Mprip:intron_variant+ENSMUST00000156111:Mprip:upstream_gene_variant	.	.	.	.	.	.	.	.	.	.	.	.	.	.	.	.	.	.	.	.	.	.	.	.	.	.	.	.	.	.	.	.	.	.	.	.	1/1:10:36:10:246,30,0	.	.	.	.
SNP	11	59759792	Mprip	missense_variant	G1441R	G>A:1	1	CSQ=ENSMUST00000066330:Mprip:missense_variant:4321:1441:G>R:BLOSUM62,-2+ENSMUST00000072031:Mprip:intron_variant+ENSMUST00000108751:Mprip:intron_variant+ENSMUST00000116371:Mprip:intron_variant+ENSMUST00000132620:Mprip:intron_variant+ENSMUST00000133861:Mprip:intron_variant+ENSMUST00000156111:Mprip:upstream_gene_variant	.	.	.	.	.	.	.	.	.	.	.	.	.	.	.	.	.	.	.	.	.	.	.	.	.	.	.	.	.	.	.	.	.	.	.	.	.	.	.	.	.
SNP	11	59760347	Mprip	stop_gained	Δ1625	C>T:1	1	CSQ=ENSMUST00000066330:Mprip:stop_gained:4876:1626+ENSMUST00000072031:Mprip:intron_variant+ENSMUST00000108751:Mprip:intron_variant+ENSMUST00000116371:Mprip:intron_variant+ENSMUST00000132620:Mprip:intron_variant+ENSMUST00000133861:Mprip:intron_variant+ENSMUST00000156111:Mprip:upstream_gene_variant	.	.	.	.	.	.	.	.	.	.	.	.	.	.	.	.	.	.	.	.	.	.	.	.	.	.	.	.	.	.	.	.	.	.	.	.	.	.	.	.	.
SNP	11	59775582	Mprip	missense_variant	D2269N	G>A:1	1	CSQ=ENSMUST00000066330:Mprip:missense_variant:6805:2269:D>N:BLOSUM62,1+ENSMUST00000072031:Mprip:missense_variant:3109:1037:D>N:BLOSUM62,1+ENSMUST00000108751:Mprip:3_prime_UTR_variant+ENSMUST00000116371:Mprip:3_prime_UTR_variant+ENSMUST00000123949:Gm12264:non_coding_transcript_exon_variant,non_coding_transcript_variant+ENSMUST00000132620:Mprip:missense_variant:2542:848:D>N:BLOSUM62,1+ENSMUST000001…	.	.	.	.	.	.	.	.	.	.	.	.	.	.	.	.	.	.	.	.	.	.	.	.	.	.	.	.	.	.	1/1:131:127:131:255,255,0	.	.	.	.	.	.	.	.	.	.
SNP	11	59799408	Flcn	missense_variant	L273F	G>A:1	2	CSQ=ENSMUST00000091246:Flcn:missense_variant:817:273:L>F:BLOSUM62,0+ENSMUST00000102697:Flcn:missense_variant:817:273:L>F:BLOSUM62,0+ENSMUST00000133647:Flcn:downstream_gene_variant+ENSMUST00000148151:Flcn:non_coding_transcript_exon_variant,non_coding_transcript_variant	.	.	.	.	.	.	.	.	.	.	.	.	.	1/1:19:67:19:255,57,0	.	.	.	.	.	1/1:27:92:27:255,81,0	.	.	.	.	.	.	.	.	.	.	.	.	.	.	.	.	.	.	.	.	.
SNP	11	60707596	Llgl1	missense_variant	G433R	G>A:1	1	CSQ=ENSMUST00000052346:Llgl1:missense_variant:1297:433:G>R:BLOSUM62,-2+ENSMUST00000108719:Llgl1:missense_variant:1297:433:G>R:BLOSUM62,-2+ENSMUST00000128749:Llgl1:downstream_gene_variant	.	.	.	.	.	.	.	.	.	.	.	.	.	.	1/1:18:63:18:255,54,0	.	.	.	.	.	.	.	.	.	.	.	.	.	.	.	.	.	.	.	.	.	.	.	.	.	.
SNP	11	60790266	Shmt1	splice_region_variant,intron_variant	NA	G>A	5	CSQ=ENSMUST00000018744:Shmt1:splice_region_variant,intron_variant+ENSMUST00000056907:Smcr8:downstream_gene_variant+ENSMUST00000124227:Shmt1:downstream_gene_variant+ENSMUST00000135081:Shmt1:splice_region_variant,intron_variant,non_coding_transcript_variant+ENSMUST00000172804:Shmt1:splice_region_variant,intron_variant,non_coding_transcript_variant+ENSMUST00000174093:Shmt1:splice_region_variant,intr…	.	.	.	.	.	.	.	.	.	1/1:14:51:14:255,42,0	.	.	.	.	.	1/1:11:40:11:255,33,0	.	.	.	.	1/1:14:50:14:255,42,0	.	.	.	.	.	.	.	.	.	.	.	.	.	1/1:13:47:13:255,39,0	.	.	.	1/1:7:27:7:186,21,0	.	.
SNP	11	62395217	Ncor1	missense_variant	R366K	C>T:2	1	CSQ=ENSMUST00000018645:Ncor1:missense_variant:1097:366:R>K:BLOSUM62,2+ENSMUST00000101066:Ncor1:missense_variant:1097:366:R>K:BLOSUM62,2+ENSMUST00000101067:Ncor1:missense_variant:1097:366:R>K:BLOSUM62,2+ENSMUST00000101068:Ncor1:non_coding_transcript_exon_variant,non_coding_transcript_variant+ENSMUST00000124027:Ncor1:non_coding_transcript_exon_variant,non_coding_transcript_variant+ENSMUST0000012747…	.	.	.	.	.	.	.	.	1/1:7:26:7:181,21,0	.	.	.	.	.	.	.	.	.	.	.	.	.	.	.	.	.	.	.	.	.	.	.	.	.	.	.	.	.	.	.	.
SNP	11	63921415	Hs3st3b1	missense_variant	R158H	C>T:2	1	CSQ=ENSMUST00000094103:Hs3st3b1:missense_variant:473:158:R>H:BLOSUM62,0	.	.	.	.	.	.	.	.	.	.	.	.	.	.	1/1:12:43:12:214,36,0	.	.	.	.	.	.	.	.	.	.	.	.	.	.	.	.	.	.	.	.	.	.	.	.	.	.
SNP	11	65008162	Arhgap44	missense_variant	P730S	G>A:1	1	CSQ=ENSMUST00000047463:Arhgap44:missense_variant:2188:730:P>S:BLOSUM62,-1+ENSMUST00000093002:Arhgap44:missense_variant:2206:736:P>S:BLOSUM62,-1+ENSMUST00000130420:Arhgap44:missense_variant:1831:611:P>S:BLOSUM62,-1	.	.	.	.	.	.	.	.	.	.	.	.	.	.	.	.	.	.	.	.	.	.	.	.	.	.	.	.	.	.	.	.	.	.	.	.	.	.	.	.	.
SNP	11	65026887	Arhgap44	splice_region_variant,intron_variant	NA	G>A	1	CSQ=ENSMUST00000047463:Arhgap44:splice_region_variant,intron_variant+ENSMUST00000093002:Arhgap44:splice_region_variant,intron_variant+ENSMUST00000130420:Arhgap44:splice_region_variant,intron_variant	.	.	.	.	.	.	.	.	.	.	.	.	1/1:15:54:15:226,45,0	.	.	.	.	.	.	.	.	.	.	.	.	.	.	.	.	.	.	.	.	.	.	.	.	.	.	.	.
SNP	11	65828317	Zkscan6	missense_variant	E388K	G>A:1	1	CSQ=ENSMUST00000018491:Zkscan6:missense_variant:1162:388:E>K:BLOSUM62,1+ENSMUST00000071465:Zkscan6:missense_variant:1162:388:E>K:BLOSUM62,1+ENSMUST00000080665:Dnah9:downstream_gene_variant+ENSMUST00000152386:Dnah9:downstream_gene_variant	.	.	.	.	.	.	.	.	.	.	.	.	.	.	.	.	.	.	.	.	.	.	.	.	.	.	.	.	.	.	.	.	.	.	.	.	.	.	.	.	.
SNP	11	65911882	Dnah9	missense_variant	P3461S	G>A:1	1	CSQ=ENSMUST00000080665:Dnah9:missense_variant:10381:3461:P>S:BLOSUM62,-1+ENSMUST00000130739:Dnah9:missense_variant:640:214:P>S:BLOSUM62,-1+ENSMUST00000152386:Dnah9:missense_variant:3031:1011:P>S:BLOSUM62,-1	.	.	.	.	.	.	.	.	.	.	.	.	.	.	.	.	.	.	.	.	.	.	.	.	.	.	.	.	.	.	.	.	.	.	.	1/1:20:69:20:255,60,0	.	.	.	.	.
SNP	11	65989957	Dnah9	splice_region_variant,intron_variant	NA	G>A	1	CSQ=ENSMUST00000080665:Dnah9:splice_region_variant,intron_variant+ENSMUST00000152386:Dnah9:splice_region_variant,intron_variant	.	.	.	.	.	.	.	.	.	.	.	.	.	.	.	.	.	.	.	.	.	.	.	.	.	.	.	.	.	.	.	1/1:6:22:6:179,18,0	.	.	.	.	.	.	.	.	.
SNP	11	67770859	Glp2r	stop_gained	Δ4	C>T:2	1	CSQ=ENSMUST00000051765:Glp2r:stop_gained:14:5+ENSMUST00000181566:Gm12302:upstream_gene_variant	.	.	.	.	.	.	.	.	.	.	.	.	.	.	.	.	.	.	.	.	.	.	.	.	.	1/1:5:19:5:99,15,0	.	.	.	.	.	.	.	.	.	.	.	.	.	.	.
SNP	11	68946599	Arhgef15	missense_variant	P752H	G>T:2	1	CSQ=ENSMUST00000065040:Arhgef15:missense_variant:2255:752:P>H:BLOSUM62,-2+ENSMUST00000108670:Arhgef15:downstream_gene_variant+ENSMUST00000108671:Arhgef15:missense_variant:2255:752:P>H:BLOSUM62,-2+ENSMUST00000131686:Arhgef15:intron_variant,non_coding_transcript_variant+ENSMUST00000141747:Arhgef15:intron_variant,non_coding_transcript_variant+ENSMUST00000151520:Arhgef15:non_coding_transcript_exon_va…	.	.	.	.	.	.	.	.	.	.	.	.	.	.	.	.	.	.	.	.	.	.	.	.	.	.	.	.	.	.	.	.	.	.	.	1/1:19:67:19:255,57,0	.	.	.	.	.
SNP	11	69127441	Aloxe3	missense_variant	C88Y	G>A:2	1	CSQ=ENSMUST00000021268:Aloxe3:missense_variant:263:88:C>Y:BLOSUM62,-2+ENSMUST00000024543:Hes7:downstream_gene_variant+ENSMUST00000155324:Aloxe3:non_coding_transcript_exon_variant,non_coding_transcript_variant+ENSMUST00000175661:Aloxe3:missense_variant,NMD_transcript_variant:263:88:C>Y:BLOSUM62,-2+ENSMUST00000180487:9130213A22Rik:upstream_gene_variant	.	.	.	.	.	.	.	.	.	.	.	.	.	.	.	.	.	.	.	.	.	.	.	.	.	1/1:12:44:12:228,36,0	.	.	.	.	.	.	.	.	.	.	.	.	.	.	.
SNP	11	69308186	Cntrob	missense_variant	P579S	G>A:1	1	CSQ=ENSMUST00000092973:Cntrob:missense_variant:1735:579:P>S:BLOSUM62,-1+ENSMUST00000123176:Cntrob:3_prime_UTR_variant,NMD_transcript_variant+ENSMUST00000135979:Cntrob:downstream_gene_variant+ENSMUST00000148490:Cntrob:downstream_gene_variant+ENSMUST00000156175:Cntrob:upstream_gene_variant+ENSMUST00000176938:Cntrob:intron_variant	.	.	.	.	.	.	.	.	.	.	.	.	.	.	.	.	.	.	.	.	.	.	.	.	.	.	.	.	.	.	.	.	.	.	.	.	.	.	.	.	.
SNP	11	69349166	Chd3	splice_region_variant,intron_variant	NA	C>T	2	CSQ=ENSMUST00000092971:Chd3:splice_region_variant,intron_variant+ENSMUST00000108661:Chd3:splice_region_variant,intron_variant+ENSMUST00000122992:Chd3:upstream_gene_variant+ENSMUST00000128981:Chd3:splice_region_variant,intron_variant+ENSMUST00000135909:Chd3:upstream_gene_variant+ENSMUST00000144332:Chd3:downstream_gene_variant+ENSMUST00000146930:Chd3:upstream_gene_variant+ENSMUST00000157256:Gm22442…	.	.	.	.	.	.	.	.	.	.	.	.	.	.	.	.	.	.	.	.	.	.	.	.	.	.	.	.	.	1/1:52:127:52:255,157,0	.	.	.	.	.	.	.	.	.	.	.
SNP	11	69356351	Chd3	missense_variant	A997V	G>A:2	1	CSQ=ENSMUST00000092971:Chd3:missense_variant:2990:997:A>V:BLOSUM62,0+ENSMUST00000108661:Chd3:missense_variant:2990:997:A>V:BLOSUM62,0+ENSMUST00000128981:Chd3:missense_variant:2711:904:A>V:BLOSUM62,0+ENSMUST00000144332:Chd3:upstream_gene_variant+ENSMUST00000144701:Chd3:downstream_gene_variant+ENSMUST00000151436:Chd3:missense_variant:107:36:A>V:BLOSUM62,0+ENSMUST00000154046:Chd3:downstream_gene_var…	.	.	.	.	.	.	.	.	.	.	.	.	.	.	.	.	.	.	.	.	.	.	.	.	.	.	.	.	.	.	.	.	.	.	.	1/1:12:44:12:255,36,0	.	.	.	.	.
SNP	11	69465612	Dnah2	missense_variant	R2135L	C>A:2	1	CSQ=ENSMUST00000035539:Dnah2:missense_variant:6404:2135:R>L:BLOSUM62,-2+ENSMUST00000108659:Dnah2:missense_variant:6422:2141:R>L:BLOSUM62,-2+ENSMUST00000151811:Dnah2:non_coding_transcript_exon_variant,non_coding_transcript_variant	.	.	.	.	.	.	.	.	.	.	.	.	.	.	.	.	.	.	1/1:12:43:12:255,36,0	.	.	.	.	.	.	.	.	.	.	.	.	.	.	.	.	.	.	.	.	.	.
SNP	11	69589574	Trp53	missense_variant,splice_region_variant	G256R	G>A:1	1	CSQ=ENSMUST00000005371:Trp53:missense_variant,splice_region_variant:766:256:G>R:BLOSUM62,-2+ENSMUST00000108657:Trp53:missense_variant,splice_region_variant:766:256:G>R:BLOSUM62,-2+ENSMUST00000108658:Trp53:missense_variant,splice_region_variant:775:259:G>R:BLOSUM62,-2+ENSMUST00000130540:Trp53:splice_region_variant,non_coding_transcript_exon_variant,non_coding_transcript_variant+ENSMUST00000147512:…	.	.	.	.	.	.	.	.	.	.	.	.	.	.	.	.	.	.	.	.	.	.	.	.	.	1/1:25:86:25:255,75,0	.	.	.	.	.	.	.	.	.	.	.	.	.	.	.
SNP	11	69735573	Polr2a	splice_region_variant,intron_variant	NA	G>A	1	CSQ=ENSMUST00000058470:Polr2a:splice_region_variant,intron_variant+ENSMUST00000071213:Polr2a:splice_region_variant,intron_variant+ENSMUST00000120581:Gm12307:upstream_gene_variant+ENSMUST00000156588:Polr2a:downstream_gene_variant	.	.	.	.	.	.	.	.	.	.	.	.	.	.	.	.	.	.	.	.	.	.	.	.	.	.	.	.	.	.	.	1/1:11:41:11:226,33,0	.	.	.	.	.	.	.	.	.
SNP	11	69907316	Neurl4	missense_variant	R774C	C>T:1	1	CSQ=ENSMUST00000061837:Neurl4:missense_variant:2320:774:R>C:BLOSUM62,-3+ENSMUST00000108617:Neurl4:missense_variant:2254:752:R>C:BLOSUM62,-3+ENSMUST00000129475:Neurl4:3_prime_UTR_variant,NMD_transcript_variant+ENSMUST00000132183:Neurl4:upstream_gene_variant+ENSMUST00000133203:Neurl4:missense_variant,NMD_transcript_variant:1549:517:R>C:BLOSUM62,-3+ENSMUST00000143861:Neurl4:upstream_gene_variant+ENS…	.	.	.	.	.	.	.	.	.	.	.	.	.	.	1/1:32:108:32:255,96,0	.	.	.	.	.	.	.	.	.	.	.	.	.	.	.	.	.	.	.	.	.	.	.	.	.	.
SNP	11	70349709	Alox15	splice_region_variant,intron_variant	NA	G>A	1	CSQ=ENSMUST00000019068:Alox15:splice_region_variant,intron_variant+ENSMUST00000130000:Alox15:upstream_gene_variant	.	.	.	.	.	.	.	.	.	.	.	.	.	.	.	.	.	.	.	.	.	.	.	.	.	.	.	.	.	.	.	.	.	.	.	1/1:27:89:27:255,78,0	.	.	.	.	.
SNP	11	70705899	Kif1c	splice_acceptor_variant	NA	G>A	1	CSQ=ENSMUST00000072187:Kif1c:splice_acceptor_variant+ENSMUST00000094499:Kif1c:splice_acceptor_variant+ENSMUST00000102554:Kif1c:splice_acceptor_variant+ENSMUST00000137119:Kif1c:splice_acceptor_variant+ENSMUST00000152618:Kif1c:splice_acceptor_variant+ENSMUST00000197857:mmu-mir-6925:upstream_gene_variant	.	.	.	.	.	.	.	.	.	.	.	.	.	.	.	.	.	.	.	.	.	.	.	.	.	.	.	.	.	.	1/1:41:127:41:255,123,0	.	.	.	.	.	.	.	.	.	.
SNP	11	71218055	Nlrp1b	missense_variant	E207K	C>T:1	1	CSQ=ENSMUST00000094046:Nlrp1b:missense_variant:619:207:E>K:BLOSUM62,1+ENSMUST00000108516:Nlrp1b:missense_variant:619:207:E>K:BLOSUM62,1+ENSMUST00000136493:Nlrp1b:missense_variant,NMD_transcript_variant:619:207:E>K:BLOSUM62,1	.	.	.	.	.	.	.	.	.	.	.	.	.	.	.	.	.	.	.	.	.	.	.	.	.	.	.	.	.	.	1/1:5:16:5:69,12,0	.	.	.	.	.	.	.	.	.	.
SNP	11	72538367	Spns3	missense_variant	S175L	G>A:2	1	CSQ=ENSMUST00000021154:Spns3:missense_variant:524:175:S>L:BLOSUM62,-2+ENSMUST00000092940:Spns3:missense_variant:590:197:S>L:BLOSUM62,-2	.	.	.	.	.	.	.	.	.	.	.	.	.	.	.	.	.	.	.	.	.	.	.	.	.	.	.	.	.	.	.	.	.	.	.	.	1/1:14:51:14:255,42,0	.	.	.	.
SNP	11	72672967	Ube2g1	missense_variant	G53C	G>T:1	1	CSQ=ENSMUST00000021148:Ube2g1:missense_variant:157:53:G>C:BLOSUM62,-3+ENSMUST00000126046:Ube2g1:non_coding_transcript_exon_variant,non_coding_transcript_variant+ENSMUST00000138247:Ube2g1:5_prime_UTR_variant	.	.	.	.	.	.	.	.	.	.	.	1/1:19:66:19:230,57,0	.	.	.	.	.	.	.	.	.	.	.	.	.	.	.	.	.	.	.	.	.	.	.	.	.	.	.	.	.
SNP	11	72739991	Ankfy1	splice_region_variant,non_coding_transcript_exon_variant,non_coding_transcript_variant	NA	C>T	2	CSQ=ENSMUST00000102548:Ankfy1:splice_region_variant,non_coding_transcript_exon_variant,non_coding_transcript_variant+ENSMUST00000127610:Ankfy1:missense_variant,splice_region_variant,NMD_transcript_variant:1106:369:T>I:BLOSUM62,-1+ENSMUST00000155998:Ankfy1:missense_variant,splice_region_variant:1106:369:T>I:BLOSUM62,-1	.	.	.	.	.	.	.	.	.	.	.	.	.	.	.	.	.	.	.	.	.	.	.	.	.	.	.	.	.	1/1:58:127:59:255,141,0	.	.	.	.	.	.	.	.	.	.	.
SNP	11	72977202	Atp2a3	missense_variant	T387N	C>A:2	1	CSQ=ENSMUST00000021142:Atp2a3:missense_variant:1160:387:T>N:BLOSUM62,0+ENSMUST00000108484:Atp2a3:missense_variant:1160:387:T>N:BLOSUM62,0+ENSMUST00000108485:Atp2a3:missense_variant:1160:387:T>N:BLOSUM62,0+ENSMUST00000108486:Atp2a3:missense_variant:1160:387:T>N:BLOSUM62,0+ENSMUST00000135234:Atp2a3:upstream_gene_variant+ENSMUST00000163326:Atp2a3:missense_variant:1160:387:T>N:BLOSUM62,0	.	1/1:10:36:10:231,30,0	.	.	.	.	.	.	.	.	.	.	.	.	.	.	.	.	.	.	.	.	.	.	.	.	.	.	.	.	.	.	.	.	.	.	.	.	.	.	.
SNP	11	72980454	Atp2a3	missense_variant	V594M	G>A:1	5	CSQ=ENSMUST00000021142:Atp2a3:missense_variant:1780:594:V>M:BLOSUM62,1+ENSMUST00000108484:Atp2a3:intron_variant+ENSMUST00000108485:Atp2a3:missense_variant:1780:594:V>M:BLOSUM62,1+ENSMUST00000108486:Atp2a3:intron_variant+ENSMUST00000135234:Atp2a3:upstream_gene_variant+ENSMUST00000163326:Atp2a3:missense_variant:1780:594:V>M:BLOSUM62,1	.	.	.	.	.	.	.	.	.	1/1:26:89:26:255,78,0	.	.	.	.	.	1/1:15:54:15:255,45,0	.	.	.	.	1/1:30:38:32:255,30,0	.	.	.	.	.	.	.	.	.	.	.	.	.	1/1:25:86:25:255,75,0	.	.	.	1/1:15:54:15:255,45,0	.	.
SNP	11	74657211	Cluh	missense_variant	M116T	T>C:2	1	CSQ=ENSMUST00000092915:Cluh:missense_variant:347:116:M>T:BLOSUM62,-1+ENSMUST00000117818:Cluh:missense_variant:347:116:M>T:BLOSUM62,-1+ENSMUST00000127679:Cluh:non_coding_transcript_exon_variant,non_coding_transcript_variant+ENSMUST00000130398:Cluh:downstream_gene_variant+ENSMUST00000155558:Cluh:non_coding_transcript_exon_variant,non_coding_transcript_variant	.	.	.	.	.	.	1/1:7:26:7:193,21,0	.	.	.	.	.	.	.	.	.	.	.	.	.	.	.	.	.	.	.	.	.	.	.	.	.	.	.	.	.	.	.	.	.	.
SNP	11	75391051	Smyd4	missense_variant	A450V	C>T:2	2	CSQ=ENSMUST00000044530:Smyd4:missense_variant:1349:450:A>V:BLOSUM62,0+ENSMUST00000145888:Smyd4:downstream_gene_variant	.	.	.	.	1/1:8:30:8:221,24,0	.	.	.	.	.	.	.	.	.	.	.	.	.	.	.	.	.	.	.	.	.	.	.	.	.	.	.	.	.	.	.	.	1/1:13:48:13:255,39,0	.	.	.
SNP	11	76003106	1700016K19Rik	missense_variant	R103K	G>A:2	3	CSQ=ENSMUST00000066408:1700016K19Rik:missense_variant:308:103:R>K:BLOSUM62,2	.	.	.	1/1:19:67:19:255,57,0	.	.	.	.	1/1:23:79:23:255,69,0	.	.	.	.	.	.	.	.	.	.	.	.	.	.	.	.	.	.	.	.	.	.	1/1:31:105:31:255,93,0	.	.	.	.	.	.	.	.	.
SNP	11	76247370	Rnmtl1	missense_variant	V195I	G>A:1	1	CSQ=ENSMUST00000017430:Glod4:upstream_gene_variant+ENSMUST00000040577:Rnmtl1:missense_variant:583:195:V>I:BLOSUM62,3+ENSMUST00000125463:Rnmtl1:downstream_gene_variant+ENSMUST00000155526:Rnmtl1:upstream_gene_variant+ENSMUST00000164022:Glod4:upstream_gene_variant+ENSMUST00000168055:Glod4:upstream_gene_variant+ENSMUST00000169532:Glod4:upstream_gene_variant+ENSMUST00000169701:Glod4:upstream_gene_vari…	.	.	.	.	.	.	1/1:34:72:35:255,61,0	.	.	.	.	.	.	.	.	.	.	.	.	.	.	.	.	.	.	.	.	.	.	.	.	.	.	.	.	.	.	.	.	.	.
SNP	11	77046651	Ccdc55	missense_variant	A240T	C>T:1	2	CSQ=ENSMUST00000102494:Ccdc55:missense_variant:718:240:A>T:BLOSUM62,0+ENSMUST00000127758:Ccdc55:downstream_gene_variant	.	.	.	.	.	.	.	.	.	.	.	.	.	1/1:60:127:60:255,181,0	.	.	.	.	.	1/1:53:127:53:255,160,0	.	.	.	.	.	.	.	.	.	.	.	.	.	.	.	.	.	.	.	.	.
INDEL	11	78013294	Phf12	splice_region_variant,intron_variant	NA	A>AT	2	CSQ=ENSMUST00000049167:Phf12:splice_region_variant,intron_variant+ENSMUST00000108360:Phf12:splice_region_variant,intron_variant	.	.	.	.	.	.	.	.	.	.	.	.	.	1/1:11:40:11:87,33,0	.	.	.	.	.	1/1:24:76:24:104,66,0	.	.	.	.	.	.	.	.	.	.	.	.	.	.	.	.	.	.	.	.	.
SNP	11	78226277	Supt6	missense_variant	E544K	C>T:1	1	CSQ=ENSMUST00000002121:Supt6:missense_variant:1630:544:E>K:BLOSUM62,1+ENSMUST00000108314:Supt6:upstream_gene_variant	.	.	.	.	.	.	.	.	.	.	.	.	.	.	.	.	.	.	.	.	.	.	.	.	.	.	1/1:24:83:24:255,72,0	.	.	.	.	.	.	.	.	.	.	.	.	.	.
SNP	11	78470752	Slc46a1	missense_variant	G408D	G>A:2	1	CSQ=ENSMUST00000001126:Slc46a1:missense_variant:1223:408:G>D:BLOSUM62,-1+ENSMUST00000061174:Sarm1:downstream_gene_variant+ENSMUST00000108287:Sarm1:downstream_gene_variant+ENSMUST00000146431:Slc46a1:3_prime_UTR_variant,NMD_transcript_variant+ENSMUST00000153534:Sarm1:downstream_gene_variant+ENSMUST00000180786:Slc46a1:non_coding_transcript_exon_variant,non_coding_transcript_variant	.	.	.	.	.	.	.	.	.	.	.	.	.	.	.	.	.	.	.	.	.	.	.	.	.	.	.	.	.	.	.	.	.	.	.	.	.	.	.	.	.
SNP	11	78500734	Vtn	missense_variant	S288N	G>A:2	1	CSQ=ENSMUST00000001130:Sebox:upstream_gene_variant+ENSMUST00000017488:Vtn:missense_variant:863:288:S>N:BLOSUM62,1+ENSMUST00000061174:Sarm1:upstream_gene_variant+ENSMUST00000108287:Sarm1:upstream_gene_variant+ENSMUST00000125670:Sebox:upstream_gene_variant+ENSMUST00000128479:Vtn:downstream_gene_variant+ENSMUST00000130955:Sarm1:upstream_gene_variant+ENSMUST00000146997:Vtn:downstream_gene_variant+ENS…	.	.	.	.	.	.	.	.	.	.	.	.	.	.	.	.	.	.	.	.	.	.	.	.	.	.	.	.	.	.	1/1:35:50:37:255,41,0	.	.	.	.	.	.	.	.	.	.
SNP	11	78945666	Nos2	missense_variant	M523I	G>A:3	1	CSQ=ENSMUST00000018610:Nos2:missense_variant:1569:523:M>I:BLOSUM62,1	.	.	.	.	.	.	.	.	.	.	.	.	.	.	.	.	.	.	.	.	.	.	.	.	.	.	.	.	.	.	.	.	.	.	.	.	1/1:55:127:56:255,132,0	.	.	.	.
SNP	11	80022086	Suz12	splice_region_variant,intron_variant	NA	G>A	1	CSQ=ENSMUST00000017692:Suz12:splice_region_variant,intron_variant+ENSMUST00000144188:Suz12:upstream_gene_variant+ENSMUST00000163272:Suz12:splice_region_variant,intron_variant+ENSMUST00000181003:Gm26563:non_coding_transcript_exon_variant,non_coding_transcript_variant+ENSMUST00000181152:Gm26563:intron_variant,non_coding_transcript_variant	.	.	.	.	.	.	.	.	.	.	.	.	.	.	.	.	.	.	.	.	.	.	.	.	.	.	.	.	.	.	.	.	.	.	.	.	1/1:11:40:11:247,33,0	.	.	.	.
SNP	11	80353477	Rhbdl3	missense_variant	H337N	C>A:1	1	CSQ=ENSMUST00000017836:Rhbdl3:missense_variant:1009:337:H>N:BLOSUM62,1+ENSMUST00000157016:Rhbdl3:non_coding_transcript_exon_variant,non_coding_transcript_variant	.	.	.	.	.	.	.	.	.	.	.	.	.	.	.	.	.	.	.	.	.	.	.	.	.	.	.	.	.	.	.	.	.	.	.	.	.	.	.	.	.
SNP	11	80640319	Myo1d	missense_variant	R605C	G>A:1	1	CSQ=ENSMUST00000041065:Myo1d:missense_variant:1813:605:R>C:BLOSUM62,-3+ENSMUST00000070997:Myo1d:missense_variant:1813:605:R>C:BLOSUM62,-3	.	.	.	.	.	.	.	.	.	.	.	.	.	.	.	.	.	.	.	.	.	.	.	.	.	.	.	.	.	.	1/1:26:89:26:255,78,0	.	.	.	.	.	.	.	.	.	.
SNP	11	82764137	Cct6b	stop_gained	Δ30	G>A:1	2	CSQ=ENSMUST00000021040:Cct6b:stop_gained:91:31+ENSMUST00000056677:Zfp830:upstream_gene_variant+ENSMUST00000100722:Cct6b:5_prime_UTR_variant	.	.	.	1/1:7:26:7:165,21,0	.	.	.	.	.	.	.	.	.	.	.	.	.	.	.	.	.	.	.	.	.	.	.	.	.	.	.	1/1:6:23:6:184,18,0	.	.	.	.	.	.	.	.	.
SNP	11	82764556	Zfp830	missense_variant	S62N	G>A:2	1	CSQ=ENSMUST00000021040:Cct6b:upstream_gene_variant+ENSMUST00000056677:Zfp830:missense_variant:185:62:S>N:BLOSUM62,1+ENSMUST00000100722:Cct6b:upstream_gene_variant	.	.	.	.	.	.	.	.	.	.	.	.	.	.	.	.	.	.	.	.	.	.	.	.	.	.	.	.	.	.	1/1:53:127:53:255,160,0	.	.	.	.	.	.	.	.	.	.
SNP	11	83069288	Slfn2	missense_variant	M31T	T>C:2	1	CSQ=ENSMUST00000038038:Slfn2:missense_variant:92:31:M>T:BLOSUM62,-1	.	.	.	.	.	.	.	.	.	.	.	.	.	.	1/1:8:30:8:158,24,0	.	.	.	.	.	.	.	.	.	.	.	.	.	.	.	.	.	.	.	.	.	.	.	.	.	.
SNP	11	83189011	Slfn4	missense_variant	G509D	G>A:2	1	CSQ=ENSMUST00000000208:Slfn4:missense_variant:1526:509:G>D:BLOSUM62,-1+ENSMUST00000019130:Slfn3:upstream_gene_variant+ENSMUST00000167596:Slfn4:missense_variant:1526:509:G>D:BLOSUM62,-1	.	.	.	.	.	.	.	.	.	.	.	.	.	.	.	.	.	.	.	.	.	.	.	.	.	.	.	.	.	.	1/1:21:73:21:255,63,0	.	.	.	.	.	.	.	.	.	.
SNP	11	83283881	Slfn14	missense_variant	D95N	C>T:1	5	CSQ=ENSMUST00000163961:Slfn14:missense_variant:283:95:D>N:BLOSUM62,1	.	.	.	.	.	.	.	.	.	1/1:19:67:19:255,57,0	.	.	.	.	.	1/1:8:30:8:221,24,0	.	.	.	.	1/1:26:59:27:255,48,0	.	.	.	.	.	.	.	.	.	.	.	.	.	1/1:26:89:26:255,78,0	.	.	.	1/1:18:63:18:255,54,0	.	.
SNP	11	84009478	Synrg	missense_variant	D838N	G>A:1	1	CSQ=ENSMUST00000049714:Synrg:missense_variant:2512:838:D>N:BLOSUM62,1+ENSMUST00000092834:Synrg:missense_variant:2275:759:D>N:BLOSUM62,1+ENSMUST00000183456:Synrg:missense_variant:2812:938:D>N:BLOSUM62,1+ENSMUST00000183714:Synrg:missense_variant:2509:837:D>N:BLOSUM62,1	.	.	.	.	.	.	.	.	.	.	.	.	.	.	.	.	.	.	.	.	.	.	.	.	.	.	.	.	.	.	.	.	.	.	.	.	1/1:10:37:10:255,30,0	.	.	.	.
SNP	11	84363782	Acaca	missense_variant	L1895S	T>C:2	1	CSQ=ENSMUST00000020843:Acaca:missense_variant:5684:1895:L>S:BLOSUM62,-2+ENSMUST00000103201:Acaca:missense_variant:5684:1895:L>S:BLOSUM62,-2	.	.	.	.	.	.	.	.	.	.	.	.	.	.	.	.	.	.	.	.	.	.	.	.	.	1/1:8:30:8:191,24,0	.	.	.	.	.	.	.	.	.	.	.	.	.	.	.
SNP	11	87182540	Trim37	splice_region_variant,intron_variant	NA	G>A	1	CSQ=ENSMUST00000041282:Trim37:splice_region_variant,intron_variant+ENSMUST00000152637:Trim37:upstream_gene_variant	.	.	.	.	.	.	.	.	.	.	.	.	.	.	.	.	.	.	.	.	.	.	.	.	.	.	.	.	.	.	1/1:12:44:12:255,36,0	.	.	.	.	.	.	.	.	.	.
SNP	11	88981872	Coil	missense_variant	G350D	G>A:2	1	CSQ=ENSMUST00000036649:Coil:missense_variant:1049:350:G>D:BLOSUM62,-1+ENSMUST00000107898:Coil:missense_variant:1058:353:G>D:BLOSUM62,-1+ENSMUST00000135325:Coil:missense_variant:1217:406:G>D:BLOSUM62,-1	.	.	.	.	.	.	.	.	.	.	.	.	.	.	.	.	.	.	.	.	.	.	.	.	.	.	.	.	.	.	1/1:39:127:39:255,117,0	.	.	.	.	.	.	.	.	.	.
SNP	11	91575703	Kif2b	missense_variant	P585S	G>A:1	1	CSQ=ENSMUST00000061019:Kif2b:missense_variant:1753:585:P>S:BLOSUM62,-1	1/1:23:79:23:255,69,0	.	.	.	.	.	.	.	.	.	.	.	.	.	.	.	.	.	.	.	.	.	.	.	.	.	.	.	.	.	.	.	.	.	.	.	.	.	.	.	.
SNP	11	91576168	Kif2b	stop_gained	Δ429	G>A:1	5	CSQ=ENSMUST00000061019:Kif2b:stop_gained:1288:430	.	.	.	.	.	.	.	.	.	1/1:30:102:30:255,90,0	.	.	.	.	.	1/1:20:70:20:255,60,0	.	.	.	.	1/1:33:111:33:255,99,0	.	.	.	.	.	.	.	.	.	.	.	.	.	1/1:19:66:19:255,57,0	.	.	.	1/1:14:16:15:255,8,0	.	.
SNP	11	94938222	Col1a1	splice_region_variant,intron_variant	NA	C>T	2	CSQ=ENSMUST00000001547:Col1a1:splice_region_variant,intron_variant+ENSMUST00000139974:Col1a1:downstream_gene_variant+ENSMUST00000148593:Col1a1:upstream_gene_variant	.	.	.	.	.	.	.	.	.	.	.	.	.	1/1:42:127:42:255,126,0	.	.	.	.	.	1/1:64:127:64:255,193,0	.	.	.	.	.	.	.	.	.	.	.	.	.	.	.	.	.	.	.	.	.
SNP	11	95141799	Dlx4	missense_variant	T156I	G>A:2	1	CSQ=ENSMUST00000021241:Dlx4:missense_variant:467:156:T>I:BLOSUM62,-1+ENSMUST00000146838:Dlx4:downstream_gene_variant+ENSMUST00000156477:A730090H04Rik:upstream_gene_variant	.	.	.	.	.	.	.	.	.	.	.	.	1/1:21:73:21:255,63,0	.	.	.	.	.	.	.	.	.	.	.	.	.	.	.	.	.	.	.	.	.	.	.	.	.	.	.	.
SNP	11	96303722	Hoxb5	missense_variant	P37S	C>T:1	1	CSQ=ENSMUST00000000704:Hoxb6:downstream_gene_variant+ENSMUST00000049272:Hoxb5:missense_variant:109:37:P>S:BLOSUM62,-1+ENSMUST00000140952:Hoxb5os:intron_variant,non_coding_transcript_variant+ENSMUST00000150698:Hoxb5os:intron_variant,non_coding_transcript_variant+ENSMUST00000173432:Hoxb6:downstream_gene_variant+ENSMUST00000190470:Hoxb5:non_coding_transcript_exon_variant,non_coding_transcript_variant	.	.	.	.	.	.	.	.	.	.	.	.	.	.	.	.	.	.	.	.	.	.	.	.	.	.	.	.	.	.	.	.	.	.	.	1/1:42:127:42:255,126,0	.	.	.	.	.
SNP	11	96771068	Snx11	missense_variant	I96T	A>G:2	1	CSQ=ENSMUST00000021246:Snx11:missense_variant:287:96:I>T:BLOSUM62,-1+ENSMUST00000107661:Snx11:missense_variant:287:96:I>T:BLOSUM62,-1+ENSMUST00000124865:Gm11537:downstream_gene_variant+ENSMUST00000125025:Snx11:upstream_gene_variant+ENSMUST00000127375:Snx11:missense_variant:287:96:I>T:BLOSUM62,-1+ENSMUST00000132354:Snx11:downstream_gene_variant	.	.	.	.	.	.	.	.	.	.	.	.	.	.	.	.	.	.	.	.	.	.	.	.	1/1:7:26:7:200,21,0	.	.	.	.	.	.	.	.	.	.	.	.	.	.	.	.
SNP	11	97052606	Osbpl7	missense_variant	H192Y	C>T:1	1	CSQ=ENSMUST00000001485:Mrpl10:downstream_gene_variant+ENSMUST00000054252:Mrpl10:downstream_gene_variant+ENSMUST00000090020:Osbpl7:missense_variant:574:192:H>Y:BLOSUM62,2+ENSMUST00000139752:Gm11574:upstream_gene_variant+ENSMUST00000142399:Osbpl7:non_coding_transcript_exon_variant,non_coding_transcript_variant+ENSMUST00000142406:Osbpl7:upstream_gene_variant+ENSMUST00000154084:Osbpl7:non_coding_tran…	.	.	.	.	.	.	.	.	.	.	.	.	.	.	.	.	.	.	.	.	.	.	.	.	.	.	.	.	.	.	.	.	.	.	.	1/1:15:54:15:255,45,0	.	.	.	.	.
SNP	11	97992321	Arl5c	missense_variant	P151L	G>A:2	1	CSQ=ENSMUST00000042971:Arl5c:missense_variant:452:151:P>L:BLOSUM62,-3+ENSMUST00000107563:Arl5c:downstream_gene_variant	.	.	.	.	.	.	.	.	.	.	.	.	.	.	1/1:7:28:7:183,21,0	.	.	.	.	.	.	.	.	.	.	.	.	.	.	.	.	.	.	.	.	.	.	.	.	.	.
SNP	11	100095747	Krt35	missense_variant	Y147S	T>G:2	1	CSQ=ENSMUST00000103127:Krt35:missense_variant:440:147:Y>S:BLOSUM62,-2+ENSMUST00000173988:Krt35:non_coding_transcript_exon_variant,non_coding_transcript_variant	.	.	.	.	.	.	.	.	.	.	.	.	.	.	.	.	.	.	.	.	.	.	.	.	.	.	.	.	.	.	.	.	.	.	.	.	.	.	.	.	.
SNP	11	100463531	Klhl11	missense_variant	A488V	G>A:2	1	CSQ=ENSMUST00000056665:Klhl11:missense_variant:1463:488:A>V:BLOSUM62,0	.	.	.	.	.	.	.	.	.	.	.	.	1/1:78:127:78:255,235,0	.	.	.	.	.	.	.	.	.	.	.	.	.	.	.	.	.	.	.	.	.	.	.	.	.	.	.	.
SNP	11	100584554	Dnajc7	missense_variant,splice_region_variant	P410L	G>A:2	1	CSQ=ENSMUST00000014339:Dnajc7:missense_variant,splice_region_variant:1229:410:P>L:BLOSUM62,-3+ENSMUST00000103120:Cnp:downstream_gene_variant+ENSMUST00000128414:Dnajc7:splice_region_variant,non_coding_transcript_exon_variant,non_coding_transcript_variant+ENSMUST00000129346:Dnajc7:splice_region_variant,non_coding_transcript_exon_variant,non_coding_transcript_variant+ENSMUST00000136199:Dnajc7:splice…	.	.	.	.	.	.	.	.	.	.	.	.	.	.	.	.	.	.	.	.	.	.	.	.	.	1/1:37:124:37:255,111,0	.	.	.	.	.	.	.	.	.	.	.	.	.	.	.
SNP	11	100625021	Nkiras2	missense_variant	R58H	G>A:2	1	CSQ=ENSMUST00000014339:Dnajc7:upstream_gene_variant+ENSMUST00000017981:Nkiras2:missense_variant:173:58:R>H:BLOSUM62,0+ENSMUST00000051947:Nkiras2:missense_variant:173:58:R>H:BLOSUM62,0+ENSMUST00000103119:Zfp385c:downstream_gene_variant+ENSMUST00000107376:Nkiras2:missense_variant:173:58:R>H:BLOSUM62,0+ENSMUST00000127547:Nkiras2:downstream_gene_variant+ENSMUST00000142993:Nkiras2:missense_variant:173…	.	.	.	.	.	.	.	.	.	.	.	.	.	.	.	.	.	.	.	.	.	.	.	.	1/1:21:73:21:255,63,0	.	.	.	.	.	.	.	.	.	.	.	.	.	.	.	.
SNP	11	100876773	Stat5a	splice_region_variant,intron_variant	NA	G>A	1	CSQ=ENSMUST00000004145:Stat5a:splice_region_variant,intron_variant+ENSMUST00000107356:Stat5a:splice_region_variant,intron_variant+ENSMUST00000107357:Stat5a:splice_region_variant,intron_variant+ENSMUST00000135272:Stat5a:upstream_gene_variant+ENSMUST00000154087:Stat5a:non_coding_transcript_exon_variant,non_coding_transcript_variant	.	.	.	.	.	.	.	.	.	.	.	.	.	.	.	.	.	.	.	.	.	.	.	.	.	.	.	.	.	.	1/1:21:73:21:255,63,0	.	.	.	.	.	.	.	.	.	.
SNP	11	101099040	Fam134c	missense_variant	R304K	C>T:2	1	CSQ=ENSMUST00000017946:Fam134c:missense_variant:911:304:R>K:BLOSUM62,2+ENSMUST00000019447:Psmc3ip:upstream_gene_variant+ENSMUST00000107295:Fam134c:missense_variant:368:123:R>K:BLOSUM62,2+ENSMUST00000126386:Psmc3ip:upstream_gene_variant+ENSMUST00000134520:Psmc3ip:upstream_gene_variant+ENSMUST00000142545:Psmc3ip:upstream_gene_variant+ENSMUST00000142733:Fam134c:non_coding_transcript_exon_variant,non…	.	.	.	.	.	.	.	.	1/1:5:19:5:158,15,0	.	.	.	.	.	.	.	.	.	.	.	.	.	.	.	.	.	.	.	.	.	.	.	.	.	.	.	.	.	.	.	.
SNP	11	101326101	Aoc2	missense_variant	G337R	G>A:1	1	CSQ=ENSMUST00000017316:Aoc3:upstream_gene_variant+ENSMUST00000019470:Psme3:downstream_gene_variant+ENSMUST00000041095:Aoc2:missense_variant:1009:337:G>R:BLOSUM62,-2+ENSMUST00000103105:Aoc3:upstream_gene_variant+ENSMUST00000107264:Aoc2:missense_variant:1009:337:G>R:BLOSUM62,-2+ENSMUST00000131170:Psme3:downstream_gene_variant	.	.	.	.	.	.	.	.	.	.	.	.	.	.	.	.	.	.	.	.	.	.	.	.	.	.	.	.	.	.	1/1:24:83:24:255,72,0	.	.	.	.	.	.	.	.	.	.
SNP	11	101326288	Aoc2	missense_variant	C399Y	G>A:2	1	CSQ=ENSMUST00000017316:Aoc3:upstream_gene_variant+ENSMUST00000019470:Psme3:downstream_gene_variant+ENSMUST00000041095:Aoc2:missense_variant:1196:399:C>Y:BLOSUM62,-2+ENSMUST00000103105:Aoc3:upstream_gene_variant+ENSMUST00000107264:Aoc2:missense_variant:1196:399:C>Y:BLOSUM62,-2+ENSMUST00000131170:Psme3:downstream_gene_variant	.	.	.	.	.	.	.	.	.	.	.	.	.	.	.	.	.	.	.	.	.	.	.	.	.	1/1:13:47:13:255,39,0	.	.	.	.	.	.	.	.	.	.	.	.	.	.	.
SNP	11	102776356	Adam11	missense_variant	G612R	G>A:1	1	CSQ=ENSMUST00000068150:Adam11:missense_variant:1834:612:G>R:BLOSUM62,-2+ENSMUST00000103081:Adam11:missense_variant:1834:612:G>R:BLOSUM62,-2+ENSMUST00000124879:Adam11:downstream_gene_variant+ENSMUST00000126024:Adam11:downstream_gene_variant+ENSMUST00000134296:Adam11:downstream_gene_variant+ENSMUST00000135513:Adam11:upstream_gene_variant+ENSMUST00000141563:Adam11:downstream_gene_variant+ENSMUST0000…	.	.	.	.	.	.	.	.	.	.	.	.	.	.	.	.	.	.	.	.	.	.	.	.	.	1/1:10:36:10:248,30,0	.	.	.	.	.	.	.	.	.	.	.	.	.	.	.
SNP	11	102869103	Eftud2	missense_variant	H140Y	G>A:1	1	CSQ=ENSMUST00000021306:Eftud2:missense_variant:418:140:H>Y:BLOSUM62,2+ENSMUST00000107060:Eftud2:missense_variant:415:139:H>Y:BLOSUM62,2+ENSMUST00000123833:Eftud2:non_coding_transcript_exon_variant,non_coding_transcript_variant+ENSMUST00000138483:Eftud2:3_prime_UTR_variant,NMD_transcript_variant+ENSMUST00000147368:Eftud2:downstream_gene_variant+ENSMUST00000173679:Eftud2:missense_variant:418:140:H>…	.	.	.	.	.	.	.	.	.	.	.	.	.	.	.	.	.	.	.	.	.	.	.	.	.	1/1:9:34:9:227,27,0	.	.	.	.	.	.	.	.	.	.	.	.	.	.	.
SNP	11	103928826	Nsf	missense_variant	T39M	G>A:2	1	CSQ=ENSMUST00000103075:Nsf:missense_variant:116:39:T>M:BLOSUM62,-1+ENSMUST00000107009:Nsf:non_coding_transcript_exon_variant,non_coding_transcript_variant+ENSMUST00000133774:Nsf:missense_variant:11:4:T>M:BLOSUM62,-1+ENSMUST00000140394:Nsf:upstream_gene_variant+ENSMUST00000145126:Nsf:non_coding_transcript_exon_variant,non_coding_transcript_variant+ENSMUST00000149642:Nsf:missense_variant:107:36:T>M…	.	.	.	.	.	.	.	.	.	.	.	.	.	.	.	.	.	.	.	.	.	.	.	.	.	.	.	.	.	.	1/1:20:69:20:255,60,0	.	.	.	.	.	.	.	.	.	.
SNP	11	104665512	Itgb3	missense_variant	M726I	G>A:3	1	CSQ=ENSMUST00000021028:Itgb3:missense_variant:2178:726:M>I:BLOSUM62,1+ENSMUST00000127140:Itgb3:non_coding_transcript_exon_variant,non_coding_transcript_variant	.	.	.	.	.	.	.	.	.	.	.	.	.	.	.	.	.	.	.	.	.	.	.	.	.	1/1:32:108:32:255,96,0	.	.	.	.	.	.	.	.	.	.	.	.	.	.	.
SNP	11	105292836	Mrc2	missense_variant	R17H	G>A:2	2	CSQ=ENSMUST00000021038:Mrc2:missense_variant:50:17:R>H:BLOSUM62,0+ENSMUST00000100335:Mrc2:missense_variant:50:17:R>H:BLOSUM62,0+ENSMUST00000126931:Mrc2:non_coding_transcript_exon_variant,non_coding_transcript_variant	.	.	.	.	1/1:24:83:24:255,72,0	.	.	.	.	.	.	.	.	.	.	.	.	.	.	.	.	.	.	.	.	.	.	.	.	.	.	.	.	.	.	.	.	1/1:13:48:13:255,39,0	.	.	.
SNP	11	106239995	Ddx42	splice_region_variant,intron_variant	NA	C>T	1	CSQ=ENSMUST00000021046:Ddx42:splice_region_variant,intron_variant+ENSMUST00000152860:Ddx42:downstream_gene_variant	.	.	.	.	.	.	.	.	.	.	.	.	.	.	.	.	.	.	.	1/1:13:47:13:242,39,0	.	.	.	.	.	.	.	.	.	.	.	.	.	.	.	.	.	.	.	.	.
SNP	11	106684984	Pecam1	missense_variant	R575Q	C>T:2	1	CSQ=ENSMUST00000068021:Pecam1:missense_variant:1724:575:R>Q:BLOSUM62,1+ENSMUST00000080853:Pecam1:missense_variant:1724:575:R>Q:BLOSUM62,1+ENSMUST00000103069:Pecam1:missense_variant:1724:575:R>Q:BLOSUM62,1+ENSMUST00000106796:Pecam1:missense_variant:1724:575:R>Q:BLOSUM62,1+ENSMUST00000135481:Pecam1:downstream_gene_variant+ENSMUST00000183610:Pecam1:missense_variant:1421:474:R>Q:BLOSUM62,1	.	.	.	.	.	.	.	.	.	.	.	.	.	.	.	.	.	.	1/1:19:66:19:255,57,0	.	.	.	.	.	.	.	.	.	.	.	.	.	.	.	.	.	.	.	.	.	.
SNP	11	107028368	1810010H24Rik	splice_region_variant,non_coding_transcript_exon_variant,non_coding_transcript_variant	NA	G>A	1	CSQ=ENSMUST00000057892:Bptf:downstream_gene_variant+ENSMUST00000106762:Bptf:downstream_gene_variant+ENSMUST00000106763:Bptf:downstream_gene_variant+ENSMUST00000106767:1810010H24Rik:non_coding_transcript_exon_variant,non_coding_transcript_variant+ENSMUST00000131925:Gm11705:downstream_gene_variant+ENSMUST00000140447:1810010H24Rik:splice_region_variant,non_coding_transcript_exon_variant,non_coding_t…	.	.	.	.	.	.	.	.	.	.	.	.	.	.	.	.	.	.	.	.	.	.	.	.	.	1/1:21:43:22:230,33,0	.	.	.	.	.	.	.	.	.	.	.	.	.	.	.
SNP	11	108397304	Apoh	missense_variant	V83I	G>A:1	1	CSQ=ENSMUST00000000049:Apoh:missense_variant:247:83:V>I:BLOSUM62,3+ENSMUST00000133383:Apoh:downstream_gene_variant+ENSMUST00000146050:Apoh:downstream_gene_variant+ENSMUST00000152958:Apoh:missense_variant:247:83:V>I:BLOSUM62,3	.	.	.	.	.	.	.	.	.	.	.	.	.	.	.	.	.	.	.	.	.	.	.	.	.	1/1:29:98:29:255,87,0	.	.	.	.	.	.	.	.	.	.	.	.	.	.	.
SNP	11	108752561	Cep112	missense_variant	C49Y	G>A:2	1	CSQ=ENSMUST00000061287:Cep112:intron_variant+ENSMUST00000106715:Cep112:intron_variant+ENSMUST00000106718:Cep112:intron_variant+ENSMUST00000106724:Cep112:intron_variant+ENSMUST00000129814:Cep112:intron_variant,non_coding_transcript_variant+ENSMUST00000130515:Cep112:intron_variant+ENSMUST00000132978:Cep112:missense_variant:146:49:C>Y:BLOSUM62,-2+ENSMUST00000133670:Cep112:intron_variant+ENSMUST00000…	.	.	.	.	.	.	.	.	.	.	.	.	.	.	.	.	.	.	.	.	.	.	.	.	.	.	.	.	.	.	.	.	.	.	.	.	.	.	.	.	.
SNP	11	108943800	Axin2	missense_variant	M682I	G>A:3	1	CSQ=ENSMUST00000052915:Axin2:missense_variant:2046:682:M>I:BLOSUM62,1+ENSMUST00000106711:Axin2:missense_variant:1851:617:M>I:BLOSUM62,1+ENSMUST00000139682:Axin2:non_coding_transcript_exon_variant,non_coding_transcript_variant+ENSMUST00000143435:Gm11670:upstream_gene_variant+ENSMUST00000144130:Axin2:downstream_gene_variant	.	.	.	.	.	.	.	.	.	.	.	.	.	.	.	.	.	.	.	.	.	.	.	.	.	.	.	.	.	.	1/1:19:64:19:255,54,0	.	.	.	.	.	.	.	.	.	.
SNP	11	109663112	Prkar1a	splice_region_variant,intron_variant	NA	G>A	1	CSQ=ENSMUST00000049527:Prkar1a:splice_region_variant,intron_variant+ENSMUST00000106676:Prkar1a:downstream_gene_variant+ENSMUST00000106677:Prkar1a:splice_region_variant,intron_variant+ENSMUST00000155532:Prkar1a:upstream_gene_variant	.	.	.	.	.	.	.	.	.	.	.	.	.	.	.	.	.	.	.	.	.	.	.	.	.	.	.	.	.	.	1/1:45:114:46:255,101,0	.	.	.	.	.	.	.	.	.	.
SNP	11	110127407	Abca9	missense_variant	R1129H	C>T:2	1	CSQ=ENSMUST00000044850:Abca9:missense_variant:3386:1129:R>H:BLOSUM62,0	.	.	.	.	.	.	.	.	.	.	.	.	.	.	.	.	.	.	.	.	.	.	.	.	.	.	.	.	.	.	.	.	.	.	.	.	.	1/1:7:27:7:200,21,0	.	.	.
SNP	11	110202321	Abca6	splice_region_variant,intron_variant	NA	C>T	1	CSQ=ENSMUST00000044003:Abca6:splice_region_variant,intron_variant	.	.	.	.	.	.	.	.	.	.	.	.	1/1:10:36:10:180,30,0	.	.	.	.	.	.	.	.	.	.	.	.	.	.	.	.	.	.	.	.	.	.	.	.	.	.	.	.
SNP	11	111024967	Kcnj16	missense_variant	L152F	C>T:1	1	CSQ=ENSMUST00000106635:Kcnj16:missense_variant:454:152:L>F:BLOSUM62,0+ENSMUST00000106636:Kcnj16:missense_variant:454:152:L>F:BLOSUM62,0+ENSMUST00000125692:Kcnj16:downstream_gene_variant+ENSMUST00000150902:Kcnj16:downstream_gene_variant+ENSMUST00000178798:Kcnj16:missense_variant:454:152:L>F:BLOSUM62,0+ENSMUST00000180023:Kcnj16:missense_variant:454:152:L>F:BLOSUM62,0	.	.	.	.	.	.	.	.	.	.	.	.	.	.	.	.	.	.	.	.	.	.	.	.	1/1:11:40:11:180,33,0	.	.	.	.	.	.	.	.	.	.	.	.	.	.	.	.
SNP	11	115055552	Cd300e	missense_variant	V28I	C>T:1	2	CSQ=ENSMUST00000062787:Cd300e:missense_variant:82:28:V>I:BLOSUM62,3	.	.	.	1/1:6:22:6:133,18,0	.	.	.	.	.	.	.	.	.	.	.	.	.	.	.	.	.	.	.	.	.	.	.	.	.	.	.	1/1:9:33:9:223,27,0	.	.	.	.	.	.	.	.	.
SNP	11	115441102	Trim80	missense_variant	P40L	C>T:2	1	CSQ=ENSMUST00000093914:Trim80:missense_variant:119:40:P>L:BLOSUM62,-3	.	.	.	.	.	.	.	.	1/1:32:108:32:255,96,0	.	.	.	.	.	.	.	.	.	.	.	.	.	.	.	.	.	.	.	.	.	.	.	.	.	.	.	.	.	.	.	.
SNP	11	115811976	Caskin2	missense_variant	G2D	C>T:2	2	CSQ=ENSMUST00000021134:Tsen54:upstream_gene_variant+ENSMUST00000041684:Caskin2:missense_variant:5:2:G>D:BLOSUM62,-1+ENSMUST00000106481:Tsen54:upstream_gene_variant+ENSMUST00000128266:Tsen54:upstream_gene_variant+ENSMUST00000129765:Tsen54:upstream_gene_variant+ENSMUST00000132780:Caskin2:upstream_gene_variant+ENSMUST00000136343:Tsen54:upstream_gene_variant+ENSMUST00000141748:Tsen54:upstream_gene_va…	.	.	.	.	.	.	.	.	.	.	.	.	.	.	.	.	.	.	.	.	.	.	.	.	.	.	.	.	.	1/1:31:105:31:255,93,0	.	.	.	.	.	.	.	.	.	.	.
SNP	11	115886484	Myo15b	stop_gained	Δ719	C>T:1	2	CSQ=ENSMUST00000040703:Myo15b:stop_gained:2158:720+ENSMUST00000093911:Myo15b:stop_gained:7120:2374+ENSMUST00000125835:Myo15b:stop_gained:49:17+ENSMUST00000132447:Myo15b:upstream_gene_variant+ENSMUST00000141947:Myo15b:upstream_gene_variant+ENSMUST00000167507:Myo15b:upstream_gene_variant	.	.	.	.	.	.	.	.	.	.	.	.	.	1/1:40:127:40:255,120,0	.	.	.	.	.	1/1:48:127:48:255,144,0	.	.	.	.	.	.	.	.	.	.	.	.	.	.	.	.	.	.	.	.	.
SNP	11	116009144	Galk1	missense_variant	S283N	C>T:2	2	CSQ=ENSMUST00000021107:Itgb4:downstream_gene_variant+ENSMUST00000021114:Galk1:missense_variant:848:283:S>N:BLOSUM62,1+ENSMUST00000068981:Itgb4:downstream_gene_variant+ENSMUST00000106458:Itgb4:downstream_gene_variant+ENSMUST00000106460:Itgb4:downstream_gene_variant+ENSMUST00000106461:Itgb4:downstream_gene_variant+ENSMUST00000169928:Itgb4:downstream_gene_variant	.	.	.	.	.	.	.	.	.	.	.	.	.	1/1:26:23:28:255,15,0	.	.	.	.	.	1/1:39:127:39:255,117,0	.	.	.	.	.	.	.	.	.	.	.	.	.	.	.	.	.	.	.	.	.
SNP	11	116223331	Evpl	stop_gained	Δ1177	G>A:1	1	CSQ=ENSMUST00000037007:Evpl:stop_gained:3532:1178+ENSMUST00000173567:Cdk3-ps:downstream_gene_variant+ENSMUST00000174177:Cdk3-ps:downstream_gene_variant	.	.	.	.	.	.	.	.	.	.	.	.	.	.	.	.	.	.	.	.	.	.	.	1/1:55:127:55:255,166,0	.	.	.	.	.	.	.	.	.	.	.	.	.	.	.	.	.
SNP	11	116444517	Qrich2	missense_variant	L419V	G>C:1	1	CSQ=ENSMUST00000093909:Qrich2:missense_variant:1255:419:L>V:BLOSUM62,1+ENSMUST00000134182:Qrich2:missense_variant:1648:550:L>V:BLOSUM62,1+ENSMUST00000140697:Qrich2:downstream_gene_variant	.	.	.	.	.	.	.	.	.	.	.	.	.	.	.	.	.	.	.	.	.	.	.	.	.	.	.	.	.	.	1/1:14:50:14:255,42,0	.	.	.	.	.	.	.	.	.	.
SNP	11	116596147	Aanat	missense_variant,NMD_transcript_variant	T60I	C>T:2	1	CSQ=ENSMUST00000021160:Aanat:missense_variant,NMD_transcript_variant:179:60:T>I:BLOSUM62,-1+ENSMUST00000103028:Rhbdf2:downstream_gene_variant+ENSMUST00000103029:Rhbdf2:downstream_gene_variant+ENSMUST00000123507:Aanat:3_prime_UTR_variant,NMD_transcript_variant+ENSMUST00000132601:Aanat:non_coding_transcript_exon_variant,non_coding_transcript_variant+ENSMUST00000138125:Rhbdf2:downstream_gene_variant…	.	.	.	.	.	.	.	1/1:12:43:12:255,36,0	.	.	.	.	.	.	.	.	.	.	.	.	.	.	.	.	.	.	.	.	.	.	.	.	.	.	.	.	.	.	.	.	.
SNP	11	116871292	Mfsd11	splice_acceptor_variant	NA	A>C	5	CSQ=ENSMUST00000021173:Mfsd11:splice_acceptor_variant+ENSMUST00000106363:Mfsd11:splice_acceptor_variant,NMD_transcript_variant+ENSMUST00000106365:Mfsd11:splice_acceptor_variant,NMD_transcript_variant+ENSMUST00000134106:Mfsd11:splice_acceptor_variant,non_coding_transcript_variant+ENSMUST00000136012:Mfsd11:splice_acceptor_variant,NMD_transcript_variant+ENSMUST00000139954:Mfsd11:splice_acceptor_vari…	.	.	.	.	.	.	.	.	.	1/1:24:83:24:255,72,0	.	.	.	.	.	1/1:18:63:18:255,54,0	.	.	.	.	1/1:24:82:24:255,72,0	.	.	.	.	.	.	.	.	.	.	.	.	.	1/1:19:67:19:255,57,0	.	.	.	1/1:11:40:11:255,33,0	.	.
SNP	11	117143935	Sec14l1	missense_variant	A210V	C>T:2	1	CSQ=ENSMUST00000021177:Sec14l1:missense_variant:629:210:A>V:BLOSUM62,0+ENSMUST00000090433:Sec14l1:missense_variant:629:210:A>V:BLOSUM62,0+ENSMUST00000103026:Sec14l1:missense_variant:629:210:A>V:BLOSUM62,0+ENSMUST00000127090:Sec14l1:non_coding_transcript_exon_variant,non_coding_transcript_variant	.	.	.	.	.	.	.	.	.	.	.	.	.	.	.	.	.	.	.	.	.	.	.	.	.	1/1:7:27:7:196,21,0	.	.	.	.	.	.	.	.	.	.	.	.	.	.	.
SNP	11	118264960	Usp36	missense_variant	P829S	G>A:1	2	CSQ=ENSMUST00000092382:Usp36:missense_variant:2485:829:P>S:BLOSUM62,-1+ENSMUST00000106296:Usp36:missense_variant:2485:829:P>S:BLOSUM62,-1+ENSMUST00000141647:Usp36:non_coding_transcript_exon_variant,non_coding_transcript_variant+ENSMUST00000144153:Usp36:missense_variant:1990:664:P>S:BLOSUM62,-1+ENSMUST00000148998:Usp36:upstream_gene_variant	.	.	.	.	1/1:41:127:41:255,123,0	.	.	.	.	.	.	.	.	.	.	.	.	.	.	.	.	.	.	.	.	.	.	.	.	.	.	.	.	.	.	.	.	1/1:44:127:44:255,132,0	.	.	.
SNP	11	119243123	Ccdc40	splice_region_variant,intron_variant	NA	C>T	1	CSQ=ENSMUST00000035935:Ccdc40:splice_region_variant,intron_variant+ENSMUST00000053440:Ccdc40:splice_region_variant,intron_variant+ENSMUST00000143066:Ccdc40:intron_variant,non_coding_transcript_variant	.	.	.	.	.	.	.	.	1/1:19:67:19:255,57,0	.	.	.	.	.	.	.	.	.	.	.	.	.	.	.	.	.	.	.	.	.	.	.	.	.	.	.	.	.	.	.	.
SNP	11	119350539	Sgsh	missense_variant,NMD_transcript_variant	R96K	C>T:2	5	CSQ=ENSMUST00000005173:Sgsh:synonymous_variant:369:123:K>K+ENSMUST00000100172:Sgsh:synonymous_variant:369:123:K>K+ENSMUST00000126132:Sgsh:upstream_gene_variant+ENSMUST00000133507:Sgsh:non_coding_transcript_exon_variant,non_coding_transcript_variant+ENSMUST00000136523:Sgsh:missense_variant,NMD_transcript_variant:287:96:R>K:BLOSUM62,2+ENSMUST00000141540:Sgsh:intron_variant,non_coding_transcript_var…	.	.	.	.	.	.	.	.	.	1/1:69:127:69:255,208,0	.	.	.	.	.	1/1:42:127:42:255,126,0	.	.	.	.	1/1:95:127:95:255,255,0	.	.	.	.	.	.	.	.	.	.	.	.	.	1/1:83:127:83:255,250,0	.	.	.	1/1:40:127:40:255,120,0	.	.
SNP	11	119999245	Baiap2	missense_variant	A484V	C>T:2	2	CSQ=ENSMUST00000026436:Baiap2:missense_variant:1451:484:A>V:BLOSUM62,0+ENSMUST00000075180:Baiap2:missense_variant:1451:484:A>V:BLOSUM62,0+ENSMUST00000103021:Baiap2:missense_variant:1331:444:A>V:BLOSUM62,0+ENSMUST00000106231:Baiap2:missense_variant:1451:484:A>V:BLOSUM62,0+ENSMUST00000106233:Baiap2:missense_variant:1451:484:A>V:BLOSUM62,0+ENSMUST00000131580:Baiap2:non_coding_transcript_exon_variant…	.	.	.	.	.	.	.	.	.	.	.	.	.	1/1:61:127:62:255,150,0	.	.	.	.	.	1/1:53:127:53:255,160,0	.	.	.	.	.	.	.	.	.	.	.	.	.	.	.	.	.	.	.	.	.
SNP	11	121513344	Zfp750	missense_variant	P235H	G>T:2	1	CSQ=ENSMUST00000092298:Zfp750:missense_variant:704:235:P>H:BLOSUM62,-2+ENSMUST00000103013:Tbcd:intron_variant+ENSMUST00000125167:Tbcd:intron_variant,NMD_transcript_variant	.	1/1:17:60:17:255,51,0	.	.	.	.	.	.	.	.	.	.	.	.	.	.	.	.	.	.	.	.	.	.	.	.	.	.	.	.	.	.	.	.	.	.	.	.	.	.	.
SNP	12	3500325	Asxl2	missense_variant	S689N	G>A:2	1	CSQ=ENSMUST00000092003:Asxl2:3_prime_UTR_variant+ENSMUST00000111215:Asxl2:missense_variant:2066:689:S>N:BLOSUM62,1+ENSMUST00000138740:Asxl2:downstream_gene_variant+ENSMUST00000144247:Asxl2:downstream_gene_variant+ENSMUST00000152196:Asxl2:non_coding_transcript_exon_variant,non_coding_transcript_variant+ENSMUST00000153102:Asxl2:missense_variant:2066:689:S>N:BLOSUM62,1	.	.	.	.	.	.	.	.	.	.	.	.	.	.	.	.	.	.	1/1:23:79:23:255,69,0	.	.	.	.	.	.	.	.	.	.	.	.	.	.	.	.	.	.	.	.	.	.
SNP	12	4295320	Ncoa1	missense_variant	S676P	A>G:1	1	CSQ=ENSMUST00000085814:Ncoa1:missense_variant:2026:676:S>P:BLOSUM62,-1	.	.	.	.	.	.	.	.	.	.	.	.	.	.	.	.	.	.	.	.	.	.	.	.	.	.	.	.	.	.	.	.	.	.	.	.	.	.	.	.	1/1:28:96:28:255,84,0
SNP	12	4632943	Itsn2	missense_variant	A290T	G>A:1	1	CSQ=ENSMUST00000062580:Itsn2:missense_variant:868:290:A>T:BLOSUM62,0	.	.	.	.	.	.	.	.	.	.	.	.	.	.	.	.	.	.	1/1:24:82:24:255,72,0	.	.	.	.	.	.	.	.	.	.	.	.	.	.	.	.	.	.	.	.	.	.
SNP	12	5137795	Klhl29	missense_variant	P190S	G>A:1	2	CSQ=ENSMUST00000020958:Klhl29:missense_variant:568:190:P>S:BLOSUM62,-1	.	.	.	.	.	.	.	.	.	.	.	.	.	1/1:7:26:7:152,21,0	.	.	.	.	.	1/1:10:36:10:191,30,0	.	.	.	.	.	.	.	.	.	.	.	.	.	.	.	.	.	.	.	.	.
SNP	12	13432993	Nbas	missense_variant	A1424T	G>A:1	1	CSQ=ENSMUST00000042953:Nbas:missense_variant:4270:1424:A>T:BLOSUM62,0	.	.	.	.	.	.	.	.	.	.	.	.	.	.	.	.	.	.	.	.	.	.	.	.	.	.	.	.	.	.	.	.	.	.	.	.	1/1:51:127:51:255,154,0	.	.	.	.
SNP	12	29851577	Myt1l	missense_variant	S775N	G>A:2	1	CSQ=ENSMUST00000021009:Myt1l:missense_variant:2324:775:S>N:BLOSUM62,1+ENSMUST00000049784:Myt1l:missense_variant:2330:777:S>N:BLOSUM62,1	.	.	.	.	.	.	.	.	.	.	.	.	.	.	1/1:6:23:6:162,18,0	.	.	.	.	.	.	.	.	.	.	.	.	.	.	.	.	.	.	.	.	.	.	.	.	.	.
SNP	12	30195561	Sntg2	missense_variant	D489N	C>T:1	2	CSQ=ENSMUST00000021004:Sntg2:missense_variant:1465:489:D>N:BLOSUM62,1+ENSMUST00000130062:Sntg2:non_coding_transcript_exon_variant,non_coding_transcript_variant+ENSMUST00000133324:Sntg2:3_prime_UTR_variant,NMD_transcript_variant+ENSMUST00000142046:Sntg2:3_prime_UTR_variant,NMD_transcript_variant+ENSMUST00000149710:Sntg2:3_prime_UTR_variant,NMD_transcript_variant	.	.	.	.	.	.	.	.	.	.	.	.	.	.	.	.	.	.	.	.	.	.	.	.	.	.	.	.	.	1/1:27:92:27:255,81,0	.	.	.	.	.	.	.	.	.	.	.
SNP	12	31184695	6030469F06Rik	missense_variant	L25F	C>T:1	1	CSQ=ENSMUST00000179160:6030469F06Rik:missense_variant:73:25:L>F:BLOSUM62,0	.	.	.	.	.	.	.	.	.	.	.	.	.	.	.	.	.	.	.	.	.	.	.	.	.	.	.	.	.	.	.	.	.	.	.	1/1:14:50:14:255,42,0	.	.	.	.	.
SNP	12	31709092	Gpr22	stop_gained	Δ343	G>A:1	1	CSQ=ENSMUST00000036862:Cog5:intron_variant+ENSMUST00000057783:Gpr22:stop_gained:1030:344+ENSMUST00000174480:Gpr22:downstream_gene_variant+ENSMUST00000176710:Gpr22:stop_gained:919:307	.	.	.	.	.	.	.	.	.	.	.	.	.	.	.	.	.	.	.	.	.	.	.	.	.	.	.	.	.	.	.	.	.	.	.	.	1/1:18:63:18:255,54,0	.	.	.	.
SNP	12	33045109	Cdhr3	missense_variant	D654N	C>T:1	1	CSQ=ENSMUST00000095774:Cdhr3:missense_variant:1960:654:D>N:BLOSUM62,1	.	.	.	.	.	.	.	.	.	.	.	.	.	.	.	.	.	.	.	.	.	.	.	.	.	.	.	.	.	.	.	.	.	.	.	.	1/1:20:28:21:255,19,0	.	.	.	.
SNP	12	33341932	Atxn7l1	missense_variant	P73L	C>T:2	1	CSQ=ENSMUST00000090597:Atxn7l1:missense_variant:218:73:P>L:BLOSUM62,-3+ENSMUST00000125192:Atxn7l1:missense_variant:563:188:P>L:BLOSUM62,-3+ENSMUST00000126275:Atxn7l1:upstream_gene_variant+ENSMUST00000133549:Atxn7l1:missense_variant:218:73:P>L:BLOSUM62,-3+ENSMUST00000146040:Atxn7l1:missense_variant:572:191:P>L:BLOSUM62,-3+ENSMUST00000154742:Atxn7l1:missense_variant:218:73:P>L:BLOSUM62,-3	.	.	.	.	.	.	.	.	.	.	.	.	.	.	.	.	.	.	.	.	.	.	.	.	.	.	.	.	.	.	.	.	.	.	.	1/1:17:60:17:255,51,0	.	.	.	.	.
SNP	12	33367339	Atxn7l1	missense_variant	V500M	G>A:1	1	CSQ=ENSMUST00000090597:Atxn7l1:missense_variant:1498:500:V>M:BLOSUM62,1+ENSMUST00000125192:Atxn7l1:missense_variant:1843:615:V>M:BLOSUM62,1+ENSMUST00000126275:Atxn7l1:non_coding_transcript_exon_variant,non_coding_transcript_variant+ENSMUST00000138617:Atxn7l1os2:intron_variant,non_coding_transcript_variant+ENSMUST00000142184:Atxn7l1:missense_variant:16:6:V>M:BLOSUM62,1+ENSMUST00000146040:Atxn7l1:m…	.	.	.	.	.	.	.	.	.	.	.	.	.	.	.	.	.	.	.	.	.	.	.	.	.	.	.	.	.	.	.	.	.	.	.	.	.	.	.	.	.
SNP	12	36021803	Tspan13	missense_variant,splice_region_variant	A142S	C>A:1	1	CSQ=ENSMUST00000020896:Tspan13:missense_variant,splice_region_variant:424:142:A>S:BLOSUM62,1+ENSMUST00000128644:Tspan13:3_prime_UTR_variant,NMD_transcript_variant+ENSMUST00000138393:Tspan13:downstream_gene_variant	.	.	.	.	.	.	.	.	.	.	.	.	.	.	.	.	.	.	.	.	.	.	.	.	.	.	.	.	.	.	.	.	.	.	.	1/1:35:118:35:255,105,0	.	.	.	.	.
SNP	12	40063223	Scin	missense_variant	A650T	C>T:1	1	CSQ=ENSMUST00000002640:Scin:missense_variant:1948:650:A>T:BLOSUM62,0+ENSMUST00000078481:Scin:missense_variant:1648:550:A>T:BLOSUM62,0	.	.	.	.	.	.	.	.	.	.	.	.	.	.	.	.	.	.	.	.	.	.	.	.	.	1/1:39:127:39:255,117,0	.	.	.	.	.	.	.	.	.	.	.	.	.	.	.
INDEL	12	40214044	Ifrd1	frameshift_variant	FS@164-165	CT>C	1	CSQ=ENSMUST00000001672:Ifrd1:frameshift_variant:492-494:164-165+ENSMUST00000164354:Ifrd1:downstream_gene_variant+ENSMUST00000165027:Ifrd1:frameshift_variant:348-350:116-117+ENSMUST00000165676:Gm17024:upstream_gene_variant+ENSMUST00000169319:Ifrd1:downstream_gene_variant+ENSMUST00000169926:Ifrd1:frameshift_variant:348-350:116-117+ENSMUST00000170752:Ifrd1:downstream_gene_variant+ENSMUST00000171530:…	.	.	.	.	.	.	.	.	.	.	.	.	.	.	.	.	.	.	.	.	.	.	.	.	1/1:8:30:8:181,24,0	.	.	.	.	.	.	.	.	.	.	.	.	.	.	.	.
SNP	12	44571677	Nrcam	missense_variant	A817T	G>A:1	2	CSQ=ENSMUST00000020939:Nrcam:missense_variant:2449:817:A>T:BLOSUM62,0+ENSMUST00000110748:Nrcam:missense_variant:2419:807:A>T:BLOSUM62,0	.	.	.	1/1:7:26:7:197,21,0	.	.	.	.	.	.	.	.	.	.	.	.	.	.	.	.	.	.	.	.	.	.	.	.	.	.	.	1/1:11:40:11:254,33,0	.	.	.	.	.	.	.	.	.
SNP	12	50385169	Prkd1	missense_variant	S597F	G>A:2	5	CSQ=ENSMUST00000002765:Prkd1:missense_variant:1790:597:S>F:BLOSUM62,-2	.	.	.	.	.	.	.	.	.	1/1:27:92:27:255,81,0	.	.	.	.	.	1/1:12:44:12:255,36,0	.	.	.	.	1/1:25:86:25:255,75,0	.	.	.	.	.	.	.	.	.	.	.	.	.	1/1:23:45:24:255,35,0	.	.	.	1/1:20:69:20:255,60,0	.	.
SNP	12	50391319	Prkd1	splice_region_variant,intron_variant	NA	C>T	2	CSQ=ENSMUST00000002765:Prkd1:splice_region_variant,intron_variant	.	.	.	.	.	.	.	.	.	.	.	.	.	1/1:31:105:31:255,93,0	.	.	.	.	.	1/1:34:114:34:255,102,0	.	.	.	.	.	.	.	.	.	.	.	.	.	.	.	.	.	.	.	.	.
SNP	12	51769113	Hectd1	missense_variant	A1392V	G>A:2	1	CSQ=ENSMUST00000042052:Hectd1:missense_variant:4175:1392:A>V:BLOSUM62,0+ENSMUST00000179265:Hectd1:missense_variant:4190:1397:A>V:BLOSUM62,0	.	.	.	.	.	.	.	.	.	.	.	.	.	.	.	.	.	.	.	.	.	.	.	.	.	.	.	.	.	.	.	.	.	.	.	1/1:12:14:13:243,6,0	.	.	.	.	.
SNP	12	53140069	Akap6	missense_variant	S1422F	C>T:2	1	CSQ=ENSMUST00000095737:Akap6:missense_variant:4265:1422:S>F:BLOSUM62,-2	.	.	.	.	.	.	.	.	.	.	.	.	.	.	.	.	.	.	.	.	.	.	.	.	.	1/1:10:37:10:227,30,0	.	.	.	.	.	.	.	.	.	.	.	.	.	.	.
SNP	12	54768077	Snx6	missense_variant	A153V	G>A:2	1	CSQ=ENSMUST00000005798:Snx6:missense_variant:458:153:A>V:BLOSUM62,0	.	.	.	.	.	.	.	.	.	.	.	.	.	.	.	.	.	.	.	.	.	.	1/1:10:38:10:210,30,0	.	.	.	.	.	.	.	.	.	.	.	.	.	.	.	.	.	.
SNP	12	59107891	Mia2	missense_variant	S130N	G>A:2	3	CSQ=ENSMUST00000021384:Mia2:missense_variant:389:130:S>N:BLOSUM62,1	.	.	.	.	.	.	.	.	.	.	.	.	.	.	.	1/1:5:19:5:118,15,0	.	.	.	.	1/1:5:19:5:127,15,0	.	.	.	.	.	.	.	.	.	.	.	.	.	1/1:7:26:7:154,21,0	.	.	.	.	.	.
SNP	12	65102631	Fancm	missense_variant	L724F	C>T:1	2	CSQ=ENSMUST00000058889:Fancm:missense_variant:2170:724:L>F:BLOSUM62,0	.	.	.	.	1/1:12:44:12:255,36,0	.	.	.	.	.	.	.	.	.	.	.	.	.	.	.	.	.	.	.	.	.	.	.	.	.	.	.	.	.	.	.	.	1/1:28:95:28:255,84,0	.	.	.
SNP	12	69585485	Sos2	missense_variant	P1213S	G>A:1	3	CSQ=ENSMUST00000035773:Sos2:missense_variant:3637:1213:P>S:BLOSUM62,-1+ENSMUST00000058639:Vcpkmt:upstream_gene_variant+ENSMUST00000083985:Gm24449:downstream_gene_variant+ENSMUST00000182123:Sos2:non_coding_transcript_exon_variant,non_coding_transcript_variant+ENSMUST00000182396:Sos2:missense_variant:3541:1181:P>S:BLOSUM62,-1+ENSMUST00000182646:Sos2:non_coding_transcript_exon_variant,non_coding_tra…	.	.	.	1/1:13:47:13:185,39,0	.	.	.	.	1/1:11:40:11:245,33,0	.	.	.	.	.	.	.	.	.	.	.	.	.	.	.	.	.	.	.	.	.	.	1/1:21:73:21:255,63,0	.	.	.	.	.	.	.	.	.
SNP	12	69590796	Sos2	missense_variant	T1079I	G>A:2	1	CSQ=ENSMUST00000035773:Sos2:missense_variant:3236:1079:T>I:BLOSUM62,-1+ENSMUST00000083985:Gm24449:upstream_gene_variant+ENSMUST00000182123:Sos2:upstream_gene_variant+ENSMUST00000182396:Sos2:missense_variant:3140:1047:T>I:BLOSUM62,-1+ENSMUST00000182646:Sos2:upstream_gene_variant+ENSMUST00000182838:Sos2:downstream_gene_variant+ENSMUST00000183277:Sos2:missense_variant:3239:1080:T>I:BLOSUM62,-1	.	.	.	.	.	.	.	.	.	.	.	.	.	.	.	.	.	.	1/1:5:19:5:152,15,0	.	.	.	.	.	.	.	.	.	.	.	.	.	.	.	.	.	.	.	.	.	.
SNP	12	70102778	Nin	missense_variant	S19N	C>T:2	1	CSQ=ENSMUST00000021468:Nin:missense_variant:56:19:S>N:BLOSUM62,1+ENSMUST00000085314:Nin:missense_variant:56:19:S>N:BLOSUM62,1+ENSMUST00000095666:Nin:missense_variant:56:19:S>N:BLOSUM62,1+ENSMUST00000169074:Nin:missense_variant:56:19:S>N:BLOSUM62,1	.	.	.	.	.	.	.	.	.	.	.	.	.	.	.	.	.	.	.	.	.	.	.	.	.	.	.	.	.	.	.	.	.	.	.	.	.	.	.	.	.
SNP	12	70206384	Pygl	missense_variant	R278K	C>T:2	1	CSQ=ENSMUST00000071250:Pygl:missense_variant:833:278:R>K:BLOSUM62,2+ENSMUST00000161083:Pygl:missense_variant:560:187:R>K:BLOSUM62,2+ENSMUST00000161840:Pygl:downstream_gene_variant	.	.	.	.	.	.	.	.	.	.	.	.	.	.	.	.	.	.	.	.	.	.	.	.	.	1/1:19:67:19:255,57,0	.	.	.	.	.	.	.	.	.	.	.	.	.	.	.
SNP	12	71097550	Arid4a	missense_variant	M1244I	G>A:3	1	CSQ=ENSMUST00000046305:Arid4a:missense_variant:3732:1244:M>I:BLOSUM62,1	.	1/1:33:111:33:255,99,0	.	.	.	.	.	.	.	.	.	.	.	.	.	.	.	.	.	.	.	.	.	.	.	.	.	.	.	.	.	.	.	.	.	.	.	.	.	.	.
SNP	12	72094131	Jkamp	missense_variant	A149V	C>T:2	1	CSQ=ENSMUST00000057257:Jkamp:missense_variant:446:149:A>V:BLOSUM62,0+ENSMUST00000117449:Jkamp:missense_variant:428:143:A>V:BLOSUM62,0+ENSMUST00000125764:Jkamp:missense_variant:449:150:A>V:BLOSUM62,0+ENSMUST00000132371:Jkamp:downstream_gene_variant+ENSMUST00000134041:Jkamp:non_coding_transcript_exon_variant,non_coding_transcript_variant+ENSMUST00000152381:Jkamp:non_coding_transcript_exon_variant,n…	.	.	.	.	.	.	.	.	.	.	.	.	.	.	.	.	.	.	.	.	.	.	.	.	.	.	.	.	.	.	.	.	.	.	.	.	1/1:62:127:62:255,187,0	.	.	.	.
SNP	12	72219298	Rtn1	missense_variant	R123W	G>A:1	5	CSQ=ENSMUST00000021497:Rtn1:missense_variant:367:123:R>W:BLOSUM62,-3+ENSMUST00000078505:Rtn1:missense_variant:2083:695:R>W:BLOSUM62,-3+ENSMUST00000137990:Rtn1:missense_variant:502:168:R>W:BLOSUM62,-3+ENSMUST00000144181:Rtn1:downstream_gene_variant+ENSMUST00000150156:Rtn1:non_coding_transcript_exon_variant,non_coding_transcript_variant	.	.	.	.	.	.	.	.	.	1/1:39:127:39:255,117,0	.	.	.	.	.	1/1:28:95:28:255,84,0	.	.	.	.	1/1:67:127:69:255,138,0	.	.	.	.	.	.	.	.	.	.	.	.	.	1/1:49:127:49:255,148,0	.	.	.	1/1:35:117:35:255,105,0	.	.
SNP	12	73104209	Six4	missense_variant	D521N	C>T:1	1	CSQ=ENSMUST00000043208:Six4:missense_variant:1561:521:D>N:BLOSUM62,1+ENSMUST00000175693:Six4:3_prime_UTR_variant	.	.	.	.	.	.	.	.	.	.	.	.	.	.	.	.	.	.	.	.	.	.	.	.	.	1/1:19:67:19:255,57,0	.	.	.	.	.	.	.	.	.	.	.	.	.	.	.
SNP	12	76040433	Syne2	missense_variant	L4961F	C>T:1	1	CSQ=ENSMUST00000044217:Syne2:missense_variant:14881:4961:L>F:BLOSUM62,0+ENSMUST00000085280:Syne2:missense_variant:664:222:L>F:BLOSUM62,0+ENSMUST00000143031:Syne2:missense_variant:14884:4962:L>F:BLOSUM62,0	.	.	.	.	.	.	.	.	.	.	.	.	.	.	.	.	.	.	.	.	.	.	.	.	.	.	.	.	.	.	1/1:18:63:18:255,54,0	.	.	.	.	.	.	.	.	.	.
SNP	12	76328735	Akap5	missense_variant	A314T	G>A:1	1	CSQ=ENSMUST00000095610:Akap5:missense_variant:940:314:A>T:BLOSUM62,0+ENSMUST00000154078:Akap5:missense_variant:919:307:A>T:BLOSUM62,0+ENSMUST00000172992:Akap5:missense_variant:940:314:A>T:BLOSUM62,0	.	.	.	.	.	.	.	.	.	.	.	.	.	.	.	.	.	.	.	.	.	.	.	.	.	.	.	.	.	.	.	.	.	.	.	.	.	.	.	.	.
SNP	12	78590576	Gphn	missense_variant	R350H	G>A:2	2	CSQ=ENSMUST00000052472:Gphn:missense_variant:1049:350:R>H:BLOSUM62,0+ENSMUST00000110388:Gphn:missense_variant:1058:353:R>H:BLOSUM62,0	.	.	.	1/1:8:30:8:225,24,0	.	.	.	.	.	.	.	.	.	.	.	.	.	.	.	.	.	.	.	.	.	.	.	.	.	.	.	1/1:13:47:13:255,39,0	.	.	.	.	.	.	.	.	.
SNP	12	81730627	Map3k9	missense_variant	P527S	G>A:1	1	CSQ=ENSMUST00000035987:Map3k9:missense_variant:1579:527:P>S:BLOSUM62,-1	.	.	.	.	.	.	.	.	.	.	.	.	.	.	.	.	.	.	.	.	.	.	.	.	1/1:25:51:26:255,41,0	.	.	.	.	.	.	.	.	.	.	.	.	.	.	.	.
SNP	12	81981010	Pcnx	missense_variant	G1616V	G>T:2	1	CSQ=ENSMUST00000021567:Pcnx:missense_variant:4847:1616:G>V:BLOSUM62,-3	.	.	.	.	.	.	.	.	.	.	.	.	.	.	.	.	.	.	.	.	.	.	.	.	.	.	.	.	.	.	.	.	.	.	1/1:10:37:10:238,30,0	.	.	.	.	.	.
SNP	12	83776532	Papln	missense_variant	A426T	G>A:1	1	CSQ=ENSMUST00000021646:Papln:missense_variant:1276:426:A>T:BLOSUM62,0+ENSMUST00000121733:Papln:missense_variant:1342:448:A>T:BLOSUM62,0+ENSMUST00000152904:Papln:non_coding_transcript_exon_variant,non_coding_transcript_variant	.	.	.	.	.	.	.	.	.	.	.	.	.	.	.	.	.	.	.	.	.	.	.	.	.	.	.	.	.	.	.	.	.	.	.	.	1/1:17:60:17:255,51,0	.	.	.	.
SNP	12	83777122	Papln	missense_variant	P470S	C>T:1	1	CSQ=ENSMUST00000021646:Papln:missense_variant:1408:470:P>S:BLOSUM62,-1+ENSMUST00000121733:Papln:missense_variant:1474:492:P>S:BLOSUM62,-1+ENSMUST00000152904:Papln:non_coding_transcript_exon_variant,non_coding_transcript_variant	.	.	.	.	.	.	.	.	.	.	.	.	.	.	.	.	.	.	.	.	.	.	.	.	.	.	.	.	.	.	1/1:92:127:92:255,255,0	.	.	.	.	.	.	.	.	.	.
SNP	12	84009964	Acot1	missense_variant,splice_region_variant	P152L	C>T:2	2	CSQ=ENSMUST00000168120:Acot1:missense_variant,splice_region_variant:455:152:P>L:BLOSUM62,-3	.	.	.	.	1/1:8:30:8:203,24,0	.	.	.	.	.	.	.	.	.	.	.	.	.	.	.	.	.	.	.	.	.	.	.	.	.	.	.	.	.	.	.	.	1/1:14:50:14:188,42,0	.	.	.
SNP	12	84172992	Elmsan1	missense_variant	P396L	G>A:2	1	CSQ=ENSMUST00000046266:Elmsan1:missense_variant:1187:396:P>L:BLOSUM62,-3+ENSMUST00000110294:Elmsan1:missense_variant:1187:396:P>L:BLOSUM62,-3	.	.	.	.	.	.	.	.	.	.	.	.	.	.	.	.	.	.	.	.	.	.	.	.	.	.	.	.	.	.	1/1:85:127:85:255,255,0	.	.	.	.	.	.	.	.	.	.
SNP	12	84327279	Zfp410	missense_variant,splice_region_variant	G130E	G>A:2	1	CSQ=ENSMUST00000045931:Zfp410:missense_variant,splice_region_variant:389:130:G>E:BLOSUM62,-2	.	.	.	.	.	.	.	.	.	.	.	.	.	.	.	.	.	.	1/1:15:20:16:210,12,0	.	.	.	.	.	.	.	.	.	.	.	.	.	.	.	.	.	.	.	.	.	.
SNP	12	84570225	Vsx2	missense_variant	E95K	G>A:1	1	CSQ=ENSMUST00000021665:Vsx2:missense_variant:283:95:E>K:BLOSUM62,1+ENSMUST00000169934:Vsx2:missense_variant:283:95:E>K:BLOSUM62,1	.	.	.	.	.	.	.	.	.	.	.	.	.	.	.	.	.	.	.	.	.	.	.	.	.	1/1:14:50:14:255,42,0	.	.	.	.	.	.	.	.	.	.	.	.	.	.	.
SNP	12	84608639	Abcd4	missense_variant	A350V	G>A:2	1	CSQ=ENSMUST00000021666:Abcd4:missense_variant:1049:350:A>V:BLOSUM62,0	.	.	.	.	.	.	.	.	.	.	.	.	.	.	.	.	.	.	.	.	.	.	.	.	.	.	.	.	.	.	.	.	.	.	.	.	.	.	.	.	.
SNP	12	85171424	Pgf	missense_variant	H112Y	G>A:1	1	CSQ=ENSMUST00000004913:Pgf:missense_variant:334:112:H>Y:BLOSUM62,2	.	.	.	.	.	.	.	.	.	.	.	.	.	.	.	.	.	.	.	.	.	.	.	.	.	.	.	.	.	.	.	.	.	.	.	.	1/1:28:95:28:255,84,0	.	.	.	.
SNP	12	86059054	Tgfb3	splice_acceptor_variant	NA	C>T	2	CSQ=ENSMUST00000003687:Tgfb3:splice_acceptor_variant+ENSMUST00000175844:Ttll5:intron_variant,NMD_transcript_variant	.	.	.	.	1/1:14:50:14:232,42,0	.	.	.	.	.	.	.	.	.	.	.	.	.	.	.	.	.	.	.	.	.	.	.	.	.	.	.	.	.	.	.	.	1/1:17:60:17:255,51,0	.	.	.
SNP	12	89976452	Nrxn3	missense_variant	S759N	G>A:2	1	CSQ=ENSMUST00000057634:Nrxn3:missense_variant:2276:759:S>N:BLOSUM62,1+ENSMUST00000110130:Nrxn3:missense_variant:347:116:S>N:BLOSUM62,1+ENSMUST00000110133:Nrxn3:missense_variant:347:116:S>N:BLOSUM62,1+ENSMUST00000163134:Nrxn3:missense_variant:3368:1123:S>N:BLOSUM62,1+ENSMUST00000167103:Nrxn3:missense_variant,NMD_transcript_variant:3341:1114:S>N:BLOSUM62,1+ENSMUST00000167887:Nrxn3:missense_variant:…	.	.	.	.	.	.	.	.	.	.	.	.	.	.	.	.	.	.	.	.	.	.	.	.	.	.	.	.	.	.	.	.	.	.	.	.	.	1/1:10:37:10:203,30,0	.	.	.
SNP	12	91567742	Gtf2a1	missense_variant	A246V	G>A:2	1	CSQ=ENSMUST00000021345:Gtf2a1:missense_variant:737:246:A>V:BLOSUM62,0+ENSMUST00000063314:Gtf2a1:missense_variant:620:207:A>V:BLOSUM62,0	.	.	.	.	.	.	.	.	.	.	.	.	.	.	.	.	.	.	.	.	.	.	.	.	1/1:7:27:7:134,21,0	.	.	.	.	.	.	.	.	.	.	.	.	.	.	.	.
SNP	12	103587475	Ppp4r4	missense_variant	M397I	G>A:3	1	CSQ=ENSMUST00000021631:Ppp4r4:missense_variant:1191:397:M>I:BLOSUM62,1+ENSMUST00000187155:Ppp4r4:missense_variant:864:288:M>I:BLOSUM62,1+ENSMUST00000189871:Ppp4r4:missense_variant,NMD_transcript_variant:1191:397:M>I:BLOSUM62,1+ENSMUST00000190664:Ppp4r4:missense_variant:543:181:M>I:BLOSUM62,1	.	.	.	.	.	.	.	.	.	.	.	.	.	.	.	.	.	.	.	.	.	.	.	.	1/1:12:44:12:255,36,0	.	.	.	.	.	.	.	.	.	.	.	.	.	.	.	.
SNP	12	103729268	Serpina1b	missense_variant	G338E	C>T:2	1	CSQ=ENSMUST00000095450:Serpina1b:missense_variant:1013:338:G>E:BLOSUM62,-2+ENSMUST00000164454:Serpina1b:missense_variant:1013:338:G>E:BLOSUM62,-2+ENSMUST00000186166:Serpina1b:missense_variant:1013:338:G>E:BLOSUM62,-2+ENSMUST00000187220:Serpina1b:downstream_gene_variant	.	.	.	.	.	.	.	.	.	.	.	.	.	.	.	.	.	.	.	.	.	.	.	.	.	.	.	.	.	.	.	.	.	.	.	.	.	.	.	.	.
SNP	12	103985980	Serpina11	missense_variant	A179V	G>A:2	1	CSQ=ENSMUST00000074693:Serpina11:missense_variant:536:179:A>V:BLOSUM62,0+ENSMUST00000120251:Serpina11:missense_variant:530:177:A>V:BLOSUM62,0+ENSMUST00000139777:Serpina11:non_coding_transcript_exon_variant,non_coding_transcript_variant+ENSMUST00000151709:Serpina11:missense_variant:551:184:A>V:BLOSUM62,0+ENSMUST00000176106:Gm28577:non_coding_transcript_exon_variant,non_coding_transcript_variant+EN…	1/1:18:64:18:255,54,0	.	.	.	.	.	.	.	.	.	.	.	.	.	.	.	.	.	.	.	.	.	.	.	.	.	.	.	.	.	.	.	.	.	.	.	.	.	.	.	.
SNP	12	104220206	Serpina3f	splice_region_variant,intron_variant	NA	C>T	1	CSQ=ENSMUST00000101080:Serpina3f:splice_region_variant,intron_variant+ENSMUST00000121337:Serpina3f:splice_region_variant,intron_variant+ENSMUST00000167049:Serpina3f:splice_region_variant,intron_variant	.	.	.	.	.	.	.	.	.	.	.	.	.	.	.	.	.	.	.	.	.	.	.	.	.	.	.	.	.	.	.	.	.	.	.	.	.	.	.	.	.
SNP	12	104240350	Serpina3g	missense_variant	A137T	G>A:1	1	CSQ=ENSMUST00000043315:Serpina3g:missense_variant:409:137:A>T:BLOSUM62,0+ENSMUST00000170628:Serpina3g:downstream_gene_variant+ENSMUST00000171065:Serpina3g:downstream_gene_variant+ENSMUST00000171916:Serpina3g:downstream_gene_variant	.	.	.	.	.	.	.	.	.	.	.	.	.	.	.	.	.	.	.	.	.	.	.	.	.	.	.	.	.	.	.	.	.	.	.	.	.	.	.	.	.
SNP	12	105191127	Tcl1b3	stop_gained	Δ8	G>A:3	1	CSQ=ENSMUST00000090990:Tcl1b3:stop_gained:27:9	.	.	.	.	.	.	.	.	.	.	.	.	.	.	.	.	.	.	.	.	.	.	.	.	.	.	.	.	.	.	.	.	.	.	.	.	.	.	.	.	.
SNP	12	105671509	Atg2b	missense_variant	G149R	C>T:1	5	CSQ=ENSMUST00000041055:Atg2b:missense_variant:445:149:G>R:BLOSUM62,-2	.	.	.	.	.	.	.	.	.	1/1:25:86:25:255,75,0	.	.	.	.	.	1/1:15:54:15:255,45,0	.	.	.	.	1/1:35:117:35:255,105,0	.	.	.	.	.	.	.	.	.	.	.	.	.	1/1:26:89:26:255,78,0	.	.	.	1/1:18:64:18:255,54,0	.	.
SNP	12	105747298	Ak7	missense_variant	S447N	G>A:2	2	CSQ=ENSMUST00000040876:Ak7:missense_variant:1340:447:S>N:BLOSUM62,1	.	.	.	.	.	.	.	.	.	.	.	.	.	1/1:17:60:17:255,51,0	.	.	.	.	.	1/1:18:63:18:255,54,0	.	.	.	.	.	.	.	.	.	.	.	.	.	.	.	.	.	.	.	.	.
SNP	12	108202085	Ccnk	missense_variant	P378L	C>T:2	1	CSQ=ENSMUST00000101055:Ccnk:missense_variant:1133:378:P>L:BLOSUM62,-3+ENSMUST00000136175:Ccdc85c:downstream_gene_variant	.	.	.	.	.	.	.	.	.	.	.	.	.	.	.	.	.	.	.	.	.	.	.	.	.	.	.	.	.	.	.	.	.	.	.	.	1/1:30:101:30:255,90,0	.	.	.	.
SNP	12	110896300	Tecpr2	missense_variant	A49T	G>A:1	1	CSQ=ENSMUST00000165978:Tecpr2:missense_variant:145:49:A>T:BLOSUM62,0+ENSMUST00000169597:Tecpr2:missense_variant:145:49:A>T:BLOSUM62,0+ENSMUST00000181233:Rps19-ps6:upstream_gene_variant	.	.	.	.	.	.	.	.	.	.	.	.	.	.	.	.	.	.	1/1:40:127:40:255,120,0	.	.	.	.	.	.	.	.	.	.	.	.	.	.	.	.	.	.	.	.	.	.
SNP	12	111422449	Exoc3l4	missense_variant	T124I	C>T:2	2	CSQ=ENSMUST00000072646:Exoc3l4:missense_variant:371:124:T>I:BLOSUM62,-1+ENSMUST00000181085:Gm10425:downstream_gene_variant	.	.	.	1/1:7:26:7:176,21,0	.	.	.	.	.	.	.	.	.	.	.	.	.	.	.	.	.	.	.	.	.	.	.	.	.	.	.	1/1:18:64:18:255,54,0	.	.	.	.	.	.	.	.	.
SNP	12	111776854	Klc1	missense_variant	G205D	G>A:2	1	CSQ=ENSMUST00000084941:Klc1:missense_variant:614:205:G>D:BLOSUM62,-1+ENSMUST00000118471:Klc1:missense_variant:614:205:G>D:BLOSUM62,-1+ENSMUST00000120544:Klc1:missense_variant:614:205:G>D:BLOSUM62,-1+ENSMUST00000122300:Klc1:missense_variant:614:205:G>D:BLOSUM62,-1	.	.	.	.	.	.	.	.	.	.	.	.	.	.	.	.	.	.	.	.	.	.	.	.	.	.	.	.	.	.	.	.	.	.	.	.	1/1:28:95:28:255,84,0	.	.	.	.
SNP	12	112680081	Zbtb42	missense_variant	S230L	C>T:2	1	CSQ=ENSMUST00000169593:Zbtb42:missense_variant:689:230:S>L:BLOSUM62,-2+ENSMUST00000173942:Zbtb42:downstream_gene_variant+ENSMUST00000174780:Zbtb42:3_prime_UTR_variant	.	.	.	.	.	.	.	.	.	.	.	.	.	.	.	.	.	.	.	.	.	.	.	.	.	.	.	.	.	.	.	.	.	.	.	.	.	.	.	.	1/1:6:23:6:143,18,0
SNP	12	112735568	Cep170b	missense_variant	S265N	G>A:2	1	CSQ=ENSMUST00000092279:Cep170b:intron_variant+ENSMUST00000101018:Cep170b:missense_variant:794:265:S>N:BLOSUM62,1+ENSMUST00000179041:Cep170b:missense_variant:794:265:S>N:BLOSUM62,1+ENSMUST00000183447:Mir6940:downstream_gene_variant	.	.	.	.	.	.	.	.	.	.	.	.	.	.	.	.	.	.	.	.	.	.	.	.	.	.	.	.	.	.	.	.	.	.	.	.	.	.	.	.	.
SNP	12	112916622	Jag2	missense_variant	G341S	C>T:1	1	CSQ=ENSMUST00000075827:Jag2:missense_variant:1021:341:G>S:BLOSUM62,0+ENSMUST00000184711:Mir6941:downstream_gene_variant	.	.	.	1/1:11:40:11:232,33,0	.	.	.	.	.	.	.	.	.	.	.	.	.	.	.	.	.	.	.	.	.	.	.	.	.	.	.	.	.	.	.	.	.	.	.	.	.
SNP	12	113304958	Ighg2b	missense_variant	S133N	C>T:2	1	CSQ=ENSMUST00000103418:Ighg2b:downstream_gene_variant+ENSMUST00000192188:Ighg2b:missense_variant:398:133:S>N:BLOSUM62,1	.	.	.	.	.	.	.	.	.	.	.	.	.	.	.	.	.	.	.	.	.	.	.	.	.	1/1:14:50:14:204,42,0	.	.	.	.	.	.	.	.	.	.	.	.	.	.	.
SNP	12	114564715	Ighv15-2	missense_variant	P72S	G>A:1	1	CSQ=ENSMUST00000103497:Ighv15-2:missense_variant:214:72:P>S:BLOSUM62,-1+ENSMUST00000195337:Ighv15-2:missense_variant:217:73:P>S:BLOSUM62,-1	.	.	.	.	.	.	.	.	.	.	.	.	.	.	.	.	.	.	.	.	.	.	.	.	.	.	.	.	.	.	.	.	.	.	.	1/1:19:67:19:255,57,0	.	.	.	.	.
SNP	12	115158623	Ighv1-53	missense_variant	S44F	G>A:2	1	CSQ=ENSMUST00000103523:Ighv1-53:missense_variant:131:44:S>F:BLOSUM62,-2	.	1/1:74:127:77:255,183,0	.	.	.	.	.	.	.	.	.	.	.	.	.	.	.	.	.	.	.	.	.	.	.	.	.	.	.	.	.	.	.	.	.	.	.	.	.	.	.
SNP	12	115294355	Ighv8-8	missense_variant	T22I	G>A:2	1	CSQ=ENSMUST00000192591:Ighv8-8:missense_variant:65:22:T>I:BLOSUM62,-1	.	.	.	.	.	.	.	.	.	.	.	.	.	.	.	.	.	.	.	.	.	.	.	.	.	.	.	.	.	.	.	.	.	.	.	1/1:36:120:36:255,108,0	.	.	.	.	.
SNP	12	116248156	Wdr60	missense_variant	A244S	C>A:1	1	CSQ=ENSMUST00000039349:Wdr60:missense_variant:730:244:A>S:BLOSUM62,1	.	.	.	.	.	.	.	.	.	.	.	.	.	.	.	.	.	.	.	.	.	.	.	.	.	.	.	.	.	.	.	.	.	.	.	1/1:179:127:182:255,255,0	.	.	.	.	.
SNP	13	4580304	Akr1c21	stop_gained	Δ198	C>T:1	5	CSQ=ENSMUST00000021628:Akr1c21:stop_gained:595:199+ENSMUST00000137279:Akr1c21:non_coding_transcript_exon_variant,non_coding_transcript_variant	.	.	.	.	.	.	.	.	.	1/1:30:101:30:255,90,0	.	.	.	.	.	1/1:14:51:14:255,42,0	.	.	.	.	1/1:21:73:21:255,63,0	.	.	.	.	.	.	.	.	.	.	.	.	.	1/1:14:50:14:255,42,0	.	.	.	1/1:14:50:14:255,42,0	.	.
SNP	13	5861811	Klf6	missense_variant	A58V	C>T:2	5	CSQ=ENSMUST00000000080:Klf6:missense_variant:173:58:A>V:BLOSUM62,0+ENSMUST00000186819:1700016G22Rik:upstream_gene_variant+ENSMUST00000186843:1700016G22Rik:upstream_gene_variant	.	.	.	.	.	.	.	.	.	1/1:65:127:65:255,196,0	.	.	.	.	.	1/1:43:127:43:255,129,0	.	.	.	.	1/1:75:127:77:255,165,0	.	.	.	.	.	.	.	.	.	.	.	.	.	1/1:63:127:64:255,156,0	.	.	.	1/1:36:120:36:255,108,0	.	.
SNP	13	6586486	Pfkp	missense_variant	M671I	C>T:3	1	CSQ=ENSMUST00000021614:Pfkp:missense_variant:2013:671:M>I:BLOSUM62,1+ENSMUST00000131648:Pfkp:non_coding_transcript_exon_variant,non_coding_transcript_variant+ENSMUST00000133041:Pfkp:3_prime_UTR_variant,NMD_transcript_variant+ENSMUST00000138703:Pfkp:missense_variant:2013:671:M>I:BLOSUM62,1+ENSMUST00000142372:Pfkp:non_coding_transcript_exon_variant,non_coding_transcript_variant+ENSMUST00000142972:P…	.	.	.	.	.	.	.	.	.	.	.	.	.	.	.	.	.	.	.	.	.	.	.	.	.	.	1/1:25:86:25:255,75,0	.	.	.	.	.	.	.	.	.	.	.	.	.	.
SNP	13	8570312	Adarb2	missense_variant	A278V	C>T:2	5	CSQ=ENSMUST00000064473:Adarb2:missense_variant:833:278:A>V:BLOSUM62,0+ENSMUST00000123187:Adarb2:missense_variant:833:278:A>V:BLOSUM62,0+ENSMUST00000135574:Adarb2:missense_variant:833:278:A>V:BLOSUM62,0	.	.	.	.	.	.	.	.	.	1/1:13:47:13:255,39,0	.	.	.	.	.	1/1:10:37:10:228,30,0	.	.	.	.	1/1:13:47:13:255,39,0	.	.	.	.	.	.	.	.	.	.	.	.	.	1/1:11:40:11:234,33,0	.	.	.	1/1:11:40:11:245,33,0	.	.
SNP	13	8570549	Adarb2	missense_variant	R357K	G>A:2	1	CSQ=ENSMUST00000064473:Adarb2:missense_variant:1070:357:R>K:BLOSUM62,2+ENSMUST00000123187:Adarb2:missense_variant:1070:357:R>K:BLOSUM62,2+ENSMUST00000135574:Adarb2:missense_variant:1070:357:R>K:BLOSUM62,2	.	.	.	.	.	.	.	.	.	.	.	.	.	.	.	.	.	.	.	.	.	.	.	.	.	.	.	.	.	.	.	.	.	.	.	.	.	1/1:5:19:5:132,15,0	.	.	.
SNP	13	9690430	Zmynd11	missense_variant	H375Y	G>A:1	3	CSQ=ENSMUST00000062658:Zmynd11:intron_variant+ENSMUST00000110633:Zmynd11:missense_variant:1123:375:H>Y:BLOSUM62,2+ENSMUST00000110634:Zmynd11:intron_variant+ENSMUST00000110635:Zmynd11:intron_variant+ENSMUST00000110636:Zmynd11:intron_variant+ENSMUST00000110637:Zmynd11:intron_variant+ENSMUST00000110638:Zmynd11:missense_variant:1081:361:H>Y:BLOSUM62,2+ENSMUST00000130151:Zmynd11:downstream_gene_varian…	.	.	.	1/1:16:57:16:255,48,0	.	.	.	.	1/1:10:38:10:251,30,0	.	.	.	.	.	.	.	.	.	.	.	.	.	.	.	.	.	.	.	.	.	.	1/1:32:108:32:255,96,0	.	.	.	.	.	.	.	.	.
SNP	13	11572240	Ryr2	splice_region_variant,intron_variant	NA	G>A	1	CSQ=ENSMUST00000021750:Ryr2:splice_region_variant,intron_variant+ENSMUST00000170156:Ryr2:splice_region_variant,intron_variant	.	.	.	.	.	.	.	.	.	.	.	.	.	.	.	.	.	.	.	.	.	.	.	.	.	.	.	.	.	.	.	.	.	.	.	.	.	.	.	.	.
SNP	13	11885537	Ryr2	missense_variant,splice_region_variant	T104I	G>A:2	1	CSQ=ENSMUST00000021750:Ryr2:missense_variant,splice_region_variant:311:104:T>I:BLOSUM62,-1+ENSMUST00000170156:Ryr2:missense_variant,splice_region_variant:311:104:T>I:BLOSUM62,-1	.	.	.	.	.	.	.	.	1/1:5:19:5:121,15,0	.	.	.	.	.	.	.	.	.	.	.	.	.	.	.	.	.	.	.	.	.	.	.	.	.	.	.	.	.	.	.	.
SNP	13	12309613	Actn2	missense_variant	V115I	C>T:1	1	CSQ=ENSMUST00000064204:Actn2:missense_variant:343:115:V>I:BLOSUM62,3+ENSMUST00000110616:Actn2:missense_variant:343:115:V>I:BLOSUM62,3+ENSMUST00000168193:Actn2:missense_variant:343:115:V>I:BLOSUM62,3	.	.	.	.	.	.	.	.	.	.	.	.	.	.	.	.	.	.	.	.	.	.	.	.	.	.	.	.	.	.	1/1:23:80:23:255,69,0	.	.	.	.	.	.	.	.	.	.
SNP	13	12453284	Lgals8	splice_donor_variant	NA	C>T	2	CSQ=ENSMUST00000099820:Lgals8:splice_donor_variant+ENSMUST00000099821:Lgals8:splice_donor_variant+ENSMUST00000124888:Lgals8:splice_donor_variant+ENSMUST00000133143:Lgals8:upstream_gene_variant+ENSMUST00000135060:Lgals8:splice_donor_variant,non_coding_transcript_variant+ENSMUST00000135166:Lgals8:splice_donor_variant+ENSMUST00000143693:Lgals8:splice_donor_variant+ENSMUST00000144283:Lgals8:missense_…	.	.	.	.	.	.	.	.	.	.	.	.	.	1/1:47:127:47:255,141,0	.	.	.	.	.	1/1:80:127:80:255,241,0	.	.	.	.	.	.	.	.	.	.	.	.	.	.	.	.	.	.	.	.	.
SNP	13	13825322	Gng4	missense_variant	P59S	C>T:1	1	CSQ=ENSMUST00000021734:Gng4:missense_variant:175:59:P>S:BLOSUM62,-1	.	.	.	.	.	.	.	.	.	.	.	.	.	.	.	.	.	.	.	.	.	.	.	.	1/1:34:114:34:255,102,0	.	.	.	.	.	.	.	.	.	.	.	.	.	.	.	.
SNP	13	14191221	Arid4b	missense_variant	A1053V	C>T:2	3	CSQ=ENSMUST00000039538:Arid4b:missense_variant:3158:1053:A>V:BLOSUM62,0+ENSMUST00000110534:Arid4b:missense_variant:3419:1140:A>V:BLOSUM62,0+ENSMUST00000110536:Arid4b:missense_variant:3158:1053:A>V:BLOSUM62,0+ENSMUST00000148941:Arid4b:non_coding_transcript_exon_variant,non_coding_transcript_variant+ENSMUST00000149579:Arid4b:missense_variant:1673:558:A>V:BLOSUM62,0+ENSMUST00000151151:Arid4b:non_cod…	.	.	.	.	.	.	.	.	.	.	.	.	.	.	.	1/1:7:26:7:207,21,0	.	.	.	.	1/1:10:36:10:199,30,0	.	.	.	.	.	.	.	.	.	.	.	.	.	1/1:11:40:11:254,33,0	.	.	.	.	.	.
SNP	13	14316095	Hecw1	missense_variant	A771T	C>T:1	5	CSQ=ENSMUST00000110516:Hecw1:missense_variant:2311:771:A>T:BLOSUM62,0	.	.	.	.	.	.	.	.	.	1/1:27:92:27:255,81,0	.	.	.	.	.	1/1:13:47:13:255,39,0	.	.	.	.	1/1:38:92:39:255,80,0	.	.	.	.	.	.	.	.	.	.	.	.	.	1/1:30:102:30:255,90,0	.	.	.	1/1:16:58:16:255,48,0	.	.
SNP	13	15724790	Gli3	missense_variant	L921F	C>T:1	2	CSQ=ENSMUST00000110510:Gli3:missense_variant:2761:921:L>F:BLOSUM62,0	.	.	.	.	.	.	.	.	.	.	.	.	.	1/1:18:29:19:255,20,0	.	.	.	.	.	1/1:26:89:26:255,78,0	.	.	.	.	.	.	.	.	.	.	.	.	.	.	.	.	.	.	.	.	.
SNP	13	18862567	Vps41	missense_variant	L763F	C>T:1	5	CSQ=ENSMUST00000072961:Vps41:missense_variant:2287:763:L>F:BLOSUM62,0	.	.	.	.	.	.	.	.	.	1/1:30:102:30:255,90,0	.	.	.	.	.	1/1:15:54:15:255,45,0	.	.	.	.	1/1:34:114:34:255,102,0	.	.	.	.	.	.	.	.	.	.	.	.	.	1/1:26:89:26:255,78,0	.	.	.	1/1:22:76:22:255,66,0	.	.
SNP	13	19344798	Tcrg-C4	missense_variant	S81L	C>T:2	1	CSQ=ENSMUST00000103564:Tcrg-V1:downstream_gene_variant+ENSMUST00000179181:Tcrg-C4:missense_variant:242:81:S>L:BLOSUM62,-2+ENSMUST00000184430:Trgj4:downstream_gene_variant	.	.	.	.	.	.	.	.	.	.	.	.	.	.	.	.	.	.	.	.	.	.	.	.	.	.	.	.	.	.	1/1:7:27:7:196,21,0	.	.	.	.	.	.	.	.	.	.
SNP	13	19751693	Gpr141	missense_variant	C304Y	C>T:2	5	CSQ=ENSMUST00000065335:Gpr141:missense_variant:911:304:C>Y:BLOSUM62,-2	.	.	.	.	.	.	.	.	.	1/1:17:60:17:255,51,0	.	.	.	.	.	1/1:10:37:10:204,30,0	.	.	.	.	1/1:20:70:20:255,60,0	.	.	.	.	.	.	.	.	.	.	.	.	.	1/1:15:54:15:250,45,0	.	.	.	1/1:9:33:9:218,27,0	.	.
SNP	13	21448217	Zscan26	missense_variant	G115R	C>T:1	1	CSQ=ENSMUST00000032820:Zscan26:intron_variant+ENSMUST00000110485:Zscan26:missense_variant:343:115:G>R:BLOSUM62,-2+ENSMUST00000122641:Mir1896:downstream_gene_variant+ENSMUST00000122926:4930470G03Rik:downstream_gene_variant	.	.	.	.	.	.	.	.	.	.	.	.	1/1:25:51:26:255,41,0	.	.	.	.	.	.	.	.	.	.	.	.	.	.	.	.	.	.	.	.	.	.	.	.	.	.	.	.
SNP	13	21783036	Hist1h3i	missense_variant	A112V	G>A:2	3	CSQ=ENSMUST00000080511:Hist1h1b:upstream_gene_variant+ENSMUST00000091751:Hist1h2an:downstream_gene_variant+ENSMUST00000102982:Hist1h2bp:upstream_gene_variant+ENSMUST00000110473:Hist1h2bp:upstream_gene_variant+ENSMUST00000189457:Hist1h3i:missense_variant:335:112:A>V:BLOSUM62,0+ENSMUST00000198851:AL589651.4:upstream_gene_variant	.	.	.	1/1:10:39:11:227,23,0	.	.	.	.	1/1:9:35:10:206,20,0	.	.	.	.	.	.	.	.	.	.	.	.	.	.	.	.	.	.	.	.	.	.	1/1:38:86:41:255,75,0	.	.	.	.	.	.	.	.	.
SNP	13	22088293	Vmn1r188	missense_variant	A139G	C>G:2	5	CSQ=ENSMUST00000091739:Vmn1r188:missense_variant:416:139:A>G:BLOSUM62,0+ENSMUST00000102282:Gm26300:upstream_gene_variant+ENSMUST00000118443:Gm11285:upstream_gene_variant+ENSMUST00000122016:Vmn1r-ps94:upstream_gene_variant	.	.	.	.	.	.	.	.	.	.	.	.	.	.	.	.	.	.	.	.	.	.	.	1/1:5:19:5:84,15,0	.	.	.	.	.	.	.	1/1:6:23:6:88,18,0	.	1/1:5:19:5:56,15,0	.	.	.	.	.	1/1:5:19:5:76,15,0	.
SNP	13	22805716	Vmn1r209	missense_variant	T268I	G>A:2	2	CSQ=ENSMUST00000095961:Vmn1r209:missense_variant:803:268:T>I:BLOSUM62,-1	.	.	.	.	1/1:70:127:71:255,177,0	.	.	.	.	.	.	.	.	.	.	.	.	.	.	.	.	.	.	.	.	.	.	.	.	.	.	.	.	.	.	.	.	1/1:99:127:100:255,251,0	.	.	.
SNP	13	22827533	Vmn1r210	missense_variant	M194I	C>T:3	1	CSQ=ENSMUST00000072044:Vmn1r210:missense_variant:582:194:M>I:BLOSUM62,1	.	.	.	.	.	.	.	.	.	.	.	.	.	.	.	.	.	.	.	.	.	.	.	.	.	.	.	.	.	.	.	.	.	.	.	.	.	.	.	.	.
SNP	13	23034813	Vmn1r214	stop_gained	Δ158	G>A:2	2	CSQ=ENSMUST00000074252:Vmn1r214:stop_gained:476:159	.	.	.	.	.	.	.	.	.	.	.	.	.	.	.	.	.	.	.	.	.	.	.	.	.	.	.	.	.	.	.	.	1/1:72:127:72:255,217,0	1/1:89:127:90:255,234,0	.	.	.	.	.	.	.
SNP	13	24173683	Lrrc16a	splice_region_variant,intron_variant	NA	G>A	1	CSQ=ENSMUST00000072889:Lrrc16a:splice_region_variant,intron_variant+ENSMUST00000110398:Lrrc16a:splice_region_variant,intron_variant+ENSMUST00000123076:Lrrc16a:splice_region_variant,intron_variant+ENSMUST00000125420:Lrrc16a:splice_region_variant,intron_variant,non_coding_transcript_variant+ENSMUST00000136517:Lrrc16a:splice_region_variant,intron_variant,non_coding_transcript_variant+ENSMUST00000140…	.	.	.	.	.	.	.	.	.	.	.	.	.	.	.	.	.	.	.	.	.	.	.	.	.	1/1:15:53:15:239,45,0	.	.	.	.	.	.	.	.	.	.	.	.	.	.	.
SNP	13	24871295	D130043K22Rik	missense_variant	E481K	G>A:1	1	CSQ=ENSMUST00000006893:D130043K22Rik:missense_variant:1441:481:E>K:BLOSUM62,1+ENSMUST00000141572:D130043K22Rik:missense_variant,NMD_transcript_variant:1441:481:E>K:BLOSUM62,1	.	.	.	.	.	.	.	.	1/1:7:27:7:195,21,0	.	.	.	.	.	.	.	.	.	.	.	.	.	.	.	.	.	.	.	.	.	.	.	.	.	.	.	.	.	.	.	.
SNP	13	27435413	Prl8a6	missense_variant	P108S	G>A:1	1	CSQ=ENSMUST00000018392:Prl8a6:missense_variant:322:108:P>S:BLOSUM62,-1+ENSMUST00000080762:Prl8a6:intron_variant+ENSMUST00000110355:Prl8a6:missense_variant:325:109:P>S:BLOSUM62,-1	.	.	.	.	.	.	.	.	.	.	.	.	.	.	.	.	.	.	.	.	.	.	.	.	.	1/1:9:34:9:235,27,0	.	.	.	.	.	.	.	.	.	.	.	.	.	.	.
SNP	13	32847402	Serpinb1a	missense_variant	G138S	C>T:1	1	CSQ=ENSMUST00000076352:Serpinb1a:missense_variant:412:138:G>S:BLOSUM62,0+ENSMUST00000091668:Serpinb1a:intron_variant	.	.	.	.	.	.	.	.	.	.	.	.	.	.	.	.	.	.	1/1:13:47:13:255,39,0	.	.	.	.	.	.	.	.	.	.	.	.	.	.	.	.	.	.	.	.	.	.
SNP	13	38019174	Cage1	missense_variant	T638M	G>A:2	1	CSQ=ENSMUST00000074969:Cage1:missense_variant:1913:638:T>M:BLOSUM62,-1+ENSMUST00000089840:Cage1:downstream_gene_variant+ENSMUST00000110233:Cage1:missense_variant:1913:638:T>M:BLOSUM62,-1+ENSMUST00000131066:Cage1:downstream_gene_variant	.	.	.	.	.	.	.	.	.	.	.	.	.	.	1/1:10:37:10:223,30,0	.	.	.	.	.	.	.	.	.	.	.	.	.	.	.	.	.	.	.	.	.	.	.	.	.	.
SNP	13	42159443	Hivep1	missense_variant	L1720F	C>T:1	1	CSQ=ENSMUST00000060148:Hivep1:missense_variant:5158:1720:L>F:BLOSUM62,0	.	.	.	.	.	.	.	.	.	.	.	.	1/1:56:127:56:255,169,0	.	.	.	.	.	.	.	.	.	.	.	.	.	.	.	.	.	.	.	.	.	.	.	.	.	.	.	.
SNP	13	43376791	Sirt5	missense_variant	P116S	C>T:1	2	CSQ=ENSMUST00000066804:Sirt5:missense_variant:346:116:P>S:BLOSUM62,-1	.	.	.	.	1/1:12:43:12:255,36,0	.	.	.	.	.	.	.	.	.	.	.	.	.	.	.	.	.	.	.	.	.	.	.	.	.	.	.	.	.	.	.	.	1/1:18:64:18:255,54,0	.	.	.
SNP	13	45567700	Atxn1	missense_variant	P240S	G>A:1	1	CSQ=ENSMUST00000091628:Atxn1:missense_variant:718:240:P>S:BLOSUM62,-1+ENSMUST00000167708:Atxn1:missense_variant:718:240:P>S:BLOSUM62,-1+ENSMUST00000180110:Atxn1:missense_variant:718:240:P>S:BLOSUM62,-1	.	.	.	.	.	.	.	.	1/1:13:47:13:255,39,0	.	.	.	.	.	.	.	.	.	.	.	.	.	.	.	.	.	.	.	.	.	.	.	.	.	.	.	.	.	.	.	.
SNP	13	49090998	Wnk2	missense_variant	A454V	G>A:2	1	CSQ=ENSMUST00000035538:Wnk2:missense_variant:1361:454:A>V:BLOSUM62,0+ENSMUST00000049265:Wnk2:missense_variant:1361:454:A>V:BLOSUM62,0+ENSMUST00000091623:Wnk2:missense_variant:1361:454:A>V:BLOSUM62,0+ENSMUST00000110096:Wnk2:missense_variant:1361:454:A>V:BLOSUM62,0+ENSMUST00000110097:Wnk2:missense_variant:1361:454:A>V:BLOSUM62,0+ENSMUST00000159559:Wnk2:missense_variant:1361:454:A>V:BLOSUM62,0+ENSMU…	.	.	.	.	.	.	.	.	.	.	.	.	.	.	.	.	.	.	.	.	.	.	.	.	.	.	.	.	.	.	.	.	.	.	.	1/1:10:37:10:230,30,0	.	.	.	.	.
SNP	13	49592106	Omd	missense_variant	H331Y	C>T:1	2	CSQ=ENSMUST00000021818:Cenpp:intron_variant+ENSMUST00000065494:Omd:missense_variant:991:331:H>Y:BLOSUM62,2	.	.	.	1/1:6:22:6:160,18,0	.	.	.	.	.	.	.	.	.	.	.	.	.	.	.	.	.	.	.	.	.	.	.	.	.	.	.	1/1:14:50:14:255,42,0	.	.	.	.	.	.	.	.	.
SNP	13	51449265	Shc3	missense_variant	T268I	G>A:2	2	CSQ=ENSMUST00000021898:Shc3:missense_variant:803:268:T>I:BLOSUM62,-1	.	.	.	.	.	.	.	.	.	.	.	.	.	1/1:30:102:30:255,90,0	.	.	.	.	.	1/1:29:98:29:255,87,0	.	.	.	.	.	.	.	.	.	.	.	.	.	.	.	.	.	.	.	.	.
SNP	13	53525751	Gm5449	stop_gained	Δ16	C>T:1	1	CSQ=ENSMUST00000081132:Gm5449:stop_gained:49:17	.	.	.	.	.	.	.	.	.	.	.	.	.	.	.	.	.	.	.	.	.	.	.	.	.	.	.	.	.	.	.	.	.	.	.	1/1:21:72:22:255,53,0	.	.	.	.	.
SNP	13	54525123	Simc1	missense_variant	R428K	G>A:2	1	CSQ=ENSMUST00000118072:Simc1:intron_variant+ENSMUST00000121401:Simc1:missense_variant:1283:428:R>K:BLOSUM62,2+ENSMUST00000123852:Simc1:downstream_gene_variant+ENSMUST00000138869:Simc1:intron_variant,NMD_transcript_variant+ENSMUST00000150011:Simc1:upstream_gene_variant+ENSMUST00000159721:Simc1:intron_variant	.	.	.	1/1:22:35:29:255,25,0	.	.	.	.	.	.	.	.	.	.	.	.	.	.	.	.	.	.	.	.	.	.	.	.	.	.	.	.	.	.	.	.	.	.	.	.	.
SNP	13	55247931	Nsd1	missense_variant	S1218L	C>T:2	2	CSQ=ENSMUST00000099490:Nsd1:missense_variant:3653:1218:S>L:BLOSUM62,-2	.	.	.	.	.	.	.	.	.	.	.	.	.	.	.	.	.	.	.	.	.	.	.	.	.	.	.	.	.	.	.	.	1/1:37:124:37:255,111,0	1/1:38:127:38:255,114,0	.	.	.	.	.	.	.
SNP	13	55378343	Rgs14	missense_variant	W64L	G>T:2	1	CSQ=ENSMUST00000063771:Rgs14:missense_variant:191:64:W>L:BLOSUM62,-2+ENSMUST00000135851:Rgs14:upstream_gene_variant+ENSMUST00000149858:Rgs14:intron_variant,NMD_transcript_variant	.	.	.	.	.	.	.	.	.	.	.	.	.	.	.	.	.	.	.	.	.	.	.	.	.	.	.	.	.	.	.	.	.	.	.	.	.	1/1:8:30:8:223,24,0	.	.	.
SNP	13	55508257	Pdlim7	missense_variant	R117W	G>A:1	1	CSQ=ENSMUST00000046246:Pdlim7:missense_variant:349:117:R>W:BLOSUM62,-3+ENSMUST00000069929:Pdlim7:intron_variant+ENSMUST00000069968:Pdlim7:missense_variant:349:117:R>W:BLOSUM62,-3+ENSMUST00000128910:Pdlim7:intron_variant,non_coding_transcript_variant+ENSMUST00000128911:Pdlim7:non_coding_transcript_exon_variant,non_coding_transcript_variant+ENSMUST00000131306:Pdlim7:missense_variant:349:117:R>W:BLO…	.	.	.	.	.	.	.	.	.	.	.	.	.	.	.	.	.	.	.	.	.	.	.	.	.	.	1/1:23:80:23:196,69,0	.	.	.	.	.	.	.	.	.	.	.	.	.	.
SNP	13	55623263	Caml	splice_region_variant,intron_variant	NA	G>A	2	CSQ=ENSMUST00000021963:Caml:splice_region_variant,intron_variant+ENSMUST00000169228:Caml:splice_region_variant,intron_variant,non_coding_transcript_variant	.	.	.	.	.	.	.	.	.	.	.	.	.	1/1:8:30:8:211,24,0	.	.	.	.	.	1/1:18:63:18:255,54,0	.	.	.	.	.	.	.	.	.	.	.	.	.	.	.	.	.	.	.	.	.
SNP	13	55786403	Catsper3	missense_variant	V46I	G>A:1	1	CSQ=ENSMUST00000021961:Catsper3:missense_variant:136:46:V>I:BLOSUM62,3+ENSMUST00000109898:Catsper3:missense_variant:136:46:V>I:BLOSUM62,3+ENSMUST00000130840:4930451E10Rik:upstream_gene_variant+ENSMUST00000152292:4930451E10Rik:upstream_gene_variant+ENSMUST00000154384:4930451E10Rik:upstream_gene_variant	.	.	.	.	.	.	.	.	.	.	.	.	.	.	.	.	.	.	.	.	.	.	.	.	.	.	.	.	.	.	1/1:52:127:52:255,157,0	.	.	.	.	.	.	.	.	.	.
SNP	13	57429486	Spock1	splice_acceptor_variant	NA	C>T	2	CSQ=ENSMUST00000172326:Spock1:splice_acceptor_variant+ENSMUST00000185502:Spock1:splice_acceptor_variant+ENSMUST00000185905:Spock1:downstream_gene_variant+ENSMUST00000186271:Spock1:splice_acceptor_variant+ENSMUST00000187852:Spock1:intron_variant+ENSMUST00000189373:Spock1:intron_variant	.	.	.	1/1:9:33:9:220,27,0	.	.	.	.	.	.	.	.	.	.	.	.	.	.	.	.	.	.	.	.	.	.	.	.	.	.	.	1/1:17:60:17:255,51,0	.	.	.	.	.	.	.	.	.
SNP	13	57587613	Spock1	splice_region_variant,intron_variant	NA	C>T	1	CSQ=ENSMUST00000172326:Spock1:splice_region_variant,intron_variant+ENSMUST00000185502:Spock1:splice_region_variant,intron_variant+ENSMUST00000185905:Spock1:splice_region_variant,intron_variant,non_coding_transcript_variant+ENSMUST00000186271:Spock1:splice_region_variant,intron_variant+ENSMUST00000187852:Spock1:splice_region_variant,intron_variant+ENSMUST00000189373:Spock1:splice_region_variant,in…	.	.	.	.	.	.	.	.	.	.	.	.	.	.	.	.	.	.	.	.	.	.	.	.	.	.	1/1:51:127:51:255,154,0	.	.	.	.	.	.	.	.	.	.	.	.	.	.
SNP	13	58393742	Hnrnpk	missense_variant	G381S	C>T:1	1	CSQ=ENSMUST00000043269:Hnrnpk:missense_variant:1141:381:G>S:BLOSUM62,0+ENSMUST00000083500:Mir7-1:upstream_gene_variant+ENSMUST00000116403:Hnrnpk:missense_variant:1141:381:G>S:BLOSUM62,0+ENSMUST00000175847:Hnrnpk:downstream_gene_variant+ENSMUST00000175939:Hnrnpk:downstream_gene_variant+ENSMUST00000176207:Hnrnpk:missense_variant:1069:357:G>S:BLOSUM62,0+ENSMUST00000176257:Hnrnpk:non_coding_transcrip…	.	.	.	.	.	.	.	.	.	.	.	.	.	.	.	.	.	.	.	.	.	.	.	.	1/1:12:44:12:255,36,0	.	.	.	.	.	.	.	.	.	.	.	.	.	.	.	.
SNP	13	58861358	Ntrk2	missense_variant	G321E	G>A:2	2	CSQ=ENSMUST00000079828:Ntrk2:missense_variant:962:321:G>E:BLOSUM62,-2+ENSMUST00000109838:Ntrk2:missense_variant:962:321:G>E:BLOSUM62,-2	.	.	.	.	.	.	.	.	.	.	.	.	.	1/1:6:23:6:139,18,0	.	.	.	.	.	1/1:12:43:12:170,36,0	.	.	.	.	.	.	.	.	.	.	.	.	.	.	.	.	.	.	.	.	.
SNP	13	59743323	1700014D04Rik	missense_variant	A228T	C>T:1	1	CSQ=ENSMUST00000055343:1700014D04Rik:upstream_gene_variant+ENSMUST00000178508:1700014D04Rik:downstream_gene_variant+ENSMUST00000180139:1700014D04Rik:missense_variant:682:228:A>T:BLOSUM62,0	.	.	.	.	.	.	.	.	.	.	.	.	.	.	.	.	.	.	.	.	.	.	.	.	.	.	.	.	.	.	.	1/1:11:40:11:255,33,0	.	.	.	.	.	.	.	.	.
SNP	13	60728510	Dapk1	missense_variant	P471L	C>T:2	1	CSQ=ENSMUST00000044083:Dapk1:missense_variant:1412:471:P>L:BLOSUM62,-3+ENSMUST00000077453:Dapk1:missense_variant:1412:471:P>L:BLOSUM62,-3	.	1/1:9:34:9:241,27,0	.	.	.	.	.	.	.	.	.	.	.	.	.	.	.	.	.	.	.	.	.	.	.	.	.	.	.	.	.	.	.	.	.	.	.	.	.	.	.
SNP	13	60729566	Dapk1	missense_variant	S540A	T>G:1	1	CSQ=ENSMUST00000044083:Dapk1:missense_variant:1618:540:S>A:BLOSUM62,1+ENSMUST00000077453:Dapk1:missense_variant:1618:540:S>A:BLOSUM62,1	.	1/1:8:30:8:234,24,0	.	.	.	.	.	.	.	.	.	.	.	.	.	.	.	.	.	.	.	.	.	.	.	.	.	.	.	.	.	.	.	.	.	.	.	.	.	.	.
SNP	13	60783481	BC051665	missense_variant,splice_region_variant	D208N	C>T:1	2	CSQ=ENSMUST00000026078:BC051665:missense_variant,splice_region_variant:622:208:D>N:BLOSUM62,1	.	.	.	.	.	.	.	.	.	.	.	.	.	.	.	.	.	.	.	.	.	.	.	.	.	.	.	.	.	1/1:16:57:16:255,48,0	.	.	.	.	.	.	.	.	.	.	.
SNP	13	61251659	Cts8	missense_variant	S162N	C>T:2	1	CSQ=ENSMUST00000021891:Cts8:missense_variant:485:162:S>N:BLOSUM62,1	.	1/1:17:60:17:255,51,0	.	.	.	.	.	.	.	.	.	.	.	.	.	.	.	.	.	.	.	.	.	.	.	.	.	.	.	.	.	.	.	.	.	.	.	.	.	.	.
SNP	13	63899084	Ercc6l2	missense_variant	G455S	G>A:1	1	CSQ=ENSMUST00000162086:Ercc6l2:missense_variant:1363:455:G>S:BLOSUM62,0	.	.	.	.	.	.	.	1/1:7:26:7:192,21,0	.	.	.	.	.	.	.	.	.	.	.	.	.	.	.	.	.	.	.	.	.	.	.	.	.	.	.	.	.	.	.	.	.
SNP	13	64182199	Habp4	missense_variant	P306L	C>T:2	5	CSQ=ENSMUST00000021929:Habp4:missense_variant:917:306:P>L:BLOSUM62,-3	.	.	.	.	.	.	.	.	.	1/1:11:40:11:249,33,0	.	.	.	.	.	1/1:5:19:5:135,15,0	.	.	.	.	1/1:19:66:19:255,57,0	.	.	.	.	.	.	.	.	.	.	.	.	.	1/1:16:57:16:255,48,0	.	.	.	1/1:7:27:7:178,21,0	.	.
SNP	13	67773406	Gm9894	missense_variant	V18E	A>T:2	1	CSQ=ENSMUST00000171257:Gm9894:missense_variant:53:18:V>E:BLOSUM62,-2	.	.	.	.	.	.	.	.	.	.	.	.	.	.	.	.	.	.	.	.	.	.	.	.	.	.	1/1:5:19:5:64,15,0	.	.	.	.	.	.	.	.	.	.	.	.	.	.
SNP	13	67833852	Gm10037	missense_variant	T61I	C>T:2	1	CSQ=ENSMUST00000060609:Gm10037:missense_variant:182:61:T>I:BLOSUM62,-1+ENSMUST00000181912:4930525G20Rik:upstream_gene_variant	.	.	.	.	.	.	.	.	.	.	.	.	.	.	.	.	.	.	.	.	.	.	.	.	.	.	.	.	.	.	.	.	.	.	.	.	.	.	.	.	.
SNP	13	72629240	Irx2	missense_variant	T60I	C>T:2	1	CSQ=ENSMUST00000074372:Irx2:missense_variant:179:60:T>I:BLOSUM62,-1+ENSMUST00000163393:Irx2:upstream_gene_variant+ENSMUST00000167067:Irx2:upstream_gene_variant+ENSMUST00000169028:Irx2:non_coding_transcript_exon_variant,non_coding_transcript_variant+ENSMUST00000172353:Irx2:upstream_gene_variant+ENSMUST00000177421:Gm20554:upstream_gene_variant	.	.	.	.	.	.	.	.	.	.	.	.	.	.	.	.	.	.	.	.	.	.	.	.	.	.	.	.	.	.	.	.	.	.	1/1:6:22:6:139,18,0	.	.	.	.	.	.
SNP	13	73801002	Slc12a7	missense_variant	S716F	C>T:2	1	CSQ=ENSMUST00000017900:Slc12a7:missense_variant:2147:716:S>F:BLOSUM62,-2	.	.	.	.	.	.	.	.	.	.	.	.	.	.	.	.	.	.	.	.	.	.	.	.	.	1/1:33:111:33:255,99,0	.	.	.	.	.	.	.	.	.	.	.	.	.	.	.
SNP	13	73946115	Brd9	missense_variant	S333N	G>A:2	2	CSQ=ENSMUST00000099384:Brd9:missense_variant:998:333:S>N:BLOSUM62,1	.	.	.	.	.	.	.	.	.	.	.	.	.	1/1:22:76:22:255,66,0	.	.	.	.	.	1/1:36:120:36:255,108,0	.	.	.	.	.	.	.	.	.	.	.	.	.	.	.	.	.	.	.	.	.
SNP	13	74052902	Cep72	missense_variant	A223T	C>T:1	1	CSQ=ENSMUST00000036456:Cep72:missense_variant:667:223:A>T:BLOSUM62,0	.	.	.	.	.	.	.	.	.	.	.	.	.	.	.	.	.	.	.	.	.	.	.	.	.	.	.	.	.	.	.	.	.	.	.	.	1/1:16:57:16:255,48,0	.	.	.	.
SNP	13	74172159	Exoc3	missense_variant	G728S	C>T:1	1	CSQ=ENSMUST00000035934:Exoc3:missense_variant:2182:728:G>S:BLOSUM62,0	.	.	.	.	.	.	.	.	.	.	.	.	.	.	.	.	.	.	.	.	.	.	.	.	.	.	.	.	.	.	.	.	.	.	.	1/1:29:99:29:255,87,0	.	.	.	.	.
SNP	13	75770562	Ell2	missense_variant	V592G	T>G:2	1	CSQ=ENSMUST00000001583:Ell2:missense_variant:1775:592:V>G:BLOSUM62,-3+ENSMUST00000104261:Gm23127:downstream_gene_variant	.	.	.	.	.	.	.	.	.	.	.	.	.	.	.	.	.	.	.	.	.	.	.	.	.	.	.	.	.	.	.	.	.	.	.	1/1:16:57:16:255,48,0	.	.	.	.	.
SNP	13	76008017	Rfesd	missense_variant,splice_region_variant	H59L	T>A:2	1	CSQ=ENSMUST00000050997:Rfesd:missense_variant,splice_region_variant:176:59:H>L:BLOSUM62,-3+ENSMUST00000167271:Rfesd:missense_variant,splice_region_variant:176:59:H>L:BLOSUM62,-3+ENSMUST00000179078:Rfesd:missense_variant,splice_region_variant:176:59:H>L:BLOSUM62,-3	.	1/1:11:40:11:255,33,0	.	.	.	.	.	.	.	.	.	.	.	.	.	.	.	.	.	.	.	.	.	.	.	.	.	.	.	.	.	.	.	.	.	.	.	.	.	.	.
SNP	13	76056089	Gpr150	missense_variant	G246S	C>T:1	5	CSQ=ENSMUST00000056130:Gpr150:missense_variant:736:246:G>S:BLOSUM62,0+ENSMUST00000120573:Arsk:downstream_gene_variant	.	.	.	.	.	.	.	.	.	1/1:11:41:11:240,33,0	.	.	.	.	.	1/1:11:40:11:228,33,0	.	.	.	.	1/1:27:58:28:255,47,0	.	.	.	.	.	.	.	.	.	.	.	.	.	1/1:13:47:13:255,39,0	.	.	.	1/1:10:37:10:255,30,0	.	.
SNP	13	76123456	Ttc37	missense_variant	P303S	C>T:1	3	CSQ=ENSMUST00000091466:Ttc37:missense_variant:907:303:P>S:BLOSUM62,-1	.	.	.	1/1:18:63:18:255,54,0	.	.	.	.	1/1:24:83:24:255,72,0	.	.	.	.	.	.	.	.	.	.	.	.	.	.	.	.	.	.	.	.	.	.	1/1:43:93:44:255,82,0	.	.	.	.	.	.	.	.	.
SNP	13	76827768	Mctp1	stop_gained	Δ495	G>A:3	1	CSQ=ENSMUST00000109583:Mctp1:stop_gained:1488:496+ENSMUST00000122843:Mctp1:non_coding_transcript_exon_variant,non_coding_transcript_variant+ENSMUST00000125209:Mctp1:stop_gained:2259:753+ENSMUST00000137052:Mctp1:non_coding_transcript_exon_variant,non_coding_transcript_variant+ENSMUST00000149028:Mctp1:non_coding_transcript_exon_variant,non_coding_transcript_variant+ENSMUST00000155275:Mctp1:non_codi…	.	.	.	.	.	.	.	.	.	.	.	.	.	.	.	.	.	.	.	.	.	.	.	.	.	.	.	.	.	.	.	.	.	.	.	.	.	.	.	.	.
SNP	13	81489177	Adgrv1	splice_region_variant,intron_variant	NA	G>A	1	CSQ=ENSMUST00000095585:Adgrv1:splice_region_variant,intron_variant	.	.	.	.	.	.	.	.	.	.	.	.	.	.	.	.	.	.	.	.	.	.	.	.	.	.	.	.	.	.	.	.	.	.	.	.	.	.	.	.	.
SNP	13	93069297	Cmya5	missense_variant	D3355N	C>T:1	1	CSQ=ENSMUST00000062122:Cmya5:missense_variant:10063:3355:D>N:BLOSUM62,1	.	.	.	.	.	.	.	.	.	.	.	.	.	.	.	.	.	.	.	.	.	.	.	.	1/1:18:64:18:255,54,0	.	.	.	.	.	.	.	.	.	.	.	.	.	.	.	.
SNP	13	94208212	Scamp1	missense_variant	P259L	G>A:2	1	CSQ=ENSMUST00000022197:Scamp1:missense_variant:776:259:P>L:BLOSUM62,-3+ENSMUST00000152555:Scamp1:missense_variant:620:207:P>L:BLOSUM62,-3+ENSMUST00000153558:Scamp1:missense_variant:620:207:P>L:BLOSUM62,-3	.	.	.	.	.	.	.	.	.	.	.	.	.	.	.	.	.	.	.	.	.	.	.	.	.	.	.	.	.	.	1/1:22:76:22:255,66,0	.	.	.	.	.	.	.	.	.	.
SNP	13	94417956	Ap3b1	splice_region_variant,intron_variant	NA	C>T	1	CSQ=ENSMUST00000022196:Ap3b1:splice_region_variant,intron_variant	.	.	.	.	.	.	.	.	.	.	.	.	.	.	.	.	.	.	.	.	.	.	.	.	1/1:5:19:5:161,15,0	.	.	.	.	.	.	.	.	.	.	.	.	.	.	.	.
SNP	13	95837819	Iqgap2	splice_region_variant,intron_variant	NA	C>T	2	CSQ=ENSMUST00000068603:Iqgap2:splice_region_variant,intron_variant	.	.	.	.	.	.	.	.	.	.	.	.	.	.	.	.	.	.	.	.	.	.	.	.	.	.	.	.	.	1/1:29:99:29:255,87,0	.	.	.	.	.	.	.	.	.	.	.
SNP	13	95986766	Sv2c	missense_variant	G400R	C>T:1	1	CSQ=ENSMUST00000161263:Sv2c:missense_variant:1198:400:G>R:BLOSUM62,-2+ENSMUST00000182180:Sv2c:upstream_gene_variant+ENSMUST00000182289:Sv2c:missense_variant:1198:400:G>R:BLOSUM62,-2	.	.	.	.	.	.	.	.	.	.	.	.	.	.	.	.	.	.	.	.	.	.	.	.	.	.	1/1:31:105:31:255,93,0	.	.	.	.	.	.	.	.	.	.	.	.	.	.
SNP	13	96946424	Gcnt4	missense_variant	G76E	G>A:2	1	CSQ=ENSMUST00000171324:Gcnt4:missense_variant:227:76:G>E:BLOSUM62,-2	.	.	.	.	.	.	.	.	.	.	.	.	.	.	.	.	.	.	.	.	.	.	.	.	.	.	.	.	.	.	.	.	.	.	.	.	.	.	.	.	.
SNP	13	97175645	Gfm2	missense_variant	F748V	T>G:1	1	CSQ=ENSMUST00000022169:Hexb:downstream_gene_variant+ENSMUST00000022170:Gfm2:missense_variant:2242:748:F>V:BLOSUM62,-1+ENSMUST00000042084:Gfm2:missense_variant:2167:723:F>V:BLOSUM62,-1+ENSMUST00000159321:Gfm2:non_coding_transcript_exon_variant,non_coding_transcript_variant+ENSMUST00000160989:Gfm2:non_coding_transcript_exon_variant,non_coding_transcript_variant+ENSMUST00000161639:Gfm2:missense_vari…	.	.	1/1:18:64:18:255,54,0	.	.	.	.	.	.	.	.	.	.	.	.	.	.	.	.	.	.	.	.	.	.	.	.	.	.	.	.	.	.	.	.	.	.	.	.	.	.
SNP	13	100813770	Slc30a5	missense_variant	R327W	G>A:1	2	CSQ=ENSMUST00000067246:Slc30a5:missense_variant:979:327:R>W:BLOSUM62,-3	.	.	.	.	.	.	.	.	.	.	.	.	.	1/1:37:123:37:255,111,0	.	.	.	.	.	1/1:47:127:47:255,141,0	.	.	.	.	.	.	.	.	.	.	.	.	.	.	.	.	.	.	.	.	.
SNP	13	103857473	Erbb2ip	stop_gained	Δ319	G>A:1	1	CSQ=ENSMUST00000022222:Erbb2ip:stop_gained:958:320+ENSMUST00000053927:Erbb2ip:stop_gained:958:320+ENSMUST00000091269:Erbb2ip:stop_gained:958:320+ENSMUST00000169083:Erbb2ip:stop_gained:958:320+ENSMUST00000188997:Erbb2ip:stop_gained:958:320+ENSMUST00000189323:Erbb2ip:non_coding_transcript_exon_variant,non_coding_transcript_variant+ENSMUST00000191275:Erbb2ip:stop_gained:958:320	.	.	.	.	.	.	.	.	.	.	.	.	.	.	.	.	.	.	.	.	.	.	.	.	.	.	.	.	.	.	.	.	.	.	.	.	1/1:6:22:6:156,18,0	.	.	.	.
SNP	13	104397864	Adamts6	stop_gained,splice_region_variant	Δ540	G>A:3	1	CSQ=ENSMUST00000065766:Adamts6:stop_gained,splice_region_variant:1623:541	.	.	.	.	.	.	.	.	.	.	.	.	.	.	.	.	.	.	.	.	.	.	.	.	.	.	1/1:11:40:11:194,33,0	.	.	.	.	.	.	.	.	.	.	.	.	.	.
SNP	13	104964077	Rgs7bp	splice_region_variant,intron_variant	NA	G>A	1	CSQ=ENSMUST00000063551:Rgs7bp:splice_region_variant,intron_variant	.	.	.	.	.	.	.	.	.	.	.	.	.	.	.	.	.	.	.	.	.	.	.	.	.	.	1/1:39:127:39:255,117,0	.	.	.	.	.	.	.	.	.	.	.	.	.	.
SNP	13	107743670	Zswim6	missense_variant	T560I	G>A:2	5	CSQ=ENSMUST00000105097:Zswim6:missense_variant:1679:560:T>I:BLOSUM62,-1	.	.	.	.	.	.	.	.	.	1/1:15:54:15:255,45,0	.	.	.	.	.	1/1:9:33:9:240,27,0	.	.	.	.	1/1:25:86:25:255,75,0	.	.	.	.	.	.	.	.	.	.	.	.	.	1/1:16:57:16:255,48,0	.	.	.	1/1:10:37:10:247,30,0	.	.
SNP	13	109260753	Pde4d	stop_gained	Δ33	G>A:2	1	CSQ=ENSMUST00000120671:Pde4d:intron_variant+ENSMUST00000122041:Pde4d:intron_variant+ENSMUST00000129374:Pde4d:intron_variant,non_coding_transcript_variant+ENSMUST00000138938:Pde4d:intron_variant,non_coding_transcript_variant+ENSMUST00000153234:Pde4d:stop_gained:101:34+ENSMUST00000177907:Pde4d:intron_variant	.	.	.	.	.	.	.	.	.	.	.	.	.	.	.	.	.	.	1/1:12:44:12:190,36,0	.	.	.	.	.	.	.	.	.	.	.	.	.	.	.	.	.	.	.	.	.	.
SNP	13	112690260	Slc38a9	splice_region_variant,intron_variant	NA	G>A	1	CSQ=ENSMUST00000052514:Slc38a9:splice_region_variant,intron_variant	.	.	.	.	.	.	.	.	.	.	.	.	.	.	.	.	.	.	.	.	.	.	.	.	.	.	.	.	.	.	1/1:24:83:24:255,72,0	.	.	.	.	.	.	.	.	.	.
SNP	13	113095780	Gzma	missense_variant	D199N	C>T:1	1	CSQ=ENSMUST00000023897:Gzma:missense_variant:595:199:D>N:BLOSUM62,1+ENSMUST00000109244:Cdc20b:downstream_gene_variant+ENSMUST00000181117:Cdc20b:downstream_gene_variant+ENSMUST00000181568:Cdc20b:downstream_gene_variant	.	.	.	.	.	.	.	.	.	.	.	.	.	.	.	.	.	.	.	.	.	.	.	.	.	.	.	.	.	.	.	.	.	.	.	.	1/1:9:33:9:244,27,0	.	.	.	.
SNP	13	114968468	Itga1	missense_variant	G1057S	C>T:1	1	CSQ=ENSMUST00000061673:Itga1:missense_variant:3169:1057:G>S:BLOSUM62,0	.	1/1:12:44:12:255,36,0	.	.	.	.	.	.	.	.	.	.	.	.	.	.	.	.	.	.	.	.	.	.	.	.	.	.	.	.	.	.	.	.	.	.	.	.	.	.	.
SNP	13	118715327	Gm16263	splice_donor_variant,non_coding_transcript_variant	NA	C>T	1	CSQ=ENSMUST00000022246:Fgf10:5_prime_UTR_variant+ENSMUST00000128103:Fgf10:intron_variant,non_coding_transcript_variant+ENSMUST00000144680:Gm16263:splice_donor_variant,non_coding_transcript_variant+ENSMUST00000146674:Fgf10:intron_variant,non_coding_transcript_variant	.	.	.	.	.	.	.	.	.	.	.	.	.	.	.	.	.	.	.	.	.	.	.	.	1/1:6:22:6:143,18,0	.	.	.	.	.	.	.	.	.	.	.	.	.	.	.	.
SNP	14	7894611	Flnb	missense_variant	A803V	C>T:2	1	CSQ=ENSMUST00000052678:Flnb:missense_variant:2408:803:A>V:BLOSUM62,0	.	.	.	.	.	.	.	.	.	.	.	.	.	.	.	.	.	.	.	.	.	.	.	.	.	.	.	.	.	.	.	.	.	.	.	1/1:8:30:8:216,24,0	.	.	.	.	.
SNP	14	14100665	Atxn7	missense_variant	L784F	C>T:1	1	CSQ=ENSMUST00000022257:Atxn7:missense_variant:2350:784:L>F:BLOSUM62,0	.	1/1:11:41:11:255,33,0	.	.	.	.	.	.	.	.	.	.	.	.	.	.	.	.	.	.	.	.	.	.	.	.	.	.	.	.	.	.	.	.	.	.	.	.	.	.	.
SNP	14	16434173	Rarb	missense_variant	S381N	C>T:2	1	CSQ=ENSMUST00000017629:Top2b:downstream_gene_variant+ENSMUST00000063750:Rarb:missense_variant:1142:381:S>N:BLOSUM62,1	.	1/1:6:23:6:161,18,0	.	.	.	.	.	.	.	.	.	.	.	.	.	.	.	.	.	.	.	.	.	.	.	.	.	.	.	.	.	.	.	.	.	.	.	.	.	.	.
SNP	14	19807948	Nid2	stop_gained	Δ1275	G>A:3	1	CSQ=ENSMUST00000022340:Nid2:stop_gained:3828:1276+ENSMUST00000022341:2700060E02Rik:downstream_gene_variant	.	.	.	.	.	.	.	.	.	.	.	.	.	.	.	.	.	.	.	.	.	.	.	.	.	1/1:5:20:5:127,15,0	.	.	.	.	.	.	.	.	.	.	.	.	.	.	.
SNP	14	20145084	Kcnk5	missense_variant	L113F	G>A:1	1	CSQ=ENSMUST00000024011:Kcnk5:missense_variant:337:113:L>F:BLOSUM62,0	.	.	.	.	.	.	.	.	.	.	.	.	.	.	.	.	.	.	.	.	.	.	.	.	.	.	.	.	.	.	.	.	.	.	.	.	1/1:45:114:46:255,101,0	.	.	.	.
SNP	14	20662238	Synpo2l	missense_variant	E331K	C>T:1	5	CSQ=ENSMUST00000057090:Synpo2l:missense_variant:991:331:E>K:BLOSUM62,1+ENSMUST00000117386:Synpo2l:missense_variant:1000:334:E>K:BLOSUM62,1+ENSMUST00000119483:Synpo2l:missense_variant:313:105:E>K:BLOSUM62,1	.	.	.	.	.	.	.	.	.	1/1:20:70:20:255,60,0	.	.	.	.	.	1/1:20:69:20:255,60,0	.	.	.	.	1/1:27:69:28:255,57,0	.	.	.	.	.	.	.	.	.	.	.	.	.	1/1:21:73:21:255,63,0	.	.	.	1/1:17:60:17:255,51,0	.	.
SNP	14	20696383	Fut11	missense_variant	G431E	G>A:2	1	CSQ=ENSMUST00000048016:Fut11:missense_variant:1292:431:G>E:BLOSUM62,-2+ENSMUST00000048657:Sec24c:downstream_gene_variant+ENSMUST00000180987:6230400D17Rik:intron_variant,non_coding_transcript_variant	.	.	.	.	.	.	.	.	.	.	.	.	.	.	.	.	.	.	.	.	.	.	.	.	.	1/1:12:43:12:255,36,0	.	.	.	.	.	.	.	.	.	.	.	.	.	.	.
SNP	14	24137215	Dlg5	missense_variant	A1474T	C>T:1	1	CSQ=ENSMUST00000042009:Dlg5:missense_variant:4420:1474:A>T:BLOSUM62,0+ENSMUST00000073687:Dlg5:missense_variant:5398:1800:A>T:BLOSUM62,0+ENSMUST00000090398:Dlg5:missense_variant:5467:1823:A>T:BLOSUM62,0+ENSMUST00000166007:Dlg5:intron_variant	.	.	.	.	.	.	.	.	.	.	.	.	.	.	.	.	.	.	.	.	.	.	.	1/1:32:108:32:255,96,0	.	.	.	.	.	.	.	.	.	.	.	.	.	.	.	.	.
SNP	14	24172171	Dlg5	missense_variant	A137T	C>T:1	1	CSQ=ENSMUST00000042009:Dlg5:missense_variant:409:137:A>T:BLOSUM62,0+ENSMUST00000073687:Dlg5:missense_variant:1402:468:A>T:BLOSUM62,0+ENSMUST00000090398:Dlg5:missense_variant:1471:491:A>T:BLOSUM62,0	.	.	.	.	.	.	.	.	.	.	.	.	.	.	.	.	.	.	.	.	.	.	.	1/1:15:54:15:251,45,0	.	.	.	.	.	.	.	.	.	.	.	.	.	.	.	.	.
SNP	14	24454955	Polr3a	splice_region_variant,intron_variant	NA	G>A	2	CSQ=ENSMUST00000026322:Polr3a:splice_region_variant,intron_variant	.	.	.	.	1/1:6:24:6:141,18,0	.	.	.	.	.	.	.	.	.	.	.	.	.	.	.	.	.	.	.	.	.	.	.	.	.	.	.	.	.	.	.	.	1/1:9:33:9:195,27,0	.	.	.
SNP	14	26668687	Pde12	missense_variant	T289M	G>A:2	1	CSQ=ENSMUST00000052932:Pde12:missense_variant:866:289:T>M:BLOSUM62,-1+ENSMUST00000167376:Arf4:downstream_gene_variant+ENSMUST00000180031:9930004E17Rik:upstream_gene_variant+ENSMUST00000184349:Mir7672:downstream_gene_variant	.	.	.	.	.	.	.	.	.	.	.	.	.	.	.	.	.	.	.	.	.	.	.	.	.	1/1:12:43:12:252,36,0	.	.	.	.	.	.	.	.	.	.	.	.	.	.	.
SNP	14	28908405	Cacna2d3	splice_region_variant,intron_variant	NA	G>A	1	CSQ=ENSMUST00000022567:Cacna2d3:splice_region_variant,intron_variant	.	.	.	.	.	.	.	.	.	.	.	.	.	.	.	.	.	.	.	.	.	.	.	.	.	.	1/1:13:47:13:247,39,0	.	.	.	.	.	.	.	.	.	.	.	.	.	.
SNP	14	30035379	Chdh	missense_variant	E420K	G>A:1	1	CSQ=ENSMUST00000067620:Chdh:missense_variant:1258:420:E>K:BLOSUM62,1+ENSMUST00000112249:Cacna1d:downstream_gene_variant+ENSMUST00000112250:Cacna1d:downstream_gene_variant+ENSMUST00000118917:Chdh:missense_variant:1258:420:E>K:BLOSUM62,1	.	.	.	.	.	.	.	.	.	.	.	.	.	.	1/1:11:40:11:240,33,0	.	.	.	.	.	.	.	.	.	.	.	.	.	.	.	.	.	.	.	.	.	.	.	.	.	.
SNP	14	30105516	Cacna1d	missense_variant	G964E	C>T:2	3	CSQ=ENSMUST00000112249:Cacna1d:missense_variant:2891:964:G>E:BLOSUM62,-2+ENSMUST00000112250:Cacna1d:missense_variant:2957:986:G>E:BLOSUM62,-2	.	.	.	1/1:25:86:25:255,75,0	.	.	.	.	1/1:37:123:37:255,111,0	.	.	.	.	.	.	.	.	.	.	.	.	.	.	.	.	.	.	.	.	.	.	1/1:58:127:59:255,159,0	.	.	.	.	.	.	.	.	.
SNP	14	31161869	Stab1	missense_variant	P244S	G>A:1	1	CSQ=ENSMUST00000036618:Stab1:missense_variant:730:244:P>S:BLOSUM62,-1+ENSMUST00000159532:Stab1:non_coding_transcript_exon_variant,non_coding_transcript_variant+ENSMUST00000159757:Stab1:upstream_gene_variant+ENSMUST00000161464:Stab1:upstream_gene_variant	.	.	.	.	.	.	.	.	.	.	.	.	.	.	.	.	.	.	.	.	.	.	.	.	.	1/1:5:19:5:166,15,0	.	.	.	.	.	.	.	.	.	.	.	.	.	.	.
SNP	14	31188700	Nisch	stop_gained	Δ287	C>T:2	1	CSQ=ENSMUST00000022469:Nisch:stop_gained:863:288+ENSMUST00000163846:Nisch:upstream_gene_variant+ENSMUST00000164000:Nisch:upstream_gene_variant+ENSMUST00000164956:Nisch:intron_variant,non_coding_transcript_variant+ENSMUST00000164989:Nisch:stop_gained,NMD_transcript_variant:863:288+ENSMUST00000165981:Nisch:stop_gained:863:288+ENSMUST00000167979:Nisch:upstream_gene_variant+ENSMUST00000168206:Nisch:s…	.	.	.	.	.	.	.	.	.	.	.	.	.	.	.	.	.	.	1/1:17:60:17:255,51,0	.	.	.	.	.	.	.	.	.	.	.	.	.	.	.	.	.	.	.	.	.	.
SNP	14	31284846	Dnah1	missense_variant	A2171T	C>T:1	4	CSQ=ENSMUST00000048603:Dnah1:missense_variant:6511:2171:A>T:BLOSUM62,0	.	.	.	.	.	.	.	.	.	1/1:15:53:15:255,45,0	.	.	.	.	.	1/1:10:37:10:255,30,0	.	.	.	.	1/1:18:63:18:255,54,0	.	.	.	.	.	.	.	.	.	.	.	.	.	1/1:18:63:18:255,54,0	.	.	.	.	.	.
SNP	14	31304971	Dnah1	missense_variant	P699S	G>A:1	2	CSQ=ENSMUST00000048603:Dnah1:missense_variant:2095:699:P>S:BLOSUM62,-1	.	.	.	.	.	.	.	.	.	.	.	.	.	1/1:25:85:25:255,75,0	.	.	.	.	.	1/1:24:83:24:255,72,0	.	.	.	.	.	.	.	.	.	.	.	.	.	.	.	.	.	.	.	.	.
SNP	14	31366204	Capn7	missense_variant	V609I	G>A:1	1	CSQ=ENSMUST00000022451:Capn7:missense_variant:1825:609:V>I:BLOSUM62,3+ENSMUST00000140002:Sh3bp5:intron_variant,NMD_transcript_variant+ENSMUST00000143472:Capn7:3_prime_UTR_variant,NMD_transcript_variant+ENSMUST00000152182:Capn7:3_prime_UTR_variant,NMD_transcript_variant	.	.	.	.	.	.	.	.	.	.	.	.	.	.	.	.	.	.	.	.	.	.	.	.	.	.	.	.	.	.	.	.	.	.	.	1/1:25:86:25:255,75,0	.	.	.	.	.
SNP	14	31504398	Eaf1	missense_variant	G213D	G>A:2	2	CSQ=ENSMUST00000022446:Eaf1:missense_variant:638:213:G>D:BLOSUM62,-1	.	.	.	.	.	.	.	.	.	.	.	.	.	1/1:11:40:11:249,33,0	.	.	.	.	.	1/1:15:54:15:255,45,0	.	.	.	.	.	.	.	.	.	.	.	.	.	.	.	.	.	.	.	.	.
SNP	14	32337792	Ogdhl	missense_variant	A421V	C>T:2	2	CSQ=ENSMUST00000022480:Ogdhl:missense_variant:1262:421:A>V:BLOSUM62,0	.	.	.	1/1:12:43:12:255,36,0	.	.	.	.	.	.	.	.	.	.	.	.	.	.	.	.	.	.	.	.	.	.	.	.	.	.	.	1/1:31:105:31:255,93,0	.	.	.	.	.	.	.	.	.
SNP	14	33088030	Wdfy4	missense_variant	H1700Y	G>A:1	1	CSQ=ENSMUST00000061753:Wdfy4:missense_variant:5098:1700:H>Y:BLOSUM62,2+ENSMUST00000130509:Wdfy4:missense_variant:5131:1711:H>Y:BLOSUM62,2	.	.	.	.	.	.	.	.	.	.	.	.	.	.	.	.	.	.	.	.	.	.	.	.	.	.	.	.	.	.	.	.	.	.	.	.	.	.	.	.	.
SNP	14	33102652	Wdfy4	missense_variant	A1225V	G>A:2	1	CSQ=ENSMUST00000061753:Wdfy4:missense_variant:3674:1225:A>V:BLOSUM62,0+ENSMUST00000130509:Wdfy4:missense_variant:3707:1236:A>V:BLOSUM62,0	.	.	.	.	.	.	.	.	.	.	.	.	.	1/1:11:40:11:202,33,0	.	.	.	.	.	.	.	.	.	.	.	.	.	.	.	.	.	.	.	.	.	.	.	.	.	.	.
SNP	14	34598905	Opn4	missense_variant	D66V	T>A:2	5	CSQ=ENSMUST00000022331:Opn4:missense_variant:197:66:D>V:BLOSUM62,-3+ENSMUST00000168444:Opn4:missense_variant:197:66:D>V:BLOSUM62,-3	.	.	.	.	.	.	.	.	.	1/1:36:120:36:255,108,0	.	.	.	.	.	1/1:26:54:27:255,44,0	.	.	.	.	1/1:41:101:42:255,89,0	.	.	.	.	.	.	.	.	.	.	.	.	.	1/1:38:126:38:255,114,0	.	.	.	1/1:15:53:15:255,45,0	.	.
SNP	14	36095367	4930474N05Rik	missense_variant	V75I	G>A:1	1	CSQ=ENSMUST00000100708:Gm7853:upstream_gene_variant+ENSMUST00000177985:4930474N05Rik:missense_variant:223:75:V>I:BLOSUM62,3+ENSMUST00000186722:4930474N05Rik:3_prime_UTR_variant,NMD_transcript_variant	.	.	.	.	.	.	.	.	.	.	.	.	.	.	.	.	.	.	.	.	.	.	.	.	.	.	1/1:29:92:30:255,73,0	.	.	.	.	.	.	.	.	.	.	.	.	.	.
SNP	14	37125926	Ghitm	missense_variant	G254S	C>T:1	2	CSQ=ENSMUST00000042564:Ghitm:missense_variant:760:254:G>S:BLOSUM62,0+ENSMUST00000165649:Ghitm:missense_variant:760:254:G>S:BLOSUM62,0	.	.	.	.	1/1:6:22:6:182,18,0	.	.	.	.	.	.	.	.	.	.	.	.	.	.	.	.	.	.	.	.	.	.	.	.	.	.	.	.	.	.	.	.	1/1:10:37:10:233,30,0	.	.	.
SNP	14	38370954	Nrg3	missense_variant	S574N	C>T:2	4	CSQ=ENSMUST00000166968:Nrg3:missense_variant:1721:574:S>N:BLOSUM62,1+ENSMUST00000168810:Nrg3:missense_variant:1673:558:S>N:BLOSUM62,1+ENSMUST00000173780:Nrg3:missense_variant:1649:550:S>N:BLOSUM62,1	.	.	.	.	.	.	.	.	.	1/1:8:30:8:188,24,0	.	.	.	.	.	1/1:6:23:6:143,18,0	.	.	.	.	1/1:8:30:8:206,24,0	.	.	.	.	.	.	.	.	.	.	.	.	.	1/1:9:33:9:218,27,0	.	.	.	.	.	.
SNP	14	43725136	Gm16506	splice_region_variant,intron_variant	NA	G>A	2	CSQ=ENSMUST00000165553:Gm16506:splice_region_variant,intron_variant	.	.	.	.	.	.	.	.	.	.	.	.	.	1/1:50:127:50:255,151,0	.	.	.	.	.	1/1:55:127:55:255,166,0	.	.	.	.	.	.	.	.	.	.	.	.	.	.	.	.	.	.	.	.	.
SNP	14	49770479	3632451O06Rik	missense_variant	E512D	T>A:3	4	CSQ=ENSMUST00000036972:3632451O06Rik:missense_variant:1536:512:E>D:BLOSUM62,2+ENSMUST00000118129:3632451O06Rik:missense_variant:1536:512:E>D:BLOSUM62,2	.	.	.	.	.	.	.	.	.	1/1:18:63:18:255,54,0	.	.	.	.	.	1/1:22:76:22:255,66,0	.	.	.	.	.	.	.	.	.	.	.	.	.	.	.	.	.	.	1/1:25:86:25:255,75,0	.	.	.	1/1:26:89:26:255,78,0	.	.
SNP	14	50147968	Olfr729	missense_variant	A302V	G>A:2	1	CSQ=ENSMUST00000061020:Olfr729:missense_variant:905:302:A>V:BLOSUM62,0	.	.	.	.	.	.	.	.	.	.	.	.	.	.	.	.	.	.	.	1/1:14:51:14:255,42,0	.	.	.	.	.	.	.	.	.	.	.	.	.	.	.	.	.	.	.	.	.
SNP	14	50892441	Klhl33	missense_variant	S272N	C>T:2	1	CSQ=ENSMUST00000164415:Klhl33:missense_variant:815:272:S>N:BLOSUM62,1+ENSMUST00000170855:A930018M24Rik:downstream_gene_variant	.	.	.	.	.	.	.	.	.	.	.	.	.	.	.	.	.	.	.	.	.	.	.	.	.	1/1:10:37:10:238,30,0	.	.	.	.	.	.	.	.	.	.	.	.	.	.	.
SNP	14	52008291	Zfp219	missense_variant	G460S	C>T:1	1	CSQ=ENSMUST00000067549:Zfp219:missense_variant:1378:460:G>S:BLOSUM62,0+ENSMUST00000093813:Arhgef40:downstream_gene_variant+ENSMUST00000100639:Arhgef40:downstream_gene_variant+ENSMUST00000166169:Zfp219:missense_variant:1378:460:G>S:BLOSUM62,0+ENSMUST00000182061:Arhgef40:downstream_gene_variant+ENSMUST00000182217:Arhgef40:downstream_gene_variant+ENSMUST00000182504:Arhgef40:downstream_gene_variant+E…	.	.	.	.	.	.	.	.	.	.	.	.	.	.	.	.	.	.	.	.	.	.	.	.	.	1/1:35:117:35:255,105,0	.	.	.	.	.	.	.	.	.	.	.	.	.	.	.
SNP	14	52744834	Trav7d-3	missense_variant	V111M	G>A:1	1	CSQ=ENSMUST00000179789:Trav7d-3:missense_variant:331:111:V>M:BLOSUM62,1	.	.	.	.	.	.	.	.	.	.	.	.	.	.	.	.	.	.	.	.	.	.	.	.	.	.	.	.	.	.	.	.	.	.	.	1/1:35:83:39:255,68,0	.	.	.	.	.
SNP	14	53078818	Trav14d-3-dv8	missense_variant	T45I	C>T:2	2	CSQ=ENSMUST00000103608:Trav14d-3-dv8:missense_variant:134:45:T>I:BLOSUM62,-1+ENSMUST00000198604:Trav15d-3:upstream_gene_variant	.	.	.	1/1:20:58:22:255,43,0	.	.	.	.	.	.	.	.	.	.	.	.	.	.	.	.	.	.	.	.	.	.	.	.	.	.	.	1/1:38:122:39:255,101,0	.	.	.	.	.	.	.	.	.
SNP	14	53599390	Trav4-3	missense_variant	T104I	C>T:2	5	CSQ=ENSMUST00000103655:Trav4-3:missense_variant:311:104:T>I:BLOSUM62,-1	.	.	.	.	.	.	.	.	.	1/1:18:64:18:255,54,0	.	.	.	.	.	1/1:20:69:20:255,60,0	.	.	.	.	1/1:33:111:33:255,99,0	.	.	.	.	.	.	.	.	.	.	.	.	.	1/1:19:67:19:255,57,0	.	.	.	1/1:19:66:19:255,57,0	.	.
SNP	14	54957191	Myh6	missense_variant	C707Y	C>T:2	1	CSQ=ENSMUST00000081857:Myh6:missense_variant:2120:707:C>Y:BLOSUM62,-2+ENSMUST00000131892:Myh6:non_coding_transcript_exon_variant,non_coding_transcript_variant	.	.	.	.	.	.	.	.	.	.	.	.	.	.	.	.	.	.	.	.	.	.	.	.	.	1/1:21:73:21:255,63,0	.	.	.	.	.	.	.	.	.	.	.	.	.	.	.
SNP	14	54963586	Myh6	missense_variant	A140T	C>T:1	1	CSQ=ENSMUST00000081857:Myh6:missense_variant:418:140:A>T:BLOSUM62,0+ENSMUST00000111456:Myh6:downstream_gene_variant+ENSMUST00000124930:Myh6:downstream_gene_variant+ENSMUST00000134256:Myh6:downstream_gene_variant	.	.	.	.	.	.	.	.	.	.	.	.	.	.	.	.	.	.	.	.	.	.	.	.	.	1/1:9:33:9:211,27,0	.	.	.	.	.	.	.	.	.	.	.	.	.	.	.
SNP	14	54972762	Myh7	missense_variant	E1829K	C>T:1	1	CSQ=ENSMUST00000085949:Gm17428:upstream_gene_variant+ENSMUST00000102803:Myh7:missense_variant:5485:1829:E>K:BLOSUM62,1+ENSMUST00000104735:Mir208b:downstream_gene_variant+ENSMUST00000168485:Myh7:missense_variant:5485:1829:E>K:BLOSUM62,1+ENSMUST00000181782:Mhrt:splice_region_variant,intron_variant,non_coding_transcript_variant+ENSMUST00000185798:Mhrt:downstream_gene_variant+ENSMUST00000187147:Gm290…	1/1:10:36:10:244,30,0	.	.	.	.	.	.	.	.	.	.	.	.	.	.	.	.	.	.	.	.	.	.	.	.	.	.	.	.	.	.	.	.	.	.	.	.	.	.	.	.
SNP	14	55063427	Zfhx2	missense_variant	G2289D	C>T:2	1	CSQ=ENSMUST00000036328:Zfhx2:missense_variant:6866:2289:G>D:BLOSUM62,-1+ENSMUST00000176665:Zfhx2:downstream_gene_variant+ENSMUST00000176872:Gm20687:intron_variant,non_coding_transcript_variant+ENSMUST00000183822:Thtpa:intron_variant+ENSMUST00000183993:Thtpa:intron_variant,non_coding_transcript_variant+ENSMUST00000185121:Thtpa:intron_variant	.	.	.	.	.	.	.	.	.	.	.	.	.	.	.	.	.	.	.	.	.	.	.	.	.	1/1:10:36:10:221,30,0	.	.	.	.	.	.	.	.	.	.	.	.	.	.	.
SNP	14	55074188	Zfhx2	missense_variant	P350S	G>A:1	1	CSQ=ENSMUST00000036328:Zfhx2:missense_variant:1048:350:P>S:BLOSUM62,-1+ENSMUST00000176665:Zfhx2:upstream_gene_variant+ENSMUST00000176872:Gm20687:downstream_gene_variant+ENSMUST00000183750:Zfhx2os:non_coding_transcript_exon_variant,non_coding_transcript_variant+ENSMUST00000183822:Thtpa:intron_variant+ENSMUST00000183993:Thtpa:intron_variant,non_coding_transcript_variant+ENSMUST00000185121:Thtpa:int…	.	.	.	.	.	.	.	.	.	.	.	.	1/1:62:127:63:255,153,0	.	.	.	.	.	.	.	.	.	.	.	.	.	.	.	.	.	.	.	.	.	.	.	.	.	.	.	.
SNP	14	55074967	Zfhx2	missense_variant	G90E	C>T:2	1	CSQ=ENSMUST00000036328:Zfhx2:missense_variant:269:90:G>E:BLOSUM62,-2+ENSMUST00000176665:Zfhx2:upstream_gene_variant+ENSMUST00000176872:Gm20687:downstream_gene_variant+ENSMUST00000183750:Zfhx2os:non_coding_transcript_exon_variant,non_coding_transcript_variant+ENSMUST00000183822:Thtpa:intron_variant+ENSMUST00000183993:Thtpa:intron_variant,non_coding_transcript_variant+ENSMUST00000185121:Thtpa:intro…	.	.	.	.	.	.	.	.	.	.	.	.	.	.	.	.	.	.	.	.	.	.	.	.	.	1/1:13:47:13:255,39,0	.	.	.	.	.	.	.	.	.	.	.	.	.	.	.
SNP	14	55517126	Cpne6	splice_donor_variant	NA	G>A	1	CSQ=ENSMUST00000062232:Nrl:downstream_gene_variant+ENSMUST00000074225:Cpne6:splice_donor_variant+ENSMUST00000111404:Nrl:downstream_gene_variant+ENSMUST00000163767:Cpne6:splice_donor_variant+ENSMUST00000165262:Cpne6:splice_donor_variant+ENSMUST00000165725:Cpne6:downstream_gene_variant+ENSMUST00000169869:Cpne6:splice_donor_variant,non_coding_transcript_variant+ENSMUST00000170155:Cpne6:splice_donor_…	.	.	.	.	.	.	.	.	.	.	.	.	1/1:53:127:53:255,160,0	.	.	.	.	.	.	.	.	.	.	.	.	.	.	.	.	.	.	.	.	.	.	.	.	.	.	.	.
SNP	14	55607684	Irf9	stop_gained	Δ267	C>T:1	1	CSQ=ENSMUST00000019443:Rnf31:downstream_gene_variant+ENSMUST00000126269:Irf9:non_coding_transcript_exon_variant,non_coding_transcript_variant+ENSMUST00000130697:Irf9:stop_gained:802:268+ENSMUST00000134863:Irf9:stop_gained:1000:334+ENSMUST00000136109:Irf9:downstream_gene_variant+ENSMUST00000138037:Irf9:stop_gained:856:286+ENSMUST00000140178:Rnf31:downstream_gene_variant+ENSMUST00000145680:Irf9:non…	.	.	.	.	.	.	.	.	.	.	.	.	1/1:44:127:44:255,132,0	.	.	.	.	.	.	.	.	.	.	.	.	.	.	.	.	.	.	.	.	.	.	.	.	.	.	.	.
SNP	14	55774465	Adcy4	splice_region_variant,intron_variant	NA	C>T	1	CSQ=ENSMUST00000002398:Adcy4:splice_region_variant,intron_variant+ENSMUST00000170223:Adcy4:splice_region_variant,intron_variant	.	.	.	.	.	.	.	.	.	.	.	.	.	.	.	.	.	.	.	.	.	.	.	.	.	.	.	.	.	.	1/1:9:33:9:194,27,0	.	.	.	.	.	.	.	.	.	.
SNP	14	55897653	Sdr39u1	stop_gained	Δ277	G>A:1	1	CSQ=ENSMUST00000022831:Khnyn:downstream_gene_variant+ENSMUST00000111325:Sdr39u1:stop_gained:832:278	.	.	.	.	.	.	.	.	.	.	.	.	.	.	.	.	.	.	.	.	.	.	.	.	.	.	.	.	.	.	.	.	.	.	.	.	.	.	.	.	.
SNP	14	60829441	Mipep	missense_variant	Q437E	C>G:1	1	CSQ=ENSMUST00000063562:Mipep:missense_variant:1309:437:Q>E:BLOSUM62,2	.	.	.	.	.	.	.	.	.	.	.	.	.	.	1/1:9:34:9:182,27,0	.	.	.	.	.	.	.	.	.	.	.	.	.	.	.	.	.	.	.	.	.	.	.	.	.	.
SNP	14	62605939	Fam124a	missense_variant	H299Y	C>T:1	1	CSQ=ENSMUST00000039064:Fam124a:missense_variant:895:299:H>Y:BLOSUM62,2+ENSMUST00000161899:Fam124a:non_coding_transcript_exon_variant,non_coding_transcript_variant	.	.	.	.	.	.	.	.	.	.	.	.	.	.	.	.	.	.	.	.	.	.	.	.	.	1/1:14:50:14:255,42,0	.	.	.	.	.	.	.	.	.	.	.	.	.	.	.
SNP	14	65212067	Fzd3	splice_region_variant,intron_variant,non_coding_transcript_variant	NA	T>C	1	CSQ=ENSMUST00000127272:Fzd3:splice_region_variant,intron_variant,non_coding_transcript_variant+ENSMUST00000131309:Fzd3:splice_region_variant,intron_variant	.	1/1:5:19:5:116,15,0	.	.	.	.	.	.	.	.	.	.	.	.	.	.	.	.	.	.	.	.	.	.	.	.	.	.	.	.	.	.	.	.	.	.	.	.	.	.	.
SNP	14	65385637	Zfp395	missense_variant	V74M	G>A:1	2	CSQ=ENSMUST00000066994:Zfp395:missense_variant:220:74:V>M:BLOSUM62,1	.	.	.	.	.	.	.	.	.	.	.	.	.	.	.	.	.	.	.	.	.	.	.	.	.	.	.	.	.	1/1:32:108:32:255,96,0	.	.	.	.	.	.	.	.	.	.	.
SNP	14	65980971	Clu	missense_variant	P427S	C>T:1	5	CSQ=ENSMUST00000022616:Clu:missense_variant:1279:427:P>S:BLOSUM62,-1+ENSMUST00000152903:Clu:downstream_gene_variant	.	.	.	.	.	.	.	.	.	1/1:26:89:26:195,78,0	.	.	.	.	.	1/1:15:53:15:253,45,0	.	.	.	.	1/1:28:61:29:255,50,0	.	.	.	.	.	.	.	.	.	.	.	.	.	1/1:24:82:24:235,72,0	.	.	.	1/1:17:60:17:191,51,0	.	.
SNP	14	70139542	Ccar2	missense_variant	S823N	C>T:2	5	CSQ=ENSMUST00000022680:Bin3:downstream_gene_variant+ENSMUST00000035612:Ccar2:missense_variant:2468:823:S>N:BLOSUM62,1	.	.	.	.	.	.	.	.	.	1/1:32:108:32:255,96,0	.	.	.	.	.	1/1:27:92:27:255,81,0	.	.	.	.	1/1:43:127:43:255,129,0	.	.	.	.	.	.	.	.	.	.	.	.	.	1/1:33:77:34:255,65,0	.	.	.	1/1:21:73:21:255,63,0	.	.
SNP	14	70310975	Slc39a14	missense_variant,splice_region_variant	A208T	C>T:1	5	CSQ=ENSMUST00000022688:Slc39a14:missense_variant,splice_region_variant:622:208:A>T:BLOSUM62,0+ENSMUST00000068044:Slc39a14:missense_variant,splice_region_variant:622:208:A>T:BLOSUM62,0+ENSMUST00000145040:Slc39a14:splice_region_variant,non_coding_transcript_exon_variant,non_coding_transcript_variant+ENSMUST00000146453:Slc39a14:downstream_gene_variant+ENSMUST00000152067:Slc39a14:missense_variant,spl…	.	.	.	.	.	.	.	.	.	1/1:44:111:45:255,98,0	.	.	.	.	.	1/1:27:92:27:255,81,0	.	.	.	.	1/1:50:113:52:255,101,0	.	.	.	.	.	.	.	.	.	.	.	.	.	1/1:45:127:45:255,135,0	.	.	.	1/1:35:117:35:255,105,0	.	.
SNP	14	70687627	Xpo7	splice_donor_variant	NA	C>T	2	CSQ=ENSMUST00000022696:Xpo7:splice_donor_variant+ENSMUST00000167242:Xpo7:splice_donor_variant	.	.	.	.	1/1:18:63:18:255,54,0	.	.	.	.	.	.	.	.	.	.	.	.	.	.	.	.	.	.	.	.	.	.	.	.	.	.	.	.	.	.	.	.	1/1:21:73:21:255,63,0	.	.	.
SNP	14	73272627	Rb1	splice_region_variant,intron_variant	NA	G>A	1	CSQ=ENSMUST00000022701:Rb1:splice_region_variant,intron_variant+ENSMUST00000163932:Rb1:intron_variant,non_coding_transcript_variant	.	.	.	.	.	.	.	.	.	.	.	.	.	.	.	.	.	.	.	.	.	.	.	1/1:8:30:8:169,24,0	.	.	.	.	.	.	.	.	.	.	.	.	.	.	.	.	.
SNP	14	75270686	Cpb2	splice_region_variant,intron_variant	NA	C>T	1	CSQ=ENSMUST00000022576:Cpb2:splice_region_variant,intron_variant	.	1/1:5:19:5:160,15,0	.	.	.	.	.	.	.	.	.	.	.	.	.	.	.	.	.	.	.	.	.	.	.	.	.	.	.	.	.	.	.	.	.	.	.	.	.	.	.
SNP	14	76418768	Tsc22d1	missense_variant	P896S	C>T:1	3	CSQ=ENSMUST00000048371:Tsc22d1:missense_variant:2686:896:P>S:BLOSUM62,-1+ENSMUST00000110888:Tsc22d1:missense_variant:2440:814:P>S:BLOSUM62,-1+ENSMUST00000175984:Tsc22d1:missense_variant,NMD_transcript_variant:118:40:P>S:BLOSUM62,-1+ENSMUST00000176581:Tsc22d1:missense_variant:121:41:P>S:BLOSUM62,-1+ENSMUST00000176886:Tsc22d1:intron_variant,NMD_transcript_variant+ENSMUST00000177333:Tsc22d1:downstre…	.	.	.	1/1:26:89:26:255,78,0	.	.	.	.	1/1:24:83:24:255,72,0	.	.	.	.	.	.	.	.	.	.	.	.	.	.	.	.	.	.	.	.	.	.	1/1:56:127:56:255,166,0	.	.	.	.	.	.	.	.	.
SNP	14	77939922	Epsti1	missense_variant	E181K	G>A:1	1	CSQ=ENSMUST00000022591:Epsti1:missense_variant:541:181:E>K:BLOSUM62,1+ENSMUST00000169978:Epsti1:missense_variant:541:181:E>K:BLOSUM62,1	.	.	.	.	.	.	.	.	.	.	.	.	.	.	.	.	.	.	.	.	.	.	.	1/1:7:27:7:172,21,0	.	.	.	.	.	.	.	.	.	.	.	.	.	.	.	.	.
SNP	14	79428054	Kbtbd7	missense_variant	Y442S	A>C:2	1	CSQ=ENSMUST00000022600:Mtrf1:downstream_gene_variant+ENSMUST00000061222:Kbtbd7:missense_variant:1325:442:Y>S:BLOSUM62,-2	.	.	.	.	.	.	.	.	.	.	.	.	.	.	.	.	.	.	.	.	.	.	.	.	.	.	.	.	.	.	1/1:23:79:23:255,69,0	.	.	.	.	.	.	.	.	.	.
SNP	14	79453349	Kbtbd6	missense_variant	E432K	G>A:1	1	CSQ=ENSMUST00000100359:Kbtbd6:missense_variant:1294:432:E>K:BLOSUM62,1+ENSMUST00000201579:AC124745.1:missense_variant:1483:495:E>K:BLOSUM62,1	.	.	.	.	.	.	.	.	.	.	.	.	.	.	.	.	.	.	.	.	.	.	.	.	.	.	.	.	.	.	.	.	.	.	.	1/1:27:92:27:255,81,0	.	.	.	.	.
SNP	14	80014327	Olfm4	missense_variant	T229I	C>T:2	2	CSQ=ENSMUST00000088735:Olfm4:missense_variant:686:229:T>I:BLOSUM62,-1	.	.	.	.	1/1:13:47:13:255,39,0	.	.	.	.	.	.	.	.	.	.	.	.	.	.	.	.	.	.	.	.	.	.	.	.	.	.	.	.	.	.	.	.	1/1:10:36:10:253,30,0	.	.	.
SNP	14	87472243	Tdrd3	splice_region_variant,intron_variant	NA	C>T	2	CSQ=ENSMUST00000163714:Tdrd3:splice_region_variant,intron_variant+ENSMUST00000168275:Tdrd3:splice_region_variant,intron_variant+ENSMUST00000169504:Tdrd3:splice_region_variant,intron_variant+ENSMUST00000170712:Tdrd3:splice_region_variant,intron_variant+ENSMUST00000170865:Tdrd3:splice_region_variant,intron_variant	.	.	.	.	.	.	.	.	.	.	.	.	.	1/1:8:31:8:156,24,0	.	.	.	.	.	1/1:7:26:7:172,21,0	.	.	.	.	.	.	.	.	.	.	.	.	.	.	.	.	.	.	.	.	.
SNP	14	93326786	Pcdh9	missense_variant	T1078N	G>T:2	2	CSQ=ENSMUST00000068992:Pcdh9:missense_variant:3233:1078:T>N:BLOSUM62,0+ENSMUST00000192221:Pcdh9:intron_variant+ENSMUST00000193901:Pcdh9:missense_variant:3131:1044:T>N:BLOSUM62,0+ENSMUST00000194129:Pcdh9:intron_variant+ENSMUST00000195376:Pcdh9:intron_variant+ENSMUST00000195826:Pcdh9:missense_variant:3233:1078:T>N:BLOSUM62,0	.	.	.	.	.	.	.	.	.	.	.	.	.	.	.	.	.	.	.	.	.	.	.	.	.	.	.	.	.	.	.	.	1/1:22:76:22:255,66,0	1/1:34:111:34:255,99,0	.	.	.	.	.	.	.
SNP	14	99098777	Dis3	missense_variant	V98M	C>T:1	2	CSQ=ENSMUST00000022650:Pibf1:upstream_gene_variant+ENSMUST00000042471:Dis3:missense_variant:292:98:V>M:BLOSUM62,1	.	.	.	.	.	.	.	.	.	.	.	.	.	1/1:30:102:30:255,90,0	.	.	.	.	.	1/1:24:83:24:255,72,0	.	.	.	.	.	.	.	.	.	.	.	.	.	.	.	.	.	.	.	.	.
SNP	14	103156656	Mycbp2	missense_variant	T2823I	G>A:2	1	CSQ=ENSMUST00000159855:Mycbp2:missense_variant:8468:2823:T>I:BLOSUM62,-1+ENSMUST00000160758:Mycbp2:missense_variant:8138:2713:T>I:BLOSUM62,-1+ENSMUST00000161008:Mycbp2:upstream_gene_variant+ENSMUST00000161278:Mycbp2:missense_variant:1271:424:T>I:BLOSUM62,-1+ENSMUST00000162762:Mycbp2:upstream_gene_variant	.	1/1:9:34:9:227,27,0	.	.	.	.	.	.	.	.	.	.	.	.	.	.	.	.	.	.	.	.	.	.	.	.	.	.	.	.	.	.	.	.	.	.	.	.	.	.	.
SNP	14	105292306	Ndfip2	missense_variant	E164K	G>A:1	2	CSQ=ENSMUST00000127286:Ndfip2:upstream_gene_variant+ENSMUST00000138283:Ndfip2:missense_variant:490:164:E>K:BLOSUM62,1+ENSMUST00000145241:Gm16259:downstream_gene_variant+ENSMUST00000149358:Ndfip2:upstream_gene_variant+ENSMUST00000149781:Ndfip2:non_coding_transcript_exon_variant,non_coding_transcript_variant+ENSMUST00000155351:Ndfip2:non_coding_transcript_exon_variant,non_coding_transcript_variant+…	.	.	.	.	1/1:15:54:15:255,45,0	.	.	.	.	.	.	.	.	.	.	.	.	.	.	.	.	.	.	.	.	.	.	.	.	.	.	.	.	.	.	.	.	1/1:10:37:10:211,30,0	.	.	.
SNP	14	118018718	Dct	stop_gained	Δ418	G>A:1	1	CSQ=ENSMUST00000022725:Dct:stop_gained:1255:419	.	.	.	.	.	.	.	.	.	.	.	.	.	.	.	.	.	.	.	.	.	.	.	.	.	.	.	.	.	.	.	.	.	.	.	.	.	.	.	.	.
SNP	14	118115112	Tgds	splice_region_variant,intron_variant	NA	C>T	1	CSQ=ENSMUST00000022727:Tgds:splice_region_variant,intron_variant+ENSMUST00000180772:Gm26773:non_coding_transcript_exon_variant,non_coding_transcript_variant	.	.	.	.	.	.	.	.	.	.	.	.	.	.	.	.	.	.	.	.	.	.	.	.	.	1/1:85:127:85:255,253,0	.	.	.	.	.	.	.	.	.	.	.	.	.	.	.
SNP	14	118235469	Sox21	missense_variant	P56L	G>A:2	1	CSQ=ENSMUST00000163396:Gm4675:upstream_gene_variant+ENSMUST00000164755:Gm4675:upstream_gene_variant+ENSMUST00000170662:Sox21:missense_variant:167:56:P>L:BLOSUM62,-3	.	.	.	.	.	.	.	.	.	.	.	.	.	.	.	.	.	.	.	.	.	.	.	.	.	.	.	.	.	.	.	.	.	.	.	.	1/1:68:127:69:255,175,0	.	.	.	.
SNP	14	121337459	Stk24	missense_variant	S79N	C>T:2	2	CSQ=ENSMUST00000079817:Stk24:missense_variant:236:79:S>N:BLOSUM62,1	.	.	.	.	.	.	.	.	.	.	.	.	.	.	.	.	.	.	.	.	.	.	.	.	.	.	.	.	.	1/1:59:127:59:255,178,0	.	.	.	.	.	.	.	.	.	.	.
SNP	14	123321476	Nalcn	stop_gained	Δ813	G>A:1	1	CSQ=ENSMUST00000000201:Nalcn:stop_gained:2440:814	.	.	.	.	.	.	.	.	.	.	.	.	.	.	1/1:25:86:25:255,75,0	.	.	.	.	.	.	.	.	.	.	.	.	.	.	.	.	.	.	.	.	.	.	.	.	.	.
SNP	15	5099154	Card6	missense_variant	S920F	G>A:2	1	CSQ=ENSMUST00000118365:Card6:missense_variant:2759:920:S>F:BLOSUM62,-2	.	.	.	.	.	.	.	.	.	.	.	.	.	.	.	.	.	.	.	.	.	.	.	.	.	1/1:37:124:37:255,111,0	.	.	.	.	.	.	.	.	.	.	.	.	.	.	.
SNP	15	7234179	Egflam	splice_region_variant,intron_variant	NA	G>A	1	CSQ=ENSMUST00000058593:Egflam:splice_region_variant,intron_variant+ENSMUST00000096494:Egflam:splice_region_variant,intron_variant+ENSMUST00000160207:Egflam:splice_region_variant,intron_variant,NMD_transcript_variant+ENSMUST00000160273:Egflam:non_coding_transcript_exon_variant,non_coding_transcript_variant	.	.	.	.	.	.	.	.	.	.	.	.	.	.	.	.	.	.	.	.	.	.	.	.	.	.	.	.	.	.	.	.	.	.	.	.	1/1:22:76:22:255,66,0	.	.	.	.
SNP	15	8176248	2410089E03Rik	missense_variant	S156F	C>T:2	1	CSQ=ENSMUST00000110617:2410089E03Rik:missense_variant:467:156:S>F:BLOSUM62,-2	.	.	.	.	.	.	.	.	.	.	.	.	.	.	.	.	.	.	.	.	.	.	.	.	.	.	.	.	.	.	.	.	.	.	.	1/1:10:38:10:247,30,0	.	.	.	.	.
SNP	15	8269681	2410089E03Rik	missense_variant	P3118S	C>T:1	1	CSQ=ENSMUST00000110617:2410089E03Rik:missense_variant:9352:3118:P>S:BLOSUM62,-1	.	.	.	.	.	.	.	.	.	.	.	.	.	.	.	.	.	.	1/1:19:67:19:255,57,0	.	.	.	.	.	.	.	.	.	.	.	.	.	.	.	.	.	.	.	.	.	.
SNP	15	9096090	Nadk2	splice_region_variant,synonymous_variant	274:C>T:3	C>T:3	2	CSQ=ENSMUST00000067760:Nadk2:splice_region_variant,synonymous_variant:822:274+ENSMUST00000100789:Nadk2:splice_region_variant,synonymous_variant:738:246+ENSMUST00000100790:Nadk2:splice_region_variant,synonymous_variant:822:274+ENSMUST00000188194:Nadk2:upstream_gene_variant+ENSMUST00000189211:Nadk2:splice_region_variant,non_coding_transcript_exon_variant,non_coding_transcript_variant+ENSMUST0000018…	.	.	.	1/1:5:19:5:147,15,0	.	.	.	.	.	.	.	.	.	.	.	.	.	.	.	.	.	.	.	.	.	.	.	.	.	.	.	1/1:21:73:21:255,63,0	.	.	.	.	.	.	.	.	.
SNP	15	9125139	Skp2	missense_variant	V153M	C>T:1	2	CSQ=ENSMUST00000096482:Skp2:missense_variant:457:153:V>M:BLOSUM62,1+ENSMUST00000110585:Skp2:missense_variant:457:153:V>M:BLOSUM62,1+ENSMUST00000190131:Skp2:missense_variant:352:118:V>M:BLOSUM62,1+ENSMUST00000191316:Skp2:downstream_gene_variant	.	.	.	1/1:26:89:26:255,78,0	.	.	.	.	.	.	.	.	.	.	.	.	.	.	.	.	.	.	.	.	.	.	.	.	.	.	.	1/1:66:127:67:255,174,0	.	.	.	.	.	.	.	.	.
SNP	15	10371591	Agxt2	splice_region_variant,intron_variant	NA	C>T	1	CSQ=ENSMUST00000022858:Agxt2:splice_region_variant,intron_variant+ENSMUST00000110540:Agxt2:splice_region_variant,intron_variant+ENSMUST00000110541:Agxt2:splice_region_variant,intron_variant+ENSMUST00000110542:Agxt2:splice_region_variant,intron_variant+ENSMUST00000157020:Gm21973:splice_region_variant,intron_variant,NMD_transcript_variant	.	.	.	.	.	.	.	.	.	.	.	.	.	.	1/1:5:19:5:145,15,0	.	.	.	.	.	.	.	.	.	.	.	.	.	.	.	.	.	.	.	.	.	.	.	.	.	.
SNP	15	11263354	Adamts12	missense_variant	R601C	C>T:1	2	CSQ=ENSMUST00000061318:Adamts12:missense_variant:1801:601:R>C:BLOSUM62,-3	.	.	.	.	.	.	.	.	.	.	.	.	.	.	.	.	.	.	.	.	.	.	.	.	.	.	.	.	.	1/1:35:117:35:255,105,0	.	.	.	.	.	.	.	.	.	.	.
SNP	15	11895729	Npr3	missense_variant	G277E	C>T:2	1	CSQ=ENSMUST00000066529:Npr3:missense_variant:830:277:G>E:BLOSUM62,-2	.	.	.	.	.	.	.	.	.	.	.	.	.	.	1/1:23:80:23:255,69,0	.	.	.	.	.	.	.	.	.	.	.	.	.	.	.	.	.	.	.	.	.	.	.	.	.	.
SNP	15	12890528	Drosha	missense_variant	D954N	G>A:1	1	CSQ=ENSMUST00000090292:Drosha:missense_variant:2860:954:D>N:BLOSUM62,1+ENSMUST00000129031:Drosha:missense_variant:1789:597:D>N:BLOSUM62,1+ENSMUST00000150211:Drosha:non_coding_transcript_exon_variant,non_coding_transcript_variant+ENSMUST00000169061:Drosha:missense_variant:2860:954:D>N:BLOSUM62,1	.	.	.	.	.	.	.	.	.	.	.	.	.	.	.	.	.	.	.	.	.	.	.	.	.	.	.	.	.	.	.	.	.	.	.	.	1/1:24:82:24:255,72,0	.	.	.	.
SNP	15	13051356	Cdh6	missense_variant	R397Q	C>T:2	1	CSQ=ENSMUST00000036439:Cdh6:missense_variant:1190:397:R>Q:BLOSUM62,1	.	.	.	.	.	.	.	.	.	.	.	1/1:15:53:15:255,45,0	.	.	.	.	.	.	.	.	.	.	.	.	.	.	.	.	.	.	.	.	.	.	.	.	.	.	.	.	.
SNP	15	25984868	Zfp622	missense_variant	R107C	C>T:1	1	CSQ=ENSMUST00000061875:Zfp622:missense_variant:319:107:R>C:BLOSUM62,-3	.	.	.	.	.	.	.	.	.	.	.	.	.	.	.	.	.	.	.	.	.	.	.	.	.	.	1/1:18:64:18:255,54,0	.	.	.	.	.	.	.	.	.	.	.	.	.	.
SNP	15	28234242	Dnah5	splice_region_variant,intron_variant	NA	C>T	5	CSQ=ENSMUST00000067048:Dnah5:splice_region_variant,intron_variant	.	.	.	.	.	.	.	.	.	1/1:10:37:10:179,30,0	.	.	.	.	.	1/1:5:20:5:126,15,0	.	.	.	.	1/1:21:73:21:255,63,0	.	.	.	.	.	.	.	.	.	.	.	.	.	1/1:18:63:18:222,54,0	.	.	.	1/1:6:22:6:165,18,0	.	.
SNP	15	28270308	Dnah5	missense_variant	H919N	C>A:1	1	CSQ=ENSMUST00000067048:Dnah5:missense_variant:2755:919:H>N:BLOSUM62,1	.	.	.	.	.	.	.	.	.	.	.	.	.	.	.	.	.	.	.	.	.	.	.	.	.	.	.	.	.	.	.	.	.	.	.	.	.	.	.	.	.
SNP	15	28302414	Dnah5	missense_variant	Q1606K	C>A:1	1	CSQ=ENSMUST00000067048:Dnah5:missense_variant:4816:1606:Q>K:BLOSUM62,1	.	.	.	.	.	.	.	1/1:6:23:6:141,18,0	.	.	.	.	.	.	.	.	.	.	.	.	.	.	.	.	.	.	.	.	.	.	.	.	.	.	.	.	.	.	.	.	.
SNP	15	32562739	Sema5a	missense_variant	E299K	G>A:1	2	CSQ=ENSMUST00000067458:Sema5a:missense_variant:895:299:E>K:BLOSUM62,1	.	.	.	.	.	.	.	.	.	.	.	.	.	1/1:10:37:10:239,30,0	.	.	.	.	.	1/1:21:73:21:255,63,0	.	.	.	.	.	.	.	.	.	.	.	.	.	.	.	.	.	.	.	.	.
SNP	15	33028108	Sdc2	missense_variant	P124L	C>T:2	1	CSQ=ENSMUST00000022871:Sdc2:missense_variant:371:124:P>L:BLOSUM62,-3	.	.	.	.	.	.	.	.	.	.	.	.	.	.	.	.	.	.	.	.	.	.	.	.	.	.	.	.	.	.	.	.	.	.	.	.	1/1:15:54:15:255,45,0	.	.	.	.
SNP	15	34410135	Matn2	missense_variant	S491N	G>A:2	5	CSQ=ENSMUST00000022947:Matn2:missense_variant:1472:491:S>N:BLOSUM62,1+ENSMUST00000163455:Matn2:missense_variant:1472:491:S>N:BLOSUM62,1	.	.	.	.	.	.	.	.	.	1/1:42:127:42:255,126,0	.	.	.	.	.	1/1:18:40:19:255,30,0	.	.	.	.	1/1:35:83:36:255,71,0	.	.	.	.	.	.	.	.	.	.	.	.	.	1/1:26:89:26:255,78,0	.	.	.	1/1:28:95:28:255,84,0	.	.
SNP	15	39904578	Lrp12	missense_variant	E33K	C>T:1	1	CSQ=ENSMUST00000022916:Lrp12:missense_variant:97:33:E>K:BLOSUM62,1+ENSMUST00000110305:Lrp12:intron_variant+ENSMUST00000146714:Lrp12:non_coding_transcript_exon_variant,non_coding_transcript_variant	.	.	.	.	.	.	.	.	.	.	.	.	.	.	.	.	.	.	.	.	.	.	.	1/1:7:27:7:203,21,0	.	.	.	.	.	.	.	.	.	.	.	.	.	.	.	.	.
SNP	15	41101558	Zfpm2	missense_variant	A480T	G>A:1	2	CSQ=ENSMUST00000053467:Zfpm2:missense_variant:1438:480:A>T:BLOSUM62,0	.	.	.	.	.	.	.	.	.	.	.	.	.	1/1:24:82:24:255,72,0	.	.	.	.	.	1/1:29:98:29:255,87,0	.	.	.	.	.	.	.	.	.	.	.	.	.	.	.	.	.	.	.	.	.
SNP	15	43866777	Tmem74	missense_variant	T290I	G>A:2	2	CSQ=ENSMUST00000067469:Tmem74:missense_variant:869:290:T>I:BLOSUM62,-1	.	.	.	.	1/1:15:53:15:255,45,0	.	.	.	.	.	.	.	.	.	.	.	.	.	.	.	.	.	.	.	.	.	.	.	.	.	.	.	.	.	.	.	.	1/1:19:67:19:255,57,0	.	.	.
SNP	15	44672882	Sybu	missense_variant	L683F	G>A:1	1	CSQ=ENSMUST00000090057:Sybu:missense_variant:2047:683:L>F:BLOSUM62,0+ENSMUST00000110267:Sybu:missense_variant:1663:555:L>F:BLOSUM62,0+ENSMUST00000110269:Sybu:missense_variant:1447:483:L>F:BLOSUM62,0	.	.	.	.	.	.	.	.	.	.	.	.	.	.	.	.	.	.	1/1:7:27:7:199,21,0	.	.	.	.	.	.	.	.	.	.	.	.	.	.	.	.	.	.	.	.	.	.
SNP	15	47947984	Csmd3	missense_variant	C1237Y	C>T:2	1	CSQ=ENSMUST00000100670:Csmd3:missense_variant:3710:1237:C>Y:BLOSUM62,-2+ENSMUST00000110261:Csmd3:non_coding_transcript_exon_variant,non_coding_transcript_variant+ENSMUST00000160658:Csmd3:missense_variant:3398:1133:C>Y:BLOSUM62,-2+ENSMUST00000161653:Csmd3:missense_variant:1190:397:C>Y:BLOSUM62,-2+ENSMUST00000162830:Csmd3:missense_variant:3710:1237:C>Y:BLOSUM62,-2	.	.	.	.	.	.	.	.	.	.	.	.	.	.	.	.	.	.	.	.	.	.	.	.	1/1:18:64:18:255,54,0	.	.	.	.	.	.	.	.	.	.	.	.	.	.	.	.
SNP	15	54897721	Enpp2	missense_variant	G245E	C>T:2	2	CSQ=ENSMUST00000041591:Enpp2:missense_variant:734:245:G>E:BLOSUM62,-2+ENSMUST00000167541:Enpp2:missense_variant:734:245:G>E:BLOSUM62,-2+ENSMUST00000171545:Enpp2:missense_variant:734:245:G>E:BLOSUM62,-2+ENSMUST00000173516:Enpp2:missense_variant:734:245:G>E:BLOSUM62,-2	.	.	.	.	.	.	.	.	.	.	.	.	.	.	.	.	.	.	.	.	.	.	.	.	.	.	.	.	.	1/1:21:73:21:255,63,0	.	.	.	.	.	.	.	.	.	.	.
SNP	15	63828203	Gsdmc2	missense_variant	A240V	G>A:2	2	CSQ=ENSMUST00000089900:Gsdmc2:missense_variant:719:240:A>V:BLOSUM62,0+ENSMUST00000188404:Gsdmc2:missense_variant:719:240:A>V:BLOSUM62,0+ENSMUST00000188691:Gsdmc2:missense_variant:719:240:A>V:BLOSUM62,0	.	.	.	.	.	.	.	.	.	.	.	.	.	1/1:89:127:91:255,204,0	.	.	.	.	.	1/1:93:127:93:255,255,0	.	.	.	.	.	.	.	.	.	.	.	.	.	.	.	.	.	.	.	.	.
SNP	15	63860332	Gsdmc3	missense_variant	E282K	C>T:1	1	CSQ=ENSMUST00000089894:Gsdmc3:missense_variant:844:282:E>K:BLOSUM62,1+ENSMUST00000185526:Gsdmc3:missense_variant:844:282:E>K:BLOSUM62,1+ENSMUST00000190682:Gsdmc3:missense_variant:844:282:E>K:BLOSUM62,1	.	.	.	.	.	.	.	.	.	.	.	.	.	.	1/1:15:54:15:255,45,0	.	.	.	.	.	.	.	.	.	.	.	.	.	.	.	.	.	.	.	.	.	.	.	.	.	.
SNP	15	63866698	Gsdmc3	missense_variant	L172I	G>T:1	1	CSQ=ENSMUST00000089894:Gsdmc3:missense_variant:514:172:L>I:BLOSUM62,2+ENSMUST00000185526:Gsdmc3:missense_variant:514:172:L>I:BLOSUM62,2+ENSMUST00000190682:Gsdmc3:missense_variant:514:172:L>I:BLOSUM62,2	.	.	.	.	.	.	.	.	.	.	.	.	.	.	.	.	.	.	.	.	.	.	.	.	.	.	.	.	.	.	.	.	.	.	.	.	.	.	.	.	.
SNP	15	64094176	Asap1	missense_variant	A1027T	C>T:1	1	CSQ=ENSMUST00000023008:Asap1:missense_variant:3079:1027:A>T:BLOSUM62,0+ENSMUST00000110114:Asap1:missense_variant:2908:970:A>T:BLOSUM62,0+ENSMUST00000110115:Asap1:missense_variant:3034:1012:A>T:BLOSUM62,0+ENSMUST00000175793:Asap1:missense_variant:3043:1015:A>T:BLOSUM62,0+ENSMUST00000175799:Asap1:missense_variant:2899:967:A>T:BLOSUM62,0+ENSMUST00000176014:Asap1:missense_variant:3070:1024:A>T:BLOSUM…	.	1/1:12:44:12:255,36,0	.	.	.	.	.	.	.	.	.	.	.	.	.	.	.	.	.	.	.	.	.	.	.	.	.	.	.	.	.	.	.	.	.	.	.	.	.	.	.
SNP	15	66489620	Lrrc6	missense_variant	R11W	G>A:1	3	CSQ=ENSMUST00000023006:Lrrc6:missense_variant:31:11:R>W:BLOSUM62,-3	.	.	.	1/1:10:37:10:255,30,0	.	.	.	.	1/1:11:40:11:210,33,0	.	.	.	.	.	.	.	.	.	.	.	.	.	.	.	.	.	.	.	.	.	.	1/1:15:54:15:255,45,0	.	.	.	.	.	.	.	.	.
SNP	15	66615397	Phf20l1	missense_variant	S453L	C>T:2	1	CSQ=ENSMUST00000048188:Phf20l1:missense_variant:1358:453:S>L:BLOSUM62,-2	.	.	.	.	.	.	.	.	.	.	.	.	.	.	.	.	.	.	.	.	.	.	.	.	.	.	1/1:13:47:13:255,39,0	.	.	.	.	.	.	.	.	.	.	.	.	.	.
SNP	15	71463590	Fam135b	missense_variant	G585D	C>T:2	1	CSQ=ENSMUST00000022953:Fam135b:missense_variant:1754:585:G>D:BLOSUM62,-1	.	.	.	.	.	.	.	.	.	.	.	.	.	.	1/1:12:44:12:255,36,0	.	.	.	.	.	.	.	.	.	.	.	.	.	.	.	.	.	.	.	.	.	.	.	.	.	.
SNP	15	71533041	Fam135b	splice_region_variant,intron_variant	NA	G>A	1	CSQ=ENSMUST00000022953:Fam135b:splice_region_variant,intron_variant	.	.	.	.	.	.	.	.	.	.	.	.	.	.	.	.	.	.	.	.	.	.	.	.	.	.	.	.	.	.	.	.	.	.	.	.	1/1:13:47:13:183,39,0	.	.	.	.
SNP	15	71821937	Col22a1	missense_variant	G1293E	C>T:2	2	CSQ=ENSMUST00000159993:Col22a1:missense_variant:3878:1293:G>E:BLOSUM62,-2	.	.	.	.	.	.	.	.	.	.	.	.	.	.	.	.	.	.	.	.	.	.	.	.	.	.	.	.	.	.	.	.	1/1:26:89:26:255,78,0	1/1:31:105:31:255,93,0	.	.	.	.	.	.	.
SNP	15	71911084	Col22a1	missense_variant	G778E	C>T:2	1	CSQ=ENSMUST00000159993:Col22a1:missense_variant:2333:778:G>E:BLOSUM62,-2+ENSMUST00000162081:Col22a1:non_coding_transcript_exon_variant,non_coding_transcript_variant	.	.	.	.	.	.	.	.	.	.	.	.	.	.	.	.	.	.	.	.	.	.	.	.	.	.	.	.	.	.	.	.	.	.	.	.	.	.	.	.	.
SNP	15	71915810	Col22a1	missense_variant	G730R	C>T:1	1	CSQ=ENSMUST00000159993:Col22a1:missense_variant:2188:730:G>R:BLOSUM62,-2+ENSMUST00000162081:Col22a1:non_coding_transcript_exon_variant,non_coding_transcript_variant	.	.	.	.	.	.	.	.	.	.	.	.	.	.	1/1:22:76:22:255,66,0	.	.	.	.	.	.	.	.	.	.	.	.	.	.	.	.	.	.	.	.	.	.	.	.	.	.
SNP	15	73123374	Ago2	stop_gained	Δ451	C>T:2	1	CSQ=ENSMUST00000044113:Ago2:stop_gained:1355:452	.	.	.	.	.	.	.	.	.	.	.	.	.	.	1/1:13:47:13:255,39,0	.	.	.	.	.	.	.	.	.	.	.	.	.	.	.	.	.	.	.	.	.	.	.	.	.	.
SNP	15	73547513	Dennd3	missense_variant	D718N	G>A:1	1	CSQ=ENSMUST00000043414:Dennd3:missense_variant:2152:718:D>N:BLOSUM62,1+ENSMUST00000162488:Dennd3:missense_variant:1783:595:D>N:BLOSUM62,1+ENSMUST00000173292:Dennd3:missense_variant,NMD_transcript_variant:2152:718:D>N:BLOSUM62,1	.	.	.	.	.	.	.	.	.	.	.	.	.	.	.	.	.	.	.	.	.	.	.	1/1:21:73:21:255,63,0	.	.	.	.	.	.	.	.	.	.	.	.	.	.	.	.	.
SNP	15	75676013	Top1mt	splice_region_variant,intron_variant	NA	C>T	2	CSQ=ENSMUST00000000958:Top1mt:splice_region_variant,intron_variant	.	.	.	.	1/1:56:127:56:255,169,0	.	.	.	.	.	.	.	.	.	.	.	.	.	.	.	.	.	.	.	.	.	.	.	.	.	.	.	.	.	.	.	.	1/1:71:127:71:255,214,0	.	.	.
SNP	15	75785462	Zc3h3	missense_variant	L627F	G>A:1	2	CSQ=ENSMUST00000100538:Zc3h3:missense_variant:1879:627:L>F:BLOSUM62,0	.	.	.	.	.	.	.	.	.	.	.	.	.	1/1:54:119:57:255,107,0	.	.	.	.	.	1/1:50:127:51:255,136,0	.	.	.	.	.	.	.	.	.	.	.	.	.	.	.	.	.	.	.	.	.
SNP	15	75866087	Gsdmd	missense_variant,splice_region_variant	G246D	G>A:2	2	CSQ=ENSMUST00000023238:Gsdmd:missense_variant,splice_region_variant:737:246:G>D:BLOSUM62,-1	.	.	.	.	.	.	.	.	.	.	.	.	.	1/1:52:127:53:255,123,0	.	.	.	.	.	1/1:67:127:67:255,202,0	.	.	.	.	.	.	.	.	.	.	.	.	.	.	.	.	.	.	.	.	.
SNP	15	75891163	Naprt	missense_variant	P514S	G>A:1	3	CSQ=ENSMUST00000023235:Eef1d:downstream_gene_variant+ENSMUST00000023237:Naprt:missense_variant:1540:514:P>S:BLOSUM62,-1+ENSMUST00000089680:Eef1d:downstream_gene_variant+ENSMUST00000089681:Eef1d:downstream_gene_variant+ENSMUST00000109972:Eef1d:downstream_gene_variant+ENSMUST00000109975:Eef1d:downstream_gene_variant+ENSMUST00000116440:Eef1d:downstream_gene_variant+ENSMUST00000134222:Eef1d:downstrea…	.	.	.	1/1:15:54:15:255,45,0	.	.	.	.	1/1:15:54:15:255,45,0	.	.	.	.	.	.	.	.	.	.	.	.	.	.	.	.	.	.	.	.	.	.	1/1:39:117:40:255,101,0	.	.	.	.	.	.	.	.	.
SNP	15	76180533	Plec	missense_variant	A1801V	G>A:2	2	CSQ=ENSMUST00000023226:Plec:missense_variant:5402:1801:A>V:BLOSUM62,0+ENSMUST00000054449:Plec:missense_variant:5417:1806:A>V:BLOSUM62,0+ENSMUST00000071869:Plec:missense_variant:5336:1779:A>V:BLOSUM62,0+ENSMUST00000072692:Plec:missense_variant:5423:1808:A>V:BLOSUM62,0+ENSMUST00000073418:Plec:missense_variant:5846:1949:A>V:BLOSUM62,0+ENSMUST00000074834:Plec:missense_variant:5375:1792:A>V:BLOSUM62,0…	.	.	.	.	.	.	.	.	.	.	.	.	.	1/1:39:127:39:255,117,0	.	.	.	.	.	1/1:40:127:40:255,120,0	.	.	.	.	.	.	.	.	.	.	.	.	.	.	.	.	.	.	.	.	.
SNP	15	76949662	1110038F14Rik	stop_gained	Δ166	G>A:3	1	CSQ=ENSMUST00000071792:1110038F14Rik:stop_gained:501:167	.	.	.	.	.	.	.	.	.	.	.	.	.	.	.	.	.	.	1/1:11:40:11:243,33,0	.	.	.	.	.	.	.	.	.	.	.	.	.	.	.	.	.	.	.	.	.	.
SNP	15	77423884	Apol7b	missense_variant	A137V	G>A:2	2	CSQ=ENSMUST00000089469:Apol7b:missense_variant:410:137:A>V:BLOSUM62,0+ENSMUST00000132871:4930571N24Rik:upstream_gene_variant+ENSMUST00000142914:4930571N24Rik:upstream_gene_variant+ENSMUST00000149824:Apol7b:downstream_gene_variant	.	.	.	.	.	.	.	.	.	.	.	.	.	1/1:85:127:86:255,232,0	.	.	.	.	.	1/1:117:127:117:255,255,0	.	.	.	.	.	.	.	.	.	.	.	.	.	.	.	.	.	.	.	.	.
SNP	15	77773339	Myh9	missense_variant	A1069T	C>T:1	1	CSQ=ENSMUST00000016771:Myh9:missense_variant:3205:1069:A>T:BLOSUM62,0	.	.	.	.	.	.	.	.	.	.	.	.	.	.	.	.	.	.	.	.	.	.	.	.	.	.	.	.	.	.	.	.	.	.	.	1/1:20:69:20:255,60,0	.	.	.	.	.
SNP	15	78291972	Csf2rb2	splice_acceptor_variant	NA	C>T	2	CSQ=ENSMUST00000096356:Csf2rb2:splice_acceptor_variant	.	.	.	.	1/1:21:73:21:249,63,0	.	.	.	.	.	.	.	.	.	.	.	.	.	.	.	.	.	.	.	.	.	.	.	.	.	.	.	.	.	.	.	.	1/1:14:41:16:246,27,0	.	.	.
SNP	15	78452570	Tmprss6	missense_variant	Y377D	A>C:1	1	CSQ=ENSMUST00000017086:Tmprss6:missense_variant:1129:377:Y>D:BLOSUM62,-3	.	.	.	.	.	.	.	.	.	.	.	.	.	.	.	.	.	.	.	.	.	.	.	.	.	.	.	.	.	.	.	.	.	.	.	.	1/1:21:73:21:255,63,0	.	.	.	.
SNP	15	78905766	Sh3bp1	splice_region_variant,intron_variant	NA	C>T	1	CSQ=ENSMUST00000001226:Sh3bp1:splice_region_variant,intron_variant+ENSMUST00000061239:Sh3bp1:splice_region_variant,intron_variant+ENSMUST00000109698:Sh3bp1:splice_region_variant,intron_variant+ENSMUST00000132047:Sh3bp1:splice_region_variant,intron_variant,NMD_transcript_variant+ENSMUST00000134703:Sh3bp1:splice_region_variant,intron_variant,non_coding_transcript_variant+ENSMUST00000148893:Sh3bp1:d…	.	.	.	.	.	.	.	.	.	.	.	.	.	.	.	.	.	.	.	.	.	.	.	.	.	.	.	.	.	.	.	.	.	.	.	1/1:21:73:21:255,63,0	.	.	.	.	.
SNP	15	79626259	Fam227a	missense_variant	C46Y	C>T:2	1	CSQ=ENSMUST00000109646:Fam227a:missense_variant:137:46:C>Y:BLOSUM62,-2+ENSMUST00000109648:Fam227a:missense_variant:1205:402:C>Y:BLOSUM62,-2+ENSMUST00000187519:Fam227a:missense_variant:1205:402:C>Y:BLOSUM62,-2+ENSMUST00000191401:Fam227a:3_prime_UTR_variant,NMD_transcript_variant	.	.	.	.	.	.	.	.	.	.	.	.	.	.	.	.	.	.	.	.	.	.	.	.	.	.	.	.	.	.	1/1:31:105:31:255,93,0	.	.	.	.	.	.	.	.	.	.
SNP	15	80211415	Mgat3	missense_variant	P148S	C>T:1	2	CSQ=ENSMUST00000044970:Mgat3:missense_variant:442:148:P>S:BLOSUM62,-1	.	.	.	.	1/1:6:22:6:155,18,0	.	.	.	.	.	.	.	.	.	.	.	.	.	.	.	.	.	.	.	.	.	.	.	.	.	.	.	.	.	.	.	.	1/1:11:40:11:249,33,0	.	.	.
SNP	15	80374762	Cacna1i	missense_variant	A1224V	C>T:2	2	CSQ=ENSMUST00000160424:Cacna1i:missense_variant:3671:1224:A>V:BLOSUM62,0+ENSMUST00000162155:Cacna1i:missense_variant,NMD_transcript_variant:3671:1224:A>V:BLOSUM62,0	.	.	.	.	1/1:29:98:29:255,87,0	.	.	.	.	.	.	.	.	.	.	.	.	.	.	.	.	.	.	.	.	.	.	.	.	.	.	.	.	.	.	.	.	1/1:72:127:73:255,201,0	.	.	.
SNP	15	80375390	Cacna1i	splice_region_variant,intron_variant	NA	G>A	5	CSQ=ENSMUST00000160424:Cacna1i:splice_region_variant,intron_variant+ENSMUST00000162155:Cacna1i:splice_region_variant,intron_variant,NMD_transcript_variant	.	.	.	.	.	.	.	.	.	1/1:27:92:27:255,81,0	.	.	.	.	.	1/1:13:47:13:255,39,0	.	.	.	.	1/1:31:105:31:255,93,0	.	.	.	.	.	.	.	.	.	.	.	.	.	1/1:25:86:25:255,75,0	.	.	.	1/1:17:60:17:255,51,0	.	.
SNP	15	81601499	Ep300	missense_variant	P229L	C>T:2	1	CSQ=ENSMUST00000068387:Ep300:missense_variant:686:229:P>L:BLOSUM62,-3+ENSMUST00000189338:Ep300:non_coding_transcript_exon_variant,non_coding_transcript_variant	.	.	.	.	.	.	.	.	.	.	.	.	.	.	.	.	.	.	.	.	.	.	.	.	.	.	.	.	.	.	1/1:25:37:26:255,28,0	.	.	.	.	.	.	.	.	.	.
SNP	15	81627292	Ep300	missense_variant	A858T	G>A:1	5	CSQ=ENSMUST00000068387:Ep300:missense_variant:2572:858:A>T:BLOSUM62,0+ENSMUST00000185967:Ep300:downstream_gene_variant+ENSMUST00000189338:Ep300:downstream_gene_variant	.	.	.	.	.	.	.	.	.	1/1:126:127:126:255,255,0	.	.	.	.	.	1/1:73:127:73:255,220,0	.	.	.	.	1/1:160:127:161:255,255,0	.	.	.	.	.	.	.	.	.	.	.	.	.	1/1:122:127:122:255,255,0	.	.	.	1/1:88:127:89:255,228,0	.	.
SNP	15	81649283	Ep300	missense_variant	P1847L	C>T:2	1	CSQ=ENSMUST00000068387:Ep300:missense_variant:5540:1847:P>L:BLOSUM62,-3+ENSMUST00000187776:Ep300:downstream_gene_variant	.	.	.	.	.	.	.	.	.	.	.	.	.	.	.	.	.	.	.	.	.	.	.	.	.	1/1:12:43:12:227,36,0	.	.	.	.	.	.	.	.	.	.	.	.	.	.	.
SNP	15	81682986	L3mbtl2	missense_variant	E429K	G>A:1	1	CSQ=ENSMUST00000023029:L3mbtl2:missense_variant:1285:429:E>K:BLOSUM62,1+ENSMUST00000072910:Chadl:downstream_gene_variant+ENSMUST00000172568:L3mbtl2:non_coding_transcript_exon_variant,non_coding_transcript_variant+ENSMUST00000172620:L3mbtl2:non_coding_transcript_exon_variant,non_coding_transcript_variant+ENSMUST00000172748:L3mbtl2:missense_variant:1285:429:E>K:BLOSUM62,1+ENSMUST00000173598:Chadl:3…	.	.	.	.	.	.	.	.	.	.	.	.	.	.	.	.	.	.	.	.	.	.	.	.	.	1/1:6:22:6:166,18,0	.	.	.	.	.	.	.	.	.	.	.	.	.	.	.
SNP	15	81692160	Chadl	missense_variant	R736K	C>T:2	1	CSQ=ENSMUST00000023029:L3mbtl2:downstream_gene_variant+ENSMUST00000072910:Chadl:missense_variant:2207:736:R>K:BLOSUM62,2+ENSMUST00000172568:L3mbtl2:downstream_gene_variant+ENSMUST00000172620:L3mbtl2:downstream_gene_variant+ENSMUST00000172748:L3mbtl2:downstream_gene_variant+ENSMUST00000173598:Chadl:missense_variant,NMD_transcript_variant:809:270:R>K:BLOSUM62,2+ENSMUST00000173761:L3mbtl2:downstream…	.	.	.	.	.	.	.	.	.	.	.	.	.	.	.	.	.	.	.	.	.	.	.	.	.	1/1:5:19:5:157,15,0	.	.	.	.	.	.	.	.	.	.	.	.	.	.	.
SNP	15	81694573	Chadl	missense_variant	R285H	C>T:2	1	CSQ=ENSMUST00000072910:Chadl:missense_variant:854:285:R>H:BLOSUM62,0+ENSMUST00000173598:Chadl:upstream_gene_variant+ENSMUST00000173898:Chadl:upstream_gene_variant	.	.	.	.	.	.	.	.	.	.	.	.	.	.	.	.	.	.	.	.	.	.	.	.	.	.	.	.	.	.	.	.	.	.	.	.	.	1/1:6:22:6:179,18,0	.	.	.
SNP	15	83571547	Tspo	missense_variant	P45L	C>T:2	1	CSQ=ENSMUST00000016901:Ttll12:downstream_gene_variant+ENSMUST00000047419:Tspo:missense_variant:134:45:P>L:BLOSUM62,-3+ENSMUST00000136066:Ttll12:downstream_gene_variant	.	.	.	.	.	.	.	.	.	.	.	.	.	.	.	.	.	.	1/1:8:30:8:218,24,0	.	.	.	.	.	.	.	.	.	.	.	.	.	.	.	.	.	.	.	.	.	.
SNP	15	84699652	Prr5	missense_variant	S160N	G>A:2	1	CSQ=ENSMUST00000065499:Prr5:missense_variant:479:160:S>N:BLOSUM62,1+ENSMUST00000171460:Prr5:missense_variant:452:151:S>N:BLOSUM62,1	.	.	.	.	.	.	.	.	.	.	.	.	.	.	1/1:19:66:19:255,57,0	.	.	.	.	.	.	.	.	.	.	.	.	.	.	.	.	.	.	.	.	.	.	.	.	.	.
SNP	15	85251675	Fbln1	missense_variant	A645G	C>G:2	1	CSQ=ENSMUST00000057410:Fbln1:intron_variant+ENSMUST00000109432:Fbln1:missense_variant:1934:645:A>G:BLOSUM62,0	.	.	.	.	.	.	.	.	.	.	.	.	.	.	.	.	.	.	1/1:5:19:5:158,15,0	.	.	.	.	.	.	.	.	.	.	.	.	.	.	.	.	.	.	.	.	.	.
SNP	15	85818921	Pkdrej	missense_variant	R938H	C>T:2	1	CSQ=ENSMUST00000064370:Pkdrej:missense_variant:2813:938:R>H:BLOSUM62,0	.	1/1:8:30:8:214,24,0	.	.	.	.	.	.	.	.	.	.	.	.	.	.	.	.	.	.	.	.	.	.	.	.	.	.	.	.	.	.	.	.	.	.	.	.	.	.	.
SNP	15	85901478	Celsr1	missense_variant	V2932M	C>T:1	1	CSQ=ENSMUST00000016172:Celsr1:missense_variant:8794:2932:V>M:BLOSUM62,1+ENSMUST00000023019:Trmu:downstream_gene_variant+ENSMUST00000159362:Trmu:downstream_gene_variant+ENSMUST00000159730:Trmu:downstream_gene_variant+ENSMUST00000162010:Trmu:downstream_gene_variant	.	.	.	.	.	.	.	.	.	.	.	.	.	.	.	.	.	.	.	.	.	.	.	.	.	.	.	.	.	.	.	.	.	.	.	.	.	.	.	.	1/1:14:50:14:255,42,0
SNP	15	87681611	Fam19a5	missense_variant	R75W	C>T:1	1	CSQ=ENSMUST00000068088:Fam19a5:missense_variant:223:75:R>W:BLOSUM62,-3	.	.	.	.	.	.	.	.	.	.	.	.	.	.	.	.	.	.	.	.	.	.	.	.	.	1/1:5:19:5:129,15,0	.	.	.	.	.	.	.	.	.	.	.	.	.	.	.
SNP	15	88816062	Alg12	splice_region_variant,intron_variant	NA	C>T	1	CSQ=ENSMUST00000024042:Creld2:upstream_gene_variant+ENSMUST00000043087:Alg12:splice_region_variant,intron_variant+ENSMUST00000159328:Alg12:splice_region_variant,intron_variant+ENSMUST00000160222:Alg12:non_coding_transcript_exon_variant,non_coding_transcript_variant+ENSMUST00000162183:Alg12:splice_region_variant,intron_variant	.	.	.	.	.	.	.	.	.	.	.	.	.	.	.	.	.	.	.	.	.	.	.	.	.	1/1:12:43:12:253,36,0	.	.	.	.	.	.	.	.	.	.	.	.	.	.	.
SNP	15	89100723	Tubgcp6	missense_variant	V1686M	C>T:1	1	CSQ=ENSMUST00000041656:Tubgcp6:missense_variant:5056:1686:V>M:BLOSUM62,1+ENSMUST00000082439:Selo:downstream_gene_variant+ENSMUST00000109353:Tubgcp6:missense_variant:5080:1694:V>M:BLOSUM62,1+ENSMUST00000130700:Selo:downstream_gene_variant+ENSMUST00000163290:Tubgcp6:3_prime_UTR_variant,NMD_transcript_variant+ENSMUST00000164717:Tubgcp6:non_coding_transcript_exon_variant,non_coding_transcript_variant…	.	.	.	.	.	.	.	.	.	.	.	.	.	.	.	.	.	.	.	.	.	.	.	.	.	1/1:5:19:5:140,15,0	.	.	.	.	.	.	.	.	.	.	.	.	.	.	.
SNP	15	91797433	Lrrk2	missense_variant	E2098K	G>A:1	1	CSQ=ENSMUST00000060642:Lrrk2:missense_variant:6292:2098:E>K:BLOSUM62,1+ENSMUST00000133743:Lrrk2:non_coding_transcript_exon_variant,non_coding_transcript_variant	.	.	.	.	.	.	.	.	.	.	.	.	.	.	.	.	.	.	.	.	.	.	.	.	.	.	.	.	.	.	1/1:18:63:18:255,54,0	.	.	.	.	.	.	.	.	.	.
SNP	15	93510782	Prickle1	splice_region_variant,synonymous_variant	45:G>A:3	G>A:3	5	CSQ=ENSMUST00000048982:Prickle1:splice_region_variant,synonymous_variant:135:45+ENSMUST00000109255:Prickle1:splice_region_variant,synonymous_variant:135:45	.	.	.	.	.	.	.	.	.	1/1:23:80:23:255,69,0	.	.	.	.	.	1/1:13:47:13:225,39,0	.	.	.	.	1/1:24:83:24:235,72,0	.	.	.	.	.	.	.	.	.	.	.	.	.	1/1:16:57:16:234,48,0	.	.	.	1/1:13:47:13:223,39,0	.	.
SNP	15	97987346	Col2a1	missense_variant,splice_region_variant	G561S	C>T:1	1	CSQ=ENSMUST00000023123:Col2a1:missense_variant,splice_region_variant:1681:561:G>S:BLOSUM62,0+ENSMUST00000088355:Col2a1:missense_variant,splice_region_variant:1477:493:G>S:BLOSUM62,0+ENSMUST00000128547:Col2a1:downstream_gene_variant+ENSMUST00000131910:Col2a1:splice_region_variant,non_coding_transcript_exon_variant,non_coding_transcript_variant	.	.	.	.	.	.	.	.	.	.	.	.	.	.	.	.	.	.	.	.	.	.	.	.	.	1/1:16:57:16:255,48,0	.	.	.	.	.	.	.	.	.	.	.	.	.	.	.
SNP	15	98056929	Senp1	missense_variant	R432H	C>T:2	1	CSQ=ENSMUST00000044189:Senp1:missense_variant:1295:432:R>H:BLOSUM62,0+ENSMUST00000180657:Senp1:missense_variant:1373:458:R>H:BLOSUM62,0+ENSMUST00000180716:Senp1:3_prime_UTR_variant,NMD_transcript_variant+ENSMUST00000181855:Senp1:non_coding_transcript_exon_variant,non_coding_transcript_variant	.	.	.	.	.	.	.	.	.	.	.	.	.	.	.	.	.	.	.	.	.	.	.	.	.	1/1:6:23:6:165,18,0	.	.	.	.	.	.	.	.	.	.	.	.	.	.	.
SNP	15	98815363	Prkag1	splice_region_variant,intron_variant	NA	G>A	1	CSQ=ENSMUST00000168846:Prkag1:splice_region_variant,intron_variant+ENSMUST00000181510:B130046B21Rik:non_coding_transcript_exon_variant,non_coding_transcript_variant	.	1/1:62:127:62:255,187,0	.	.	.	.	.	.	.	.	.	.	.	.	.	.	.	.	.	.	.	.	.	.	.	.	.	.	.	.	.	.	.	.	.	.	.	.	.	.	.
SNP	15	98839808	Kmt2d	missense_variant	H5136Y	G>A:1	1	CSQ=ENSMUST00000023741:Kmt2d:missense_variant:15406:5136:H>Y:BLOSUM62,2+ENSMUST00000178486:Kmt2d:missense_variant:15406:5136:H>Y:BLOSUM62,2+ENSMUST00000191973:Kmt2d:upstream_gene_variant	.	.	.	.	.	.	.	.	.	.	.	.	.	.	.	.	.	.	1/1:21:73:21:255,63,0	.	.	.	.	.	.	.	.	.	.	.	.	.	.	.	.	.	.	.	.	.	.
SNP	15	98850861	Kmt2d	missense_variant	V2861F	C>A:1	2	CSQ=ENSMUST00000023741:Kmt2d:missense_variant:8581:2861:V>F:BLOSUM62,-1+ENSMUST00000178486:Kmt2d:missense_variant:8581:2861:V>F:BLOSUM62,-1+ENSMUST00000184363:Kmt2d:downstream_gene_variant	.	.	.	.	.	.	.	.	.	.	.	.	.	1/1:18:29:19:255,20,0	.	.	.	.	.	1/1:32:108:32:255,96,0	.	.	.	.	.	.	.	.	.	.	.	.	.	.	.	.	.	.	.	.	.
SNP	15	99083100	Troap	splice_region_variant,synonymous_variant	653:C>T:1	C>T:1	1	CSQ=ENSMUST00000039665:Troap:splice_region_variant,synonymous_variant:1957:653+ENSMUST00000064462:C1ql4:downstream_gene_variant+ENSMUST00000183449:Mir6960:downstream_gene_variant	.	.	.	.	.	.	.	.	.	.	.	.	.	.	.	.	.	.	.	.	.	.	.	.	1/1:32:108:32:255,96,0	.	.	.	.	.	.	.	.	.	.	.	.	.	.	.	.
SNP	15	99404516	Tmbim6	missense_variant	G90S	G>A:1	1	CSQ=ENSMUST00000023749:Tmbim6:missense_variant:268:90:G>S:BLOSUM62,0+ENSMUST00000159209:Tmbim6:missense_variant:268:90:G>S:BLOSUM62,0+ENSMUST00000159531:Tmbim6:missense_variant:268:90:G>S:BLOSUM62,0+ENSMUST00000160454:Tmbim6:upstream_gene_variant+ENSMUST00000160635:Tmbim6:missense_variant:268:90:G>S:BLOSUM62,0+ENSMUST00000161250:Tmbim6:missense_variant:268:90:G>S:BLOSUM62,0+ENSMUST00000161778:Tmb…	.	1/1:13:47:13:255,39,0	.	.	.	.	.	.	.	.	.	.	.	.	.	.	.	.	.	.	.	.	.	.	.	.	.	.	.	.	.	.	.	.	.	.	.	.	.	.	.
SNP	15	99783517	Lima1	splice_region_variant,intron_variant	NA	C>T	1	CSQ=ENSMUST00000073691:Lima1:splice_region_variant,intron_variant+ENSMUST00000109024:Lima1:splice_region_variant,intron_variant+ENSMUST00000168951:Gm17058:downstream_gene_variant+ENSMUST00000172119:Lima1:splice_region_variant,intron_variant,non_coding_transcript_variant	.	.	.	.	.	.	.	.	.	.	.	1/1:13:13:14:201,5,0	.	.	.	.	.	.	.	.	.	.	.	.	.	.	.	.	.	.	.	.	.	.	.	.	.	.	.	.	.
SNP	15	100694565	Galnt6	splice_region_variant,intron_variant	NA	C>T	2	CSQ=ENSMUST00000052069:Galnt6:splice_region_variant,intron_variant+ENSMUST00000159715:Galnt6:splice_region_variant,intron_variant+ENSMUST00000160960:Galnt6os:upstream_gene_variant+ENSMUST00000161514:Galnt6:splice_region_variant,intron_variant	.	.	.	.	.	.	.	.	.	.	.	.	.	.	.	.	.	.	.	.	.	.	.	.	.	.	.	.	.	.	.	.	1/1:25:86:25:255,75,0	1/1:28:95:28:255,84,0	.	.	.	.	.	.	.
SNP	15	103318110	Zfp385a	missense_variant,splice_region_variant	S87N	C>T:2	2	CSQ=ENSMUST00000168828:Zfp385a:missense_variant,splice_region_variant:260:87:S>N:BLOSUM62,1	.	.	.	.	1/1:7:26:7:199,21,0	.	.	.	.	.	.	.	.	.	.	.	.	.	.	.	.	.	.	.	.	.	.	.	.	.	.	.	.	.	.	.	.	1/1:14:51:14:255,42,0	.	.	.
SNP	16	3713655	Mefv	missense_variant	C433Y	C>T:2	2	CSQ=ENSMUST00000023180:Mefv:missense_variant:1298:433:C>Y:BLOSUM62,-2+ENSMUST00000100222:Mefv:missense_variant:1388:463:C>Y:BLOSUM62,-2	.	.	.	.	.	.	.	.	.	.	.	.	.	.	.	.	.	.	.	.	.	.	.	.	.	.	.	.	.	1/1:46:127:46:255,138,0	.	.	.	.	.	.	.	.	.	.	.
SNP	16	3839800	Olfr15	missense_variant	L276F	C>T:1	1	CSQ=ENSMUST00000080917:Olfr15:missense_variant:826:276:L>F:BLOSUM62,0	.	.	.	.	.	.	.	.	.	.	.	.	.	.	.	.	.	.	.	.	.	.	.	.	.	1/1:8:30:8:162,24,0	.	.	.	.	.	.	.	.	.	.	.	.	.	.	.
SNP	16	3915610	Cluap1	splice_region_variant,intron_variant	NA	T>C	1	CSQ=ENSMUST00000040881:Cluap1:splice_region_variant,intron_variant+ENSMUST00000124849:Cluap1:splice_region_variant,intron_variant+ENSMUST00000137745:Cluap1:downstream_gene_variant+ENSMUST00000139294:Cluap1:splice_region_variant,intron_variant,NMD_transcript_variant+ENSMUST00000145150:Cluap1:splice_region_variant,intron_variant+ENSMUST00000146935:Gm20695:splice_region_variant,intron_variant,non_co…	.	.	.	.	.	.	.	.	.	.	.	.	.	.	.	.	.	.	.	.	.	.	.	.	1/1:9:33:9:157,27,0	.	.	.	.	.	.	.	.	.	.	.	.	.	.	.	.
SNP	16	5169005	Sec14l5	missense_variant	A219V	C>T:2	1	CSQ=ENSMUST00000165810:Sec14l5:missense_variant:656:219:A>V:BLOSUM62,0	.	.	.	.	.	.	.	.	.	.	.	.	.	.	.	.	.	.	.	.	.	.	.	.	1/1:12:44:12:255,36,0	.	.	.	.	.	.	.	.	.	.	.	.	.	.	.	.
SNP	16	10502198	Ciita	missense_variant	D88N	G>A:1	2	CSQ=ENSMUST00000023147:Ciita:missense_variant:262:88:D>N:BLOSUM62,1+ENSMUST00000184863:Dexi:downstream_gene_variant	.	.	.	1/1:9:33:9:214,27,0	.	.	.	.	.	.	.	.	.	.	.	.	.	.	.	.	.	.	.	.	.	.	.	.	.	.	.	1/1:15:54:15:255,45,0	.	.	.	.	.	.	.	.	.
SNP	16	11122762	Txndc11	missense_variant,NMD_transcript_variant	C83Y	C>T:2	1	CSQ=ENSMUST00000038424:Txndc11:synonymous_variant:465:155:L>L+ENSMUST00000118362:Txndc11:synonymous_variant:465:155:L>L+ENSMUST00000118679:Txndc11:synonymous_variant:465:155:L>L+ENSMUST00000131012:Txndc11:upstream_gene_variant+ENSMUST00000145225:Txndc11:synonymous_variant,NMD_transcript_variant:465:155:L>L+ENSMUST00000147884:Txndc11:3_prime_UTR_variant,NMD_transcript_variant+ENSMUST00000155221:Tx…	.	.	.	.	.	.	.	.	.	.	.	.	.	.	.	.	.	.	.	.	.	.	.	.	.	.	.	.	.	.	1/1:37:124:37:255,111,0	.	.	.	.	.	.	.	.	.	.
SNP	16	11139100	Zc3h7a	missense_variant	E882K	C>T:1	1	CSQ=ENSMUST00000037633:Zc3h7a:missense_variant:2644:882:E>K:BLOSUM62,1+ENSMUST00000038424:Txndc11:upstream_gene_variant+ENSMUST00000118362:Txndc11:upstream_gene_variant+ENSMUST00000118679:Txndc11:upstream_gene_variant+ENSMUST00000138282:Zc3h7a:non_coding_transcript_exon_variant,non_coding_transcript_variant+ENSMUST00000140755:Zc3h7a:downstream_gene_variant+ENSMUST00000140898:Zc3h7a:downstream_gen…	.	.	.	.	.	.	.	.	.	.	.	.	.	.	.	.	.	.	.	.	.	.	.	.	.	1/1:5:19:5:158,15,0	.	.	.	.	.	.	.	.	.	.	.	.	.	.	.
SNP	16	13401088	Mkl2	missense_variant	D544N	G>A:1	1	CSQ=ENSMUST00000009713:Mkl2:missense_variant:1630:544:D>N:BLOSUM62,1+ENSMUST00000131985:Gm15738:intron_variant,non_coding_transcript_variant+ENSMUST00000140892:Gm15738:intron_variant,non_coding_transcript_variant+ENSMUST00000149359:Mkl2:missense_variant:1597:533:D>N:BLOSUM62,1	.	.	.	.	.	.	.	.	.	.	.	.	.	.	.	.	.	.	.	.	.	.	.	.	.	.	.	.	.	.	.	.	.	.	.	.	1/1:62:127:62:255,187,0	.	.	.	.
SNP	16	13405844	Mkl2	missense_variant	P874L	C>T:2	1	CSQ=ENSMUST00000009713:Mkl2:missense_variant:2621:874:P>L:BLOSUM62,-3+ENSMUST00000131985:Gm15738:upstream_gene_variant+ENSMUST00000140892:Gm15738:upstream_gene_variant+ENSMUST00000149359:Mkl2:missense_variant:2588:863:P>L:BLOSUM62,-3	.	1/1:11:40:11:255,33,0	.	.	.	.	.	.	.	.	.	.	.	.	.	.	.	.	.	.	.	.	.	.	.	.	.	.	.	.	.	.	.	.	.	.	.	.	.	.	.
SNP	16	13692504	Bfar	missense_variant	R237K	G>A:2	2	CSQ=ENSMUST00000023365:Bfar:missense_variant:710:237:R>K:BLOSUM62,2+ENSMUST00000069281:Bfar:missense_variant:335:112:R>K:BLOSUM62,2+ENSMUST00000127973:Bfar:3_prime_UTR_variant,NMD_transcript_variant+ENSMUST00000144804:Bfar:downstream_gene_variant+ENSMUST00000148079:Bfar:downstream_gene_variant+ENSMUST00000154568:Bfar:non_coding_transcript_exon_variant,non_coding_transcript_variant	.	.	.	.	1/1:15:53:15:255,45,0	.	.	.	.	.	.	.	.	.	.	.	.	.	.	.	.	.	.	.	.	.	.	.	.	.	.	.	.	.	.	.	.	1/1:12:44:12:255,36,0	.	.	.
SNP	16	13805007	Rrn3	missense_variant	P394L	C>T:2	1	CSQ=ENSMUST00000023363:Rrn3:missense_variant:1181:394:P>L:BLOSUM62,-3	.	.	.	.	.	.	.	.	.	.	.	.	.	.	.	.	.	.	.	.	.	.	.	.	.	1/1:13:47:13:241,39,0	.	.	.	.	.	.	.	.	.	.	.	.	.	.	.
SNP	16	14470612	Abcc1	missense_variant	I1367N	T>A:2	1	CSQ=ENSMUST00000100167:Abcc1:missense_variant:4100:1367:I>N:BLOSUM62,-3+ENSMUST00000130671:Abcc1:3_prime_UTR_variant,NMD_transcript_variant+ENSMUST00000133454:Abcc1:3_prime_UTR_variant,NMD_transcript_variant+ENSMUST00000134960:Abcc1:downstream_gene_variant+ENSMUST00000146032:Abcc1:non_coding_transcript_exon_variant,non_coding_transcript_variant+ENSMUST00000147759:Abcc1:3_prime_UTR_variant,NMD_tra…	.	1/1:9:33:9:224,27,0	.	.	.	.	.	.	.	.	.	.	.	.	.	.	.	.	.	.	.	.	.	.	.	.	.	.	.	.	.	.	.	.	.	.	.	.	.	.	.
SNP	16	15769912	Prkdc	missense_variant	A2554T	G>A:1	2	CSQ=ENSMUST00000023352:Prkdc:missense_variant:7660:2554:A>T:BLOSUM62,0	.	.	.	.	.	.	.	.	.	.	.	.	.	1/1:46:127:46:255,138,0	.	.	.	.	.	1/1:50:127:50:255,151,0	.	.	.	.	.	.	.	.	.	.	.	.	.	.	.	.	.	.	.	.	.
SNP	16	16860832	Igll1	missense_variant	P205S	G>A:1	1	CSQ=ENSMUST00000100136:Igll1:missense_variant:613:205:P>S:BLOSUM62,-1+ENSMUST00000124649:Igll1:non_coding_transcript_exon_variant,non_coding_transcript_variant+ENSMUST00000124890:Igll1:missense_variant:541:181:P>S:BLOSUM62,-1	.	.	.	.	.	.	.	.	.	.	.	.	.	.	.	.	.	.	.	.	.	.	.	.	.	.	.	.	.	.	.	.	.	.	.	.	.	1/1:5:19:5:128,15,0	.	.	.
SNP	16	17147808	Ydjc	missense_variant	V146M	G>A:1	2	CSQ=ENSMUST00000023452:Ccdc116:upstream_gene_variant+ENSMUST00000069064:Ydjc:missense_variant:436:146:V>M:BLOSUM62,1+ENSMUST00000090192:Ube2l3:downstream_gene_variant+ENSMUST00000115699:Ube2l3:downstream_gene_variant+ENSMUST00000115702:Ydjc:missense_variant:436:146:V>M:BLOSUM62,1+ENSMUST00000115706:Ydjc:missense_variant:436:146:V>M:BLOSUM62,1+ENSMUST00000115709:Ccdc116:upstream_gene_variant+ENSMU…	.	.	.	.	.	.	.	.	.	.	.	.	.	1/1:12:43:12:247,36,0	.	.	.	.	.	1/1:11:40:11:255,33,0	.	.	.	.	.	.	.	.	.	.	.	.	.	.	.	.	.	.	.	.	.
SNP	16	17515821	Lztr1	missense_variant	G109S	G>A:1	2	CSQ=ENSMUST00000023444:Lztr1:missense_variant:325:109:G>S:BLOSUM62,0+ENSMUST00000115681:Lztr1:missense_variant:325:109:G>S:BLOSUM62,0+ENSMUST00000127649:Lztr1:upstream_gene_variant+ENSMUST00000132953:Lztr1:non_coding_transcript_exon_variant,non_coding_transcript_variant+ENSMUST00000138223:Lztr1:downstream_gene_variant+ENSMUST00000139187:Lztr1:non_coding_transcript_exon_variant,non_coding_transcri…	.	.	.	.	.	.	.	.	.	.	.	.	.	1/1:97:127:98:255,255,0	.	.	.	.	.	1/1:128:127:128:255,255,0	.	.	.	.	.	.	.	.	.	.	.	.	.	.	.	.	.	.	.	.	.
SNP	16	17639745	Smpd4	missense_variant,splice_region_variant	V396I	G>A:1	2	CSQ=ENSMUST00000006053:Smpd4:missense_variant,splice_region_variant:1186:396:V>I:BLOSUM62,3+ENSMUST00000090159:Smpd4:missense_variant,splice_region_variant:1099:367:V>I:BLOSUM62,3+ENSMUST00000163476:Smpd4:missense_variant,splice_region_variant:1099:367:V>I:BLOSUM62,3+ENSMUST00000163997:Smpd4:missense_variant,splice_region_variant:436:146:V>I:BLOSUM62,3+ENSMUST00000164292:Smpd4:splice_region_varia…	.	.	.	.	.	.	.	.	.	.	.	.	.	1/1:10:36:10:243,30,0	.	.	.	.	.	1/1:10:37:10:206,30,0	.	.	.	.	.	.	.	.	.	.	.	.	.	.	.	.	.	.	.	.	.
SNP	16	18389368	Arvcf	missense_variant	A64V	C>T:2	1	CSQ=ENSMUST00000090103:Arvcf:missense_variant:191:64:A>V:BLOSUM62,0+ENSMUST00000115610:Arvcf:upstream_gene_variant+ENSMUST00000115612:Arvcf:missense_variant:191:64:A>V:BLOSUM62,0+ENSMUST00000115613:Arvcf:missense_variant:191:64:A>V:BLOSUM62,0+ENSMUST00000115614:Arvcf:missense_variant:191:64:A>V:BLOSUM62,0+ENSMUST00000150253:Arvcf:upstream_gene_variant	.	.	.	.	.	.	.	.	.	.	.	.	.	.	.	.	.	.	.	.	.	.	.	.	.	1/1:16:57:16:255,48,0	.	.	.	.	.	.	.	.	.	.	.	.	.	.	.
SNP	16	18400104	Arvcf	missense_variant	C575Y	G>A:2	2	CSQ=ENSMUST00000090103:Arvcf:missense_variant:1724:575:C>Y:BLOSUM62,-2+ENSMUST00000115610:Arvcf:missense_variant:1532:511:C>Y:BLOSUM62,-2+ENSMUST00000115612:Arvcf:missense_variant:1724:575:C>Y:BLOSUM62,-2+ENSMUST00000115613:Arvcf:missense_variant:1724:575:C>Y:BLOSUM62,-2+ENSMUST00000115614:Arvcf:missense_variant:1724:575:C>Y:BLOSUM62,-2+ENSMUST00000126183:Arvcf:non_coding_transcript_exon_variant,…	.	.	.	.	1/1:5:19:5:161,15,0	.	.	.	.	.	.	.	.	.	.	.	.	.	.	.	.	.	.	.	.	.	.	.	.	.	.	.	.	.	.	.	.	1/1:6:22:6:176,18,0	.	.	.
SNP	16	18582920	Tbx1	missense_variant	D297N	C>T:1	2	CSQ=ENSMUST00000009241:Tbx1:missense_variant:889:297:D>N:BLOSUM62,1	.	.	.	1/1:13:47:13:255,39,0	.	.	.	.	.	.	.	.	.	.	.	.	.	.	.	.	.	.	.	.	.	.	.	.	.	.	.	1/1:43:127:43:255,129,0	.	.	.	.	.	.	.	.	.
SNP	16	18786994	Cdc45	missense_variant	A431V	G>A:2	1	CSQ=ENSMUST00000000028:Cdc45:missense_variant:1292:431:A>V:BLOSUM62,0+ENSMUST00000096990:Cdc45:missense_variant:1154:385:A>V:BLOSUM62,0	.	.	.	.	.	.	.	.	.	.	.	.	.	.	.	.	.	.	.	.	.	.	.	.	.	.	.	.	.	.	.	.	.	.	.	.	.	.	.	.	.
SNP	16	19700911	Lamp3	missense_variant	S174N	C>T:2	1	CSQ=ENSMUST00000081880:Lamp3:missense_variant:521:174:S>N:BLOSUM62,1	.	.	.	.	.	.	.	.	.	.	.	.	.	.	.	.	.	.	.	.	.	.	.	.	.	1/1:16:57:16:255,48,0	.	.	.	.	.	.	.	.	.	.	.	.	.	.	.
SNP	16	20652593	Psmd2	missense_variant,splice_region_variant	E65K	G>A:1	1	CSQ=ENSMUST00000007212:Psmd2:missense_variant,splice_region_variant:193:65:E>K:BLOSUM62,1+ENSMUST00000169195:Psmd2:splice_region_variant,non_coding_transcript_exon_variant,non_coding_transcript_variant+ENSMUST00000172207:Psmd2:splice_region_variant,3_prime_UTR_variant,NMD_transcript_variant	.	.	.	.	.	.	.	.	1/1:9:33:9:232,27,0	.	.	.	.	.	.	.	.	.	.	.	.	.	.	.	.	.	.	.	.	.	.	.	.	.	.	.	.	.	.	.	.
SNP	16	20686171	Eif4g1	missense_variant	R1152Q	G>A:2	1	CSQ=ENSMUST00000044783:Eif4g1:missense_variant:3455:1152:R>Q:BLOSUM62,1+ENSMUST00000073840:Eif4g1:missense_variant:3434:1145:R>Q:BLOSUM62,1+ENSMUST00000104051:Snord66:downstream_gene_variant+ENSMUST00000115457:Eif4g1:missense_variant:3314:1105:R>Q:BLOSUM62,1+ENSMUST00000115460:Eif4g1:missense_variant:3455:1152:R>Q:BLOSUM62,1+ENSMUST00000115461:Eif4g1:missense_variant:3437:1146:R>Q:BLOSUM62,1+ENSM…	.	.	.	.	.	.	.	.	.	.	.	.	.	.	.	.	.	.	.	.	.	.	.	.	.	.	1/1:56:127:56:255,169,0	.	.	.	.	.	.	.	.	.	.	.	.	.	.
SNP	16	22960965	Hrg	missense_variant	G331D	G>A:2	2	CSQ=ENSMUST00000023590:Hrg:missense_variant:992:331:G>D:BLOSUM62,-1	.	.	.	.	.	.	.	.	.	.	.	.	.	1/1:12:43:12:182,36,0	.	.	.	.	.	1/1:17:60:17:191,51,0	.	.	.	.	.	.	.	.	.	.	.	.	.	.	.	.	.	.	.	.	.
SNP	16	25862412	Trp63	missense_variant	T144I	C>T:2	1	CSQ=ENSMUST00000040231:Trp63:missense_variant:431:144:T>I:BLOSUM62,-1+ENSMUST00000065523:Trp63:missense_variant:713:238:T>I:BLOSUM62,-1+ENSMUST00000115304:Trp63:missense_variant:431:144:T>I:BLOSUM62,-1+ENSMUST00000115305:Trp63:missense_variant:431:144:T>I:BLOSUM62,-1+ENSMUST00000115306:Trp63:missense_variant:431:144:T>I:BLOSUM62,-1+ENSMUST00000115308:Trp63:missense_variant:713:238:T>I:BLOSUM62,-1…	.	.	.	.	.	.	.	.	.	.	.	.	.	.	.	.	.	.	.	.	.	.	.	.	.	.	.	.	.	.	.	.	.	.	.	1/1:17:60:17:190,51,0	.	.	.	.	.
SNP	16	29422708	Atp13a4	missense_variant	G733E	C>T:2	1	CSQ=ENSMUST00000039090:Atp13a4:missense_variant:2198:733:G>E:BLOSUM62,-2+ENSMUST00000057018:Atp13a4:missense_variant:2141:714:G>E:BLOSUM62,-2+ENSMUST00000182013:Atp13a4:3_prime_UTR_variant,NMD_transcript_variant+ENSMUST00000182168:Atp13a4:intron_variant,NMD_transcript_variant+ENSMUST00000182357:Atp13a4:non_coding_transcript_exon_variant,non_coding_transcript_variant+ENSMUST00000182573:Atp13a4:mis…	.	1/1:17:60:17:255,51,0	.	.	.	.	.	.	.	.	.	.	.	.	.	.	.	.	.	.	.	.	.	.	.	.	.	.	.	.	.	.	.	.	.	.	.	.	.	.	.
SNP	16	31139651	Acap2	missense_variant	D116E	A>T:3	5	CSQ=ENSMUST00000058033:Acap2:missense_variant:348:116:D>E:BLOSUM62,2	.	.	.	.	.	.	.	.	.	1/1:12:43:12:177,36,0	.	.	.	.	.	1/1:7:26:7:141,21,0	.	.	.	.	1/1:25:76:26:255,62,0	.	.	.	.	.	.	.	.	.	.	.	.	.	1/1:15:54:15:221,45,0	.	.	.	1/1:9:33:9:167,27,0	.	.
SNP	16	31455162	Bdh1	missense_variant	L182F	C>T:1	2	CSQ=ENSMUST00000089759:Bdh1:missense_variant:544:182:L>F:BLOSUM62,0+ENSMUST00000115226:Bdh1:missense_variant:544:182:L>F:BLOSUM62,0+ENSMUST00000115227:Bdh1:missense_variant:544:182:L>F:BLOSUM62,0+ENSMUST00000126825:Bdh1:upstream_gene_variant+ENSMUST00000149039:Bdh1:missense_variant:652:218:L>F:BLOSUM62,0	.	.	.	.	.	.	.	.	.	.	.	.	.	1/1:9:34:9:184,27,0	.	.	.	.	.	1/1:11:40:11:226,33,0	.	.	.	.	.	.	.	.	.	.	.	.	.	.	.	.	.	.	.	.	.
SNP	16	32256472	Wdr53	missense_variant	S165I	G>T:2	1	CSQ=ENSMUST00000023474:Wdr53:missense_variant:494:165:S>I:BLOSUM62,-2+ENSMUST00000135289:Wdr53:downstream_gene_variant+ENSMUST00000141820:Wdr53:non_coding_transcript_exon_variant,non_coding_transcript_variant+ENSMUST00000178573:Wdr53:missense_variant:494:165:S>I:BLOSUM62,-2	.	.	.	.	.	.	.	.	.	.	.	.	.	.	1/1:10:36:10:220,30,0	.	.	.	.	.	.	.	.	.	.	.	.	.	.	.	.	.	.	.	.	.	.	.	.	.	.
SNP	16	32843342	1700021K19Rik	missense_variant	S308F	G>A:2	2	CSQ=ENSMUST00000040986:1700021K19Rik:missense_variant:923:308:S>F:BLOSUM62,-2+ENSMUST00000089684:1700021K19Rik:missense_variant:923:308:S>F:BLOSUM62,-2+ENSMUST00000115105:1700021K19Rik:missense_variant:923:308:S>F:BLOSUM62,-2+ENSMUST00000119810:1700021K19Rik:missense_variant:740:247:S>F:BLOSUM62,-2+ENSMUST00000135480:1700021K19Rik:upstream_gene_variant	.	.	.	.	.	.	.	.	.	.	.	.	.	1/1:9:34:9:250,27,0	.	.	.	.	.	1/1:8:30:8:218,24,0	.	.	.	.	.	.	.	.	.	.	.	.	.	.	.	.	.	.	.	.	.
SNP	16	33663043	Slc12a8	missense_variant	H692Y	C>T:1	1	CSQ=ENSMUST00000059056:Slc12a8:missense_variant:2074:692:H>Y:BLOSUM62,2+ENSMUST00000117134:Slc12a8:3_prime_UTR_variant+ENSMUST00000119173:Slc12a8:missense_variant:1834:612:H>Y:BLOSUM62,2+ENSMUST00000121925:Slc12a8:missense_variant:2074:692:H>Y:BLOSUM62,2+ENSMUST00000122314:Slc12a8:missense_variant:1336:446:H>Y:BLOSUM62,2+ENSMUST00000122427:Slc12a8:3_prime_UTR_variant	.	.	.	.	.	.	.	.	.	.	.	.	.	.	.	.	.	.	.	.	.	.	.	.	.	.	.	.	.	.	.	.	.	.	.	.	1/1:12:43:12:210,36,0	.	.	.	.
SNP	16	33727440	Heg1	missense_variant	G890S	G>A:1	2	CSQ=ENSMUST00000126532:Heg1:missense_variant:2668:890:G>S:BLOSUM62,0+ENSMUST00000132797:Heg1:upstream_gene_variant+ENSMUST00000152782:Heg1:missense_variant:1903:635:G>S:BLOSUM62,0+ENSMUST00000154863:Heg1:downstream_gene_variant	.	.	.	.	.	.	.	.	.	.	.	.	.	1/1:73:127:74:255,186,0	.	.	.	.	.	1/1:91:127:92:255,240,0	.	.	.	.	.	.	.	.	.	.	.	.	.	.	.	.	.	.	.	.	.
SNP	16	33947708	Itgb5	splice_region_variant,intron_variant	NA	C>T	1	CSQ=ENSMUST00000069345:Itgb5:splice_region_variant,intron_variant+ENSMUST00000115028:Itgb5:splice_region_variant,intron_variant+ENSMUST00000151930:Itgb5:downstream_gene_variant	.	.	.	.	.	.	.	.	.	.	.	.	.	.	.	.	.	.	.	.	.	.	.	.	.	1/1:19:67:19:255,57,0	.	.	.	.	.	.	.	.	.	.	.	.	.	.	.
SNP	16	34879170	Mylk	missense_variant	R301K	G>A:2	1	CSQ=ENSMUST00000023538:Mylk:missense_variant:902:301:R>K:BLOSUM62,2+ENSMUST00000155268:Mylk:downstream_gene_variant	.	.	.	.	.	.	.	.	.	.	.	.	.	.	.	.	.	.	.	.	.	.	.	.	.	.	.	.	.	.	1/1:18:63:18:255,54,0	.	.	.	.	.	.	.	.	.	.
SNP	16	36956019	Hcls1	splice_region_variant,synonymous_variant	207:G>A:3	G>A:3	1	CSQ=ENSMUST00000023531:Hcls1:splice_region_variant,synonymous_variant:621:207+ENSMUST00000163755:Hcls1:splice_region_variant,non_coding_transcript_exon_variant,non_coding_transcript_variant+ENSMUST00000164050:Hcls1:splice_region_variant,3_prime_UTR_variant,NMD_transcript_variant	.	1/1:11:40:11:251,33,0	.	.	.	.	.	.	.	.	.	.	.	.	.	.	.	.	.	.	.	.	.	.	.	.	.	.	.	.	.	.	.	.	.	.	.	.	.	.	.
SNP	16	37345150	Stxbp5l	missense_variant	P69S	G>A:1	1	CSQ=ENSMUST00000023526:Stxbp5l:missense_variant:205:69:P>S:BLOSUM62,-1+ENSMUST00000114775:Stxbp5l:missense_variant:205:69:P>S:BLOSUM62,-1+ENSMUST00000114780:Stxbp5l:missense_variant:205:69:P>S:BLOSUM62,-1+ENSMUST00000114781:Stxbp5l:missense_variant:205:69:P>S:BLOSUM62,-1+ENSMUST00000114782:Stxbp5l:missense_variant:205:69:P>S:BLOSUM62,-1+ENSMUST00000114787:Stxbp5l:missense_variant:205:69:P>S:BLOSU…	.	.	.	.	.	.	.	.	.	.	.	.	.	.	.	.	.	.	1/1:15:53:15:255,45,0	.	.	.	.	.	.	.	.	.	.	.	.	.	.	.	.	.	.	.	.	.	.
SNP	16	42291852	Gap43	missense_variant	A182V	G>A:2	4	CSQ=ENSMUST00000102817:Gap43:missense_variant:545:182:A>V:BLOSUM62,0	.	.	.	.	.	.	.	.	.	1/1:15:54:15:248,45,0	.	.	.	.	.	.	.	.	.	.	1/1:16:57:16:221,48,0	.	.	.	.	.	.	.	.	.	.	.	.	.	1/1:13:47:13:211,39,0	.	.	.	1/1:5:19:5:102,15,0	.	.
SNP	16	43990766	Gramd1c	splice_acceptor_variant	NA	C>T	1	CSQ=ENSMUST00000036174:Gramd1c:splice_acceptor_variant+ENSMUST00000114677:Gramd1c:splice_acceptor_variant+ENSMUST00000179565:Gramd1c:splice_acceptor_variant	.	.	.	.	.	.	.	.	.	.	.	.	.	.	.	.	.	.	.	.	.	.	.	.	1/1:6:22:6:169,18,0	.	.	.	.	.	.	.	.	.	.	.	.	.	.	.	.
SNP	16	44379345	Spice1	splice_region_variant,intron_variant	NA	G>A	1	CSQ=ENSMUST00000050897:Spice1:splice_region_variant,intron_variant+ENSMUST00000133168:Spice1:splice_region_variant,intron_variant,non_coding_transcript_variant	.	.	.	.	1/1:5:19:5:122,15,0	.	.	.	.	.	.	.	.	.	.	.	.	.	.	.	.	.	.	.	.	.	.	.	.	.	.	.	.	.	.	.	.	.	.	.	.
SNP	16	46071746	Cd96	missense_variant	G293D	C>T:2	1	CSQ=ENSMUST00000023336:Cd96:missense_variant:878:293:G>D:BLOSUM62,-1	.	.	.	.	.	.	.	.	.	.	.	.	.	.	.	.	.	.	.	.	.	.	.	.	.	.	.	.	.	.	.	.	.	.	.	1/1:16:57:16:255,48,0	.	.	.	.	.
SNP	16	55812737	Nfkbiz	missense_variant	P727L	G>A:2	3	CSQ=ENSMUST00000036273:Nfkbiz:missense_variant:2180:727:P>L:BLOSUM62,-3+ENSMUST00000096026:Nfkbiz:missense_variant:1883:628:P>L:BLOSUM62,-3+ENSMUST00000114457:Nfkbiz:missense_variant:1883:628:P>L:BLOSUM62,-3+ENSMUST00000114458:Nfkbiz:missense_variant:2180:727:P>L:BLOSUM62,-3	.	.	.	1/1:31:105:31:255,93,0	.	.	.	.	1/1:37:124:37:255,111,0	.	.	.	.	.	.	.	.	.	.	.	.	.	.	.	.	.	.	.	.	.	.	1/1:68:127:69:255,171,0	.	.	.	.	.	.	.	.	.
SNP	16	56259939	Impg2	missense_variant	P702L	C>T:2	1	CSQ=ENSMUST00000069936:Impg2:missense_variant:2105:702:P>L:BLOSUM62,-3+ENSMUST00000160116:Impg2:missense_variant:1778:593:P>L:BLOSUM62,-3	.	.	.	.	.	.	.	.	.	.	.	.	.	.	.	.	.	.	.	.	.	.	.	.	.	.	.	.	1/1:49:127:49:255,148,0	.	.	.	.	.	.	.	.	.	.	.	.
SNP	16	57277686	Tmem30c	missense_variant	R124I	C>A:2	1	CSQ=ENSMUST00000023434:Tmem30c:missense_variant:371:124:R>I:BLOSUM62,-3+ENSMUST00000119407:Tmem30c:missense_variant:371:124:R>I:BLOSUM62,-3+ENSMUST00000120112:Tmem30c:missense_variant:371:124:R>I:BLOSUM62,-3+ENSMUST00000180871:Gm26800:upstream_gene_variant	.	.	.	.	.	.	.	.	.	.	.	.	.	.	.	.	.	.	.	.	.	.	.	.	.	.	1/1:10:37:10:237,30,0	.	.	.	.	.	.	.	.	.	.	.	.	.	.
SNP	16	58424719	Dcbld2	missense_variant	D119N	G>A:1	1	CSQ=ENSMUST00000046663:Dcbld2:missense_variant:355:119:D>N:BLOSUM62,1	.	.	.	.	.	.	.	.	.	.	.	.	.	.	1/1:10:36:10:230,30,0	.	.	.	.	.	.	.	.	.	.	.	.	.	.	.	.	.	.	.	.	.	.	.	.	.	.
SNP	16	58486506	St3gal6	splice_region_variant,intron_variant	NA	G>A	1	CSQ=ENSMUST00000114357:St3gal6:splice_region_variant,intron_variant+ENSMUST00000114358:St3gal6:splice_region_variant,intron_variant+ENSMUST00000126978:St3gal6:downstream_gene_variant+ENSMUST00000135721:St3gal6:splice_region_variant,intron_variant,non_coding_transcript_variant+ENSMUST00000137035:St3gal6:splice_region_variant,intron_variant+ENSMUST00000149197:St3gal6:intron_variant,non_coding_trans…	.	.	.	.	.	.	.	.	.	.	.	.	.	.	.	.	.	.	.	.	.	.	.	.	.	.	.	.	.	.	.	.	.	.	.	.	.	.	.	.	.
SNP	16	59085961	Olfr191	missense_variant	I174K	A>T,C:2	2	CSQ=ENSMUST00000078517:Olfr191:missense_variant:521:174:I>K:BLOSUM62,-3	.	.	.	1/1:15:54:15:255,45,0,.,.,.	.	.	.	.	2/2:12:45:12:255,.,.,36,.,0	.	.	.	.	.	.	.	.	.	.	.	.	.	.	.	.	.	.	.	.	.	.	1/1:37:123:37:255,111,0,.,.,.	.	.	.	.	.	.	.	.	.
SNP	16	59522130	Crybg3	missense_variant	C868Y	C>T:2	1	CSQ=ENSMUST00000044604:Crybg3:missense_variant:2603:868:C>Y:BLOSUM62,-2+ENSMUST00000129350:Crybg3:downstream_gene_variant+ENSMUST00000129762:Crybg3:non_coding_transcript_exon_variant,non_coding_transcript_variant	1/1:5:19:5:147,15,0	.	.	.	.	.	.	.	.	.	.	.	.	.	.	.	.	.	.	.	.	.	.	.	.	.	.	.	.	.	.	.	.	.	.	.	.	.	.	.	.
SNP	16	65815681	Vgll3	stop_gained	Δ16	C>T:1	1	CSQ=ENSMUST00000168064:Vgll3:stop_gained:49:17	.	1/1:7:26:7:189,21,0	.	.	.	.	.	.	.	.	.	.	.	.	.	.	.	.	.	.	.	.	.	.	.	.	.	.	.	.	.	.	.	.	.	.	.	.	.	.	.
SNP	16	65815750	Vgll3	missense_variant	G40S	G>A:1	2	CSQ=ENSMUST00000168064:Vgll3:missense_variant:118:40:G>S:BLOSUM62,0	.	.	.	.	.	.	.	.	.	.	.	.	.	1/1:26:89:26:255,78,0	.	.	.	.	.	1/1:19:66:19:255,57,0	.	.	.	.	.	.	.	.	.	.	.	.	.	.	.	.	.	.	.	.	.
SNP	16	75758160	Hspa13	missense_variant	R346K	C>T:2	1	CSQ=ENSMUST00000046283:Hspa13:missense_variant:1037:346:R>K:BLOSUM62,2+ENSMUST00000114244:Hspa13:3_prime_UTR_variant+ENSMUST00000137806:Hspa13:downstream_gene_variant	.	1/1:17:60:17:255,51,0	.	.	.	.	.	.	.	.	.	.	.	.	.	.	.	.	.	.	.	.	.	.	.	.	.	.	.	.	.	.	.	.	.	.	.	.	.	.	.
SNP	16	75945481	Samsn1	missense_variant	A65T	C>T:1	1	CSQ=ENSMUST00000114240:Samsn1:missense_variant:193:65:A>T:BLOSUM62,0	.	.	.	.	.	.	.	.	.	.	.	.	.	.	.	.	.	.	.	.	.	.	.	.	.	1/1:5:19:5:159,15,0	.	.	.	.	.	.	.	.	.	.	.	.	.	.	.
SNP	16	87379716	Ltn1	missense_variant	A1734V	G>A:2	1	CSQ=ENSMUST00000039449:Ltn1:missense_variant:5201:1734:A>V:BLOSUM62,0	.	1/1:14:50:14:255,42,0	.	.	.	.	.	.	.	.	.	.	.	.	.	.	.	.	.	.	.	.	.	.	.	.	.	.	.	.	.	.	.	.	.	.	.	.	.	.	.
SNP	16	88759098	2310034C09Rik	stop_gained	Δ66	C>T:1	2	CSQ=ENSMUST00000089111:2310034C09Rik:stop_gained:199:67+ENSMUST00000202557:AC125199.1:non_coding_transcript_exon_variant,non_coding_transcript_variant	.	.	.	.	1/1:14:50:14:255,42,0	.	.	.	.	.	.	.	.	.	.	.	.	.	.	.	.	.	.	.	.	.	.	.	.	.	.	.	.	.	.	.	.	1/1:16:57:16:255,48,0	.	.	.
SNP	16	90960449	Synj1	missense_variant	A879T	C>T:1	1	CSQ=ENSMUST00000118246:Synj1:downstream_gene_variant+ENSMUST00000118390:Synj1:missense_variant:2635:879:A>T:BLOSUM62,0+ENSMUST00000121759:Synj1:missense_variant:2710:904:A>T:BLOSUM62,0+ENSMUST00000130813:Synj1:downstream_gene_variant+ENSMUST00000170853:Synj1:missense_variant:2590:864:A>T:BLOSUM62,0	.	.	.	.	.	.	.	.	.	.	.	.	.	.	.	.	.	.	.	.	.	1/1:5:19:5:146,15,0	.	.	.	.	.	.	.	.	.	.	.	.	.	.	.	.	.	.	.
SNP	16	91044111	Paxbp1	missense_variant,NMD_transcript_variant	S19P	A>G:1	39	CSQ=ENSMUST00000023698:Paxbp1:missense_variant,NMD_transcript_variant:55:19:S>P:BLOSUM62,-1+ENSMUST00000118522:Paxbp1:missense_variant:244:82:S>P:BLOSUM62,-1+ENSMUST00000127002:Paxbp1:non_coding_transcript_exon_variant,non_coding_transcript_variant+ENSMUST00000147848:4931406G06Rik:upstream_gene_variant	.	.	1/1:6:23:6:157,18,0	.	1/1:9:33:9:163,27,0	1/1:5:19:5:140,15,0	1/1:7:26:7:151,21,0	1/1:6:23:6:171,18,0	1/1:7:26:7:141,21,0	1/1:17:60:17:243,51,0	1/1:22:76:22:225,66,0	1/1:14:51:14:215,42,0	1/1:13:47:13:210,39,0	1/1:12:44:12:211,36,0	1/1:5:19:5:144,15,0	1/1:6:22:6:157,18,0	1/1:14:50:14:219,42,0	1/1:15:54:15:223,45,0	1/1:5:20:5:121,15,0	1/1:20:70:20:223,60,0	1/1:17:60:17:255,51,0	1/1:6:22:6:134,18,0	1/1:6:22:6:162,18,0	1/1:8:30:8:158,24,0	1/1:9:33:9:177,27,0	.	1/1:11:40:11:204,33,0	1/1:6:22:6:135,18,0	1/1:18:63:18:222,54,0	1/1:14:51:14:255,42,0	1/1:21:73:21:217,63,0	1/1:15:54:15:254,45,0	1/1:9:33:9:163,27,0	1/1:8:30:8:148,24,0	1/1:15:54:15:221,45,0	1/1:8:30:8:152,24,0	1/1:16:57:16:182,48,0	1/1:6:23:6:158,18,0	1/1:8:30:8:214,24,0	1/1:9:33:9:155,27,0	1/1:13:47:13:182,39,0
SNP	16	91226589	Olig2	missense_variant	A64T	G>A:1	2	CSQ=ENSMUST00000035608:Olig2:missense_variant:190:64:A>T:BLOSUM62,0	.	.	.	.	.	.	.	.	.	.	.	.	.	1/1:38:127:38:255,114,0	.	.	.	.	.	1/1:41:127:41:255,123,0	.	.	.	.	.	.	.	.	.	.	.	.	.	.	.	.	.	.	.	.	.
SNP	16	91421777	Il10rb	missense_variant	V233I	G>A:1	1	CSQ=ENSMUST00000023691:Il10rb:missense_variant:697:233:V>I:BLOSUM62,3+ENSMUST00000144215:Il10rb:3_prime_UTR_variant,NMD_transcript_variant+ENSMUST00000152729:Il10rb:downstream_gene_variant+ENSMUST00000156133:Il10rb:3_prime_UTR_variant,NMD_transcript_variant+ENSMUST00000160764:Gm21970:downstream_gene_variant+ENSMUST00000161517:Gm21970:downstream_gene_variant	.	.	.	.	.	.	.	.	.	.	.	.	.	.	.	.	.	.	.	.	.	.	.	.	.	1/1:38:127:38:255,114,0	.	.	.	.	.	.	.	.	.	.	.	.	.	.	.
SNP	16	91641299	Gart	missense_variant	A110V	G>A:2	3	CSQ=ENSMUST00000023684:Gart:missense_variant:329:110:A>V:BLOSUM62,0+ENSMUST00000120450:Gart:missense_variant:329:110:A>V:BLOSUM62,0+ENSMUST00000156713:Gart:missense_variant,NMD_transcript_variant:329:110:A>V:BLOSUM62,0	.	.	.	.	.	.	.	.	.	1/1:14:47:14:255,39,0	.	.	.	.	.	.	.	.	.	.	1/1:7:26:7:182,21,0	.	.	.	.	.	.	.	.	.	.	.	.	.	1/1:10:36:10:236,30,0	.	.	.	.	.	.
SNP	16	92499168	Clic6	missense_variant	D239N	G>A:1	1	CSQ=ENSMUST00000023670:Clic6:missense_variant:715:239:D>N:BLOSUM62,1+ENSMUST00000160494:2410124H12Rik:downstream_gene_variant+ENSMUST00000162181:Clic6:intron_variant	.	.	.	.	.	.	.	.	.	.	.	.	.	.	.	.	.	.	.	.	.	.	.	.	.	1/1:15:54:15:255,45,0	.	.	.	.	.	.	.	.	.	.	.	.	.	.	.
SNP	16	93609827	Cbr1	missense_variant	L144F	C>T:1	1	CSQ=ENSMUST00000039659:Cbr1:missense_variant:430:144:L>F:BLOSUM62,0	.	.	.	.	.	.	.	.	.	.	.	.	.	.	.	.	.	.	.	.	.	.	.	.	.	.	.	.	.	.	.	.	.	.	.	.	.	.	.	.	.
SNP	16	93760473	Dopey2	missense_variant	S552N	G>A:2	1	CSQ=ENSMUST00000045004:Dopey2:missense_variant:1655:552:S>N:BLOSUM62,1	.	.	.	.	.	.	.	.	.	.	.	.	.	.	.	.	.	.	.	.	.	.	.	.	.	1/1:7:27:7:172,21,0	.	.	.	.	.	.	.	.	.	.	.	.	.	.	.
SNP	16	94231248	Hlcs	missense_variant	V419I	C>T:1	1	CSQ=ENSMUST00000099512:Hlcs:missense_variant:1255:419:V>I:BLOSUM62,3+ENSMUST00000163193:Hlcs:missense_variant:1255:419:V>I:BLOSUM62,3	.	.	.	.	.	.	.	.	.	.	.	.	.	.	.	.	.	.	.	.	.	.	.	.	.	.	.	.	.	.	.	.	.	.	.	1/1:17:60:17:255,51,0	.	.	.	.	.
SNP	16	95990872	Psmg1	missense_variant	G7S	C>T:1	4	CSQ=ENSMUST00000023630:Psmg1:missense_variant:19:7:G>S:BLOSUM62,0+ENSMUST00000023631:Brwd1:downstream_gene_variant+ENSMUST00000099502:Brwd1:downstream_gene_variant+ENSMUST00000117044:Psmg1:missense_variant:19:7:G>S:BLOSUM62,0+ENSMUST00000149066:Psmg1:missense_variant,NMD_transcript_variant:19:7:G>S:BLOSUM62,0+ENSMUST00000150692:Psmg1:upstream_gene_variant	.	.	.	.	.	.	.	.	.	1/1:13:47:13:255,39,0	.	.	.	.	.	1/1:19:32:20:255,23,0	.	.	.	.	1/1:21:73:21:255,63,0	.	.	.	.	.	.	.	.	.	.	.	.	.	1/1:26:89:26:255,78,0	.	.	.	.	.	.
SNP	16	96124845	Hmgn1	missense_variant,splice_region_variant	D43N	C>T:1	2	CSQ=ENSMUST00000050884:Hmgn1:missense_variant,splice_region_variant:127:43:D>N:BLOSUM62,1+ENSMUST00000133885:Hmgn1:missense_variant,splice_region_variant:97:33:D>N:BLOSUM62,1+ENSMUST00000142179:Hmgn1:downstream_gene_variant+ENSMUST00000145713:Hmgn1:non_coding_transcript_exon_variant,non_coding_transcript_variant	.	.	.	.	.	.	.	.	.	.	.	.	.	1/1:48:127:48:255,144,0	.	.	.	.	.	1/1:61:127:61:255,184,0	.	.	.	.	.	.	.	.	.	.	.	.	.	.	.	.	.	.	.	.	.
SNP	16	96175893	Lca5l	missense_variant	G238S	C>T:1	1	CSQ=ENSMUST00000054855:Lca5l:missense_variant:712:238:G>S:BLOSUM62,0+ENSMUST00000113804:Lca5l:missense_variant:697:233:G>S:BLOSUM62,0+ENSMUST00000142620:Lca5l:non_coding_transcript_exon_variant,non_coding_transcript_variant	.	.	.	.	.	.	.	.	.	.	.	.	.	.	.	.	.	.	.	.	.	.	.	1/1:23:79:23:255,69,0	.	.	.	.	.	.	.	.	.	.	.	.	.	.	.	.	.
SNP	16	97795835	Prdm15	missense_variant	E955K	C>T:1	2	CSQ=ENSMUST00000095849:Prdm15:missense_variant:2863:955:E>K:BLOSUM62,1+ENSMUST00000121584:Prdm15:missense_variant:2785:929:E>K:BLOSUM62,1+ENSMUST00000126916:Prdm15:non_coding_transcript_exon_variant,non_coding_transcript_variant+ENSMUST00000131951:Prdm15:non_coding_transcript_exon_variant,non_coding_transcript_variant+ENSMUST00000136529:Prdm15:non_coding_transcript_exon_variant,non_coding_transcr…	.	.	.	.	.	.	.	.	.	.	.	.	.	.	.	.	.	.	.	.	.	.	.	.	.	.	.	.	.	1/1:38:126:38:255,114,0	.	.	.	.	.	.	.	.	.	.	.
SNP	16	97839964	Prdm15	missense_variant	S25L	G>A:2	5	CSQ=ENSMUST00000095849:Prdm15:missense_variant:74:25:S>L:BLOSUM62,-2+ENSMUST00000119200:Prdm15:5_prime_UTR_variant+ENSMUST00000121584:Prdm15:5_prime_UTR_variant+ENSMUST00000129331:Prdm15:non_coding_transcript_exon_variant,non_coding_transcript_variant+ENSMUST00000135505:Prdm15:5_prime_UTR_variant+ENSMUST00000142295:Prdm15:5_prime_UTR_variant,NMD_transcript_variant	.	.	.	.	.	.	.	.	.	1/1:28:96:28:255,84,0	.	.	.	.	.	1/1:21:73:21:255,63,0	.	.	.	.	1/1:44:127:44:255,132,0	.	.	.	.	.	.	.	.	.	.	.	.	.	1/1:36:121:36:255,108,0	.	.	.	1/1:25:86:25:255,75,0	.	.
SNP	17	3177089	Scaf8	splice_region_variant,intron_variant	NA	G>A	1	CSQ=ENSMUST00000076734:Scaf8:splice_region_variant,intron_variant	.	1/1:6:24:7:121,12,0	.	.	.	.	.	.	.	.	.	.	.	.	.	.	.	.	.	.	.	.	.	.	.	.	.	.	.	.	.	.	.	.	.	.	.	.	.	.	.
SNP	17	3195871	Scaf8	missense_variant	S745N	G>A:2	1	CSQ=ENSMUST00000076734:Scaf8:missense_variant:2234:745:S>N:BLOSUM62,1	.	1/1:14:50:14:243,42,0	.	.	.	.	.	.	.	.	.	.	.	.	.	.	.	.	.	.	.	.	.	.	.	.	.	.	.	.	.	.	.	.	.	.	.	.	.	.	.
SNP	17	3414100	Tiam2	missense_variant	V35I	G>A:1	1	CSQ=ENSMUST00000072156:Tiam2:missense_variant:103:35:V>I:BLOSUM62,3+ENSMUST00000169838:Tiam2:missense_variant:103:35:V>I:BLOSUM62,3	.	1/1:6:23:6:153,18,0	.	.	.	.	.	.	.	.	.	.	.	.	.	.	.	.	.	.	.	.	.	.	.	.	.	.	.	.	.	.	.	.	.	.	.	.	.	.	.
SNP	17	3414254	Tiam2	missense_variant	S86L	C>T:2	1	CSQ=ENSMUST00000072156:Tiam2:missense_variant:257:86:S>L:BLOSUM62,-2+ENSMUST00000169838:Tiam2:missense_variant:257:86:S>L:BLOSUM62,-2	.	.	.	.	.	.	.	.	.	.	.	.	1/1:21:38:22:255,29,0	.	.	.	.	.	.	.	.	.	.	.	.	.	.	.	.	.	.	.	.	.	.	.	.	.	.	.	.
SNP	17	3448448	Tiam2	missense_variant	T833I	C>T:2	1	CSQ=ENSMUST00000072156:Tiam2:missense_variant:2498:833:T>I:BLOSUM62,-1+ENSMUST00000169838:Tiam2:missense_variant:2498:833:T>I:BLOSUM62,-1	.	.	.	.	.	.	.	.	.	.	.	.	1/1:16:57:16:255,48,0	.	.	.	.	.	.	.	.	.	.	.	.	.	.	.	.	.	.	.	.	.	.	.	.	.	.	.	.
SNP	17	14689978	Thbs2	missense_variant	P120S	G>A:1	1	CSQ=ENSMUST00000170872:Thbs2:missense_variant:358:120:P>S:BLOSUM62,-1	.	1/1:9:33:9:236,27,0	.	.	.	.	.	.	.	.	.	.	.	.	.	.	.	.	.	.	.	.	.	.	.	.	.	.	.	.	.	.	.	.	.	.	.	.	.	.	.
SNP	17	15730822	Chd1	missense_variant	D220N	G>A:1	1	CSQ=ENSMUST00000024627:Chd1:missense_variant:658:220:D>N:BLOSUM62,1+ENSMUST00000173159:Chd1:non_coding_transcript_exon_variant,non_coding_transcript_variant+ENSMUST00000173311:Chd1:missense_variant:658:220:D>N:BLOSUM62,1	.	.	.	.	.	.	.	.	.	.	.	.	.	.	.	.	.	.	1/1:8:26:8:199,21,0	.	.	.	.	.	.	.	.	.	.	.	.	.	.	.	.	.	.	.	.	.	.
SNP	17	15807642	Rgmb	missense_variant	V272I	C>T:1	1	CSQ=ENSMUST00000170578:Rgmb:missense_variant:814:272:V>I:BLOSUM62,3	.	.	.	.	.	.	.	.	.	.	.	.	.	.	.	.	.	.	.	.	.	.	.	.	.	1/1:24:83:24:255,72,0	.	.	.	.	.	.	.	.	.	.	.	.	.	.	.
SNP	17	18257325	Vmn2r94	missense_variant	D275N	C>T:1	1	CSQ=ENSMUST00000172190:Vmn2r94:missense_variant:823:275:D>N:BLOSUM62,1	.	.	.	.	.	.	.	.	.	.	.	.	.	.	1/1:6:22:6:163,18,0	.	.	.	.	.	.	.	.	.	.	.	.	.	.	.	.	.	.	.	.	.	.	.	.	.	.
SNP	17	18440543	Vmn2r95	missense_variant	V406M	G>A:1	1	CSQ=ENSMUST00000166327:Vmn2r95:missense_variant:1216:406:V>M:BLOSUM62,1	.	.	.	.	.	.	.	.	.	.	.	.	.	.	.	.	.	.	.	.	.	.	.	.	.	.	1/1:123:127:123:255,255,0	.	.	.	.	.	.	.	.	.	.	.	.	.	.
SNP	17	18583897	Vmn2r96	missense_variant	P278S	C>T:1	1	CSQ=ENSMUST00000165692:Vmn2r96:missense_variant:832:278:P>S:BLOSUM62,-1+ENSMUST00000177244:Vmn2r96:missense_variant:832:278:P>S:BLOSUM62,-1	.	.	.	.	.	.	.	.	.	.	.	.	.	.	.	.	.	.	.	.	.	.	.	.	.	1/1:76:127:77:255,195,0	.	.	.	.	.	.	.	.	.	.	.	.	.	.	.
SNP	17	18929013	Vmn2r97	missense_variant	P221L	C>T:2	2	CSQ=ENSMUST00000168710:Vmn2r97:missense_variant:662:221:P>L:BLOSUM62,-3	.	.	.	.	.	.	.	.	.	.	.	.	.	1/1:102:127:105:255,247,0	.	.	.	.	.	1/1:114:127:114:255,255,0	.	.	.	.	.	.	.	.	.	.	.	.	.	.	.	.	.	.	.	.	.
SNP	17	19793608	Vmn2r103	missense_variant	P221S	C>T:1	1	CSQ=ENSMUST00000172203:Vmn2r103:missense_variant:661:221:P>S:BLOSUM62,-1	.	.	.	.	.	.	.	.	.	.	.	.	.	.	.	.	.	.	.	.	.	.	.	.	.	1/1:45:127:45:255,135,0	.	.	.	.	.	.	.	.	.	.	.	.	.	.	.
SNP	17	20042209	Vmn2r104	missense_variant	G220S	C>T:1	1	CSQ=ENSMUST00000168050:Vmn2r104:missense_variant:658:220:G>S:BLOSUM62,0	.	.	.	.	.	.	.	.	.	.	.	.	.	.	.	.	.	.	.	.	.	.	.	.	.	1/1:42:127:42:255,126,0	.	.	.	.	.	.	.	.	.	.	.	.	.	.	.
SNP	17	20624088	Fpr-rs3	missense_variant	G264S	C>T:1	1	CSQ=ENSMUST00000071189:Fpr-rs3:missense_variant:790:264:G>S:BLOSUM62,0	.	.	.	.	.	.	.	.	.	.	.	.	.	.	1/1:15:53:15:255,45,0	.	.	.	.	.	.	.	.	.	.	.	.	.	.	.	.	.	.	.	.	.	.	.	.	.	.
SNP	17	23553095	Casp16	missense_variant	P52L	G>A:2	2	CSQ=ENSMUST00000088673:Casp16:missense_variant:155:52:P>L:BLOSUM62,-3+ENSMUST00000095606:Zfp213:downstream_gene_variant+ENSMUST00000180920:Gm26695:upstream_gene_variant+ENSMUST00000182769:Casp16:missense_variant:155:52:P>L:BLOSUM62,-3	.	.	.	1/1:6:22:6:172,18,0	.	.	.	.	.	.	.	.	.	.	.	.	.	.	.	.	.	.	.	.	.	.	.	.	.	.	.	1/1:15:54:15:255,45,0	.	.	.	.	.	.	.	.	.
SNP	17	23856089	Prss32	missense_variant	A138T	G>A:1	1	CSQ=ENSMUST00000061725:Prss32:missense_variant:412:138:A>T:BLOSUM62,0+ENSMUST00000144925:Prss32:downstream_gene_variant+ENSMUST00000154347:Prss32:3_prime_UTR_variant,NMD_transcript_variant+ENSMUST00000161395:Gm15947:intron_variant,non_coding_transcript_variant	.	.	.	.	.	.	.	.	.	.	.	.	.	.	.	.	.	.	.	.	.	.	.	.	.	.	.	.	.	1/1:50:127:50:255,151,0	.	.	.	.	.	.	.	.	.	.	.
SNP	17	24408108	Abca3	splice_acceptor_variant	NA	G>A	1	CSQ=ENSMUST00000039013:Abca3:splice_acceptor_variant+ENSMUST00000079594:Abca3:splice_acceptor_variant+ENSMUST00000084725:D330041H03Rik:downstream_gene_variant+ENSMUST00000117337:Abca3:splice_acceptor_variant+ENSMUST00000180390:D330041H03Rik:downstream_gene_variant+ENSMUST00000180579:D330041H03Rik:downstream_gene_variant+ENSMUST00000180721:D330041H03Rik:downstream_gene_variant+ENSMUST00000181014:D…	.	.	.	.	.	.	.	.	.	.	.	.	.	.	.	.	.	.	.	.	.	.	.	.	.	1/1:17:60:17:255,51,0	.	.	.	.	.	.	.	.	.	.	.	.	.	.	.
SNP	17	24477894	Mlst8	missense_variant	E105K	C>T:1	1	CSQ=ENSMUST00000054946:Bricd5:downstream_gene_variant+ENSMUST00000070888:Mlst8:missense_variant:313:105:E>K:BLOSUM62,1+ENSMUST00000164508:Bricd5:downstream_gene_variant+ENSMUST00000179163:Mlst8:missense_variant:313:105:E>K:BLOSUM62,1	.	.	.	.	.	.	.	.	.	.	.	.	.	.	.	.	.	.	.	.	.	.	.	.	.	.	.	.	.	.	.	.	.	.	.	.	1/1:35:118:35:255,105,0	.	.	.	.
SNP	17	24504151	Caskin1	missense_variant	P638S	C>T:1	2	CSQ=ENSMUST00000024958:Caskin1:missense_variant:1912:638:P>S:BLOSUM62,-1+ENSMUST00000070777:Traf7:downstream_gene_variant+ENSMUST00000088464:Traf7:downstream_gene_variant+ENSMUST00000176086:Traf7:downstream_gene_variant+ENSMUST00000176353:Traf7:downstream_gene_variant+ENSMUST00000176652:Traf7:downstream_gene_variant+ENSMUST00000176668:Traf7:downstream_gene_variant+ENSMUST00000176805:Traf7:downstr…	.	.	.	.	.	.	.	.	.	.	.	.	.	1/1:29:99:29:255,87,0	.	.	.	.	.	1/1:35:87:36:255,75,0	.	.	.	.	.	.	.	.	.	.	.	.	.	.	.	.	.	.	.	.	.
SNP	17	25235374	Gnptg	missense_variant	P166L	G>A:2	1	CSQ=ENSMUST00000015271:Unkl:downstream_gene_variant+ENSMUST00000038973:Gnptg:missense_variant:497:166:P>L:BLOSUM62,-3+ENSMUST00000039734:Unkl:downstream_gene_variant+ENSMUST00000063574:Tsr3:upstream_gene_variant+ENSMUST00000115154:Gnptg:missense_variant:518:173:P>L:BLOSUM62,-3+ENSMUST00000160896:Unkl:downstream_gene_variant+ENSMUST00000161679:Unkl:downstream_gene_variant	.	.	.	.	.	.	.	.	.	.	.	.	.	.	.	.	.	.	.	.	.	.	.	.	.	.	.	.	.	.	1/1:17:60:17:255,51,0	.	.	.	.	.	.	.	.	.	.
SNP	17	25567422	Sox8	missense_variant	P436S	G>A:1	1	CSQ=ENSMUST00000025003:Sox8:missense_variant:1306:436:P>S:BLOSUM62,-1+ENSMUST00000163493:2810468N07Rik:upstream_gene_variant+ENSMUST00000173447:Sox8:downstream_gene_variant+ENSMUST00000174560:Sox8:downstream_gene_variant	.	.	.	.	.	.	.	.	.	.	.	.	.	.	1/1:13:48:13:255,39,0	.	.	.	.	.	.	.	.	.	.	.	.	.	.	.	.	.	.	.	.	.	.	.	.	.	.
SNP	17	25655178	Lmf1	missense_variant	R392K	G>A:2	1	CSQ=ENSMUST00000063344:Lmf1:missense_variant:1175:392:R>K:BLOSUM62,2+ENSMUST00000116641:Lmf1:missense_variant:1175:392:R>K:BLOSUM62,2+ENSMUST00000137201:Lmf1:3_prime_UTR_variant,NMD_transcript_variant+ENSMUST00000141606:Lmf1:upstream_gene_variant+ENSMUST00000154842:Lmf1:downstream_gene_variant	.	.	.	.	.	.	.	.	.	.	.	.	.	.	.	.	.	.	1/1:28:86:29:255,71,0	.	.	.	.	.	.	.	.	.	.	.	.	.	.	.	.	.	.	.	.	.	.
SNP	17	25864259	Fam195a	missense_variant	R135L	C>A:2	1	CSQ=ENSMUST00000026828:Fam195a:missense_variant:404:135:R>L:BLOSUM62,-2+ENSMUST00000079461:Wdr90:upstream_gene_variant+ENSMUST00000176575:Wdr90:upstream_gene_variant+ENSMUST00000176923:Wdr90:upstream_gene_variant+ENSMUST00000177031:Wdr90:upstream_gene_variant+ENSMUST00000177170:Wdr90:upstream_gene_variant+ENSMUST00000180868:Gm26694:intron_variant,non_coding_transcript_variant	.	.	.	.	.	.	.	.	.	.	.	.	.	.	.	.	.	.	1/1:27:93:27:255,81,0	.	.	.	.	.	.	.	.	.	.	.	.	.	.	.	.	.	.	.	.	.	.
SNP	17	26839032	Nkx2-5	missense_variant	R316Q	C>T:2	1	CSQ=ENSMUST00000015723:Nkx2-5:missense_variant:947:316:R>Q:BLOSUM62,1	.	1/1:14:50:14:235,42,0	.	.	.	.	.	.	.	.	.	.	.	.	.	.	.	.	.	.	.	.	.	.	.	.	.	.	.	.	.	.	.	.	.	.	.	.	.	.	.
SNP	17	27089861	Itpr3	missense_variant	A346V	C>T:2	2	CSQ=ENSMUST00000049308:Itpr3:missense_variant:1037:346:A>V:BLOSUM62,0+ENSMUST00000184226:Mir7677:upstream_gene_variant	.	.	.	.	.	.	.	.	.	.	.	.	.	1/1:32:47:34:255,38,0	.	.	.	.	.	1/1:22:76:22:255,66,0	.	.	.	.	.	.	.	.	.	.	.	.	.	.	.	.	.	.	.	.	.
SNP	17	29204756	Cpne5	splice_region_variant,intron_variant	NA	G>A	2	CSQ=ENSMUST00000024805:Cpne5:splice_region_variant,intron_variant+ENSMUST00000137727:Cpne5:splice_region_variant,intron_variant	.	.	.	.	.	.	.	.	.	.	.	.	.	.	.	.	.	.	.	.	.	.	.	.	.	.	.	.	.	1/1:35:117:35:255,105,0	.	.	.	.	.	.	.	.	.	.	.
SNP	17	29631678	Rnf8	missense_variant	A352V	C>T:2	1	CSQ=ENSMUST00000024817:Rnf8:missense_variant:1055:352:A>V:BLOSUM62,0+ENSMUST00000130871:Gm28043:missense_variant,NMD_transcript_variant:1055:352:A>V:BLOSUM62,0+ENSMUST00000150388:Gm28052:intron_variant,non_coding_transcript_variant+ENSMUST00000161242:Rnf8:non_coding_transcript_exon_variant,non_coding_transcript_variant+ENSMUST00000162417:Rnf8:non_coding_transcript_exon_variant,non_coding_transcri…	.	.	.	.	.	.	.	.	.	.	.	.	.	.	.	.	.	.	.	.	.	.	.	.	.	.	.	.	.	.	.	.	.	.	.	.	.	.	.	.	.
SNP	17	29846503	Mdga1	missense_variant	P377L	G>A:2	1	CSQ=ENSMUST00000073556:Mdga1:missense_variant:1130:377:P>L:BLOSUM62,-3+ENSMUST00000165211:Mdga1:downstream_gene_variant+ENSMUST00000165528:Mdga1:upstream_gene_variant+ENSMUST00000167102:Mdga1:downstream_gene_variant+ENSMUST00000167190:Mdga1:missense_variant:1952:651:P>L:BLOSUM62,-3+ENSMUST00000171691:Mdga1:missense_variant:1130:377:P>L:BLOSUM62,-3	.	.	.	.	.	.	.	.	.	.	.	.	.	.	.	.	.	.	1/1:37:124:37:255,111,0	.	.	.	.	.	.	.	.	.	.	.	.	.	.	.	.	.	.	.	.	.	.
SNP	17	31228123	Ubash3a	missense_variant	A318S	G>T:1	1	CSQ=ENSMUST00000048656:Ubash3a:missense_variant:952:318:A>S:BLOSUM62,1+ENSMUST00000151620:Ubash3a:non_coding_transcript_exon_variant,non_coding_transcript_variant	.	.	.	.	.	.	.	.	.	.	.	.	.	.	.	.	.	.	.	.	.	.	.	1/1:31:102:31:255,90,0	.	.	.	.	.	.	.	.	.	.	.	.	.	.	.	.	.
SNP	17	32199184	Brd4	missense_variant	Q1090K	G>T:1	2	CSQ=ENSMUST00000003726:Brd4:missense_variant:3268:1090:Q>K:BLOSUM62,1+ENSMUST00000119123:Brd4:missense_variant:3265:1089:Q>K:BLOSUM62,1+ENSMUST00000121285:Brd4:missense_variant:3265:1089:Q>K:BLOSUM62,1	.	.	.	.	1/1:29:64:30:255,53,0	.	.	.	.	.	.	.	.	.	.	.	.	.	.	.	.	.	.	.	.	.	.	.	.	.	.	.	.	.	.	.	.	1/1:31:70:32:255,59,0	.	.	.
SNP	17	32368113	Wiz	missense_variant	M74I	C>T:3	2	CSQ=ENSMUST00000064694:Wiz:missense_variant:222:74:M>I:BLOSUM62,1+ENSMUST00000087703:Wiz:missense_variant:222:74:M>I:BLOSUM62,1+ENSMUST00000163107:Wiz:3_prime_UTR_variant,NMD_transcript_variant+ENSMUST00000165912:Wiz:missense_variant:222:74:M>I:BLOSUM62,1+ENSMUST00000168943:Wiz:upstream_gene_variant+ENSMUST00000169280:Wiz:3_prime_UTR_variant,NMD_transcript_variant+ENSMUST00000169741:Wiz:non_codin…	.	.	.	.	.	.	.	.	.	.	.	.	.	1/1:38:127:38:255,114,0	.	.	.	.	.	1/1:31:105:31:255,93,0	.	.	.	.	.	.	.	.	.	.	.	.	.	.	.	.	.	.	.	.	.
SNP	17	32418266	Pglyrp2	missense_variant	G263R	C>T:1	1	CSQ=ENSMUST00000114455:Pglyrp2:missense_variant:787:263:G>R:BLOSUM62,-2+ENSMUST00000170392:Pglyrp2:missense_variant:787:263:G>R:BLOSUM62,-2	.	.	.	.	.	.	.	.	.	.	.	.	1/1:12:44:12:255,36,0	.	.	.	.	.	.	.	.	.	.	.	.	.	.	.	.	.	.	.	.	.	.	.	.	.	.	.	.
SNP	17	32911285	Cyp4f14	splice_region_variant,intron_variant	NA	G>A	1	CSQ=ENSMUST00000054174:Cyp4f14:splice_region_variant,intron_variant+ENSMUST00000179434:Cyp4f14:splice_region_variant,intron_variant	.	.	.	.	.	.	.	.	.	.	.	.	.	.	.	.	.	.	1/1:10:36:10:162,30,0	.	.	.	.	.	.	.	.	.	.	.	.	.	.	.	.	.	.	.	.	.	.
SNP	17	33433986	Actl9	missense_variant	C340Y	G>A:2	1	CSQ=ENSMUST00000174088:Actl9:missense_variant:1019:340:C>Y:BLOSUM62,-2+ENSMUST00000202215:CT030734.1:non_coding_transcript_exon_variant,non_coding_transcript_variant	.	.	.	.	.	.	.	.	.	.	.	.	.	.	.	.	.	.	.	.	.	.	.	.	.	.	.	.	.	.	.	.	.	.	.	.	.	.	.	.	.
SNP	17	33631542	Zfp414	missense_variant,splice_region_variant	G279D	G>A:2	5	CSQ=ENSMUST00000073570:Zfp414:missense_variant,splice_region_variant:836:279:G>D:BLOSUM62,-1+ENSMUST00000163245:Gm20507:intron_variant,non_coding_transcript_variant+ENSMUST00000164636:Zfp414:splice_region_variant,non_coding_transcript_exon_variant,non_coding_transcript_variant+ENSMUST00000165504:Zfp414:downstream_gene_variant+ENSMUST00000166627:Zfp414:missense_variant,splice_region_variant:689:23…	.	.	.	.	.	.	.	.	.	1/1:61:127:61:255,184,0	.	.	.	.	.	1/1:47:127:47:255,141,0	.	.	.	.	1/1:70:127:70:255,211,0	.	.	.	.	.	.	.	.	.	.	.	.	.	1/1:63:127:63:255,190,0	.	.	.	1/1:39:127:39:255,117,0	.	.
SNP	17	33780551	Angptl4	missense_variant	P180S	G>A:1	1	CSQ=ENSMUST00000002360:Angptl4:missense_variant:538:180:P>S:BLOSUM62,-1+ENSMUST00000173637:4931413I07Rik:downstream_gene_variant+ENSMUST00000173869:Angptl4:3_prime_UTR_variant,NMD_transcript_variant+ENSMUST00000174858:Angptl4:upstream_gene_variant+ENSMUST00000174872:Angptl4:upstream_gene_variant	.	.	.	.	.	.	.	.	1/1:6:23:6:185,18,0	.	.	.	.	.	.	.	.	.	.	.	.	.	.	.	.	.	.	.	.	.	.	.	.	.	.	.	.	.	.	.	.
SNP	17	33997122	H2-K1	missense_variant	V308I	C>T:1	4	CSQ=ENSMUST00000025181:H2-K1:missense_variant:922:308:V>I:BLOSUM62,3+ENSMUST00000087189:H2-K1:missense_variant:376:126:V>I:BLOSUM62,3+ENSMUST00000114311:H2-K1:non_coding_transcript_exon_variant,non_coding_transcript_variant+ENSMUST00000172782:H2-K1:downstream_gene_variant+ENSMUST00000172912:H2-K1:missense_variant:922:308:V>I:BLOSUM62,3+ENSMUST00000173075:H2-K1:downstream_gene_variant+ENSMUST00000…	.	.	.	.	.	.	.	.	.	.	.	.	.	1/1:6:24:6:77,18,0	.	.	.	.	.	.	1/1:7:29:7:84,21,0	.	.	.	.	.	1/1:9:35:9:106,27,0	.	1/1:5:23:5:81,15,0	.	.	.	.	.	.	.	.	.	.	.	.
SNP	17	33999352	H2-K1	missense_variant	L177V	G>C:1	8	CSQ=ENSMUST00000025181:H2-K1:missense_variant:529:177:L>V:BLOSUM62,1+ENSMUST00000087189:H2-K1:intron_variant+ENSMUST00000114311:H2-K1:non_coding_transcript_exon_variant,non_coding_transcript_variant+ENSMUST00000172782:H2-K1:non_coding_transcript_exon_variant,non_coding_transcript_variant+ENSMUST00000172912:H2-K1:missense_variant:529:177:L>V:BLOSUM62,1+ENSMUST00000173075:H2-K1:missense_variant:589…	.	.	.	.	.	.	.	.	.	.	1/1:5:21:5:99,15,0	1/1:7:27:7:101,21,0	.	.	.	.	.	.	.	.	1/1:6:10:7:85,4,0	.	.	.	.	1/1:7:28:7:88,21,0	1/1:8:12:9:91,7,0	1/1:6:22:6:70,18,0	.	1/1:8:32:8:111,24,0	.	1/1:11:40:11:164,33,0	.	.	.	.	.	.	.	.	.
SNP	17	33999499	H2-K1	missense_variant	G128W	C>A:1	4	CSQ=ENSMUST00000025181:H2-K1:missense_variant:382:128:G>W:BLOSUM62,-2+ENSMUST00000087189:H2-K1:intron_variant+ENSMUST00000114311:H2-K1:non_coding_transcript_exon_variant,non_coding_transcript_variant+ENSMUST00000172782:H2-K1:upstream_gene_variant+ENSMUST00000172912:H2-K1:missense_variant:382:128:G>W:BLOSUM62,-2+ENSMUST00000173075:H2-K1:missense_variant:442:148:G>W:BLOSUM62,-2+ENSMUST00000173317:H…	.	.	.	.	.	.	.	.	.	.	1/1:6:25:6:82,18,0	.	.	.	.	.	.	.	.	.	.	.	.	.	.	.	.	.	1/1:9:35:9:106,27,0	1/1:5:21:5:73,15,0	1/1:7:29:7:90,21,0	.	.	.	.	.	.	.	.	.	.
SNP	17	34460030	BC051142	missense_variant	P249S	C>T:1	1	CSQ=ENSMUST00000078615:BC051142:missense_variant:745:249:P>S:BLOSUM62,-1+ENSMUST00000097348:BC051142:missense_variant:766:256:P>S:BLOSUM62,-1+ENSMUST00000114175:BC051142:missense_variant:715:239:P>S:BLOSUM62,-1	.	.	.	.	.	.	.	.	.	.	.	.	.	.	.	.	.	.	.	.	.	.	.	.	.	.	.	.	.	.	.	.	.	.	.	.	.	.	.	.	.
SNP	17	34594812	Pbx2	stop_gained	Δ293	G>A:3	1	CSQ=ENSMUST00000015596:Ager:upstream_gene_variant+ENSMUST00000038149:Pbx2:stop_gained:882:294+ENSMUST00000038244:Gpsm3:downstream_gene_variant+ENSMUST00000150924:Gpsm3:downstream_gene_variant+ENSMUST00000170161:Ager:upstream_gene_variant+ENSMUST00000172757:Ager:upstream_gene_variant+ENSMUST00000172932:Ager:upstream_gene_variant+ENSMUST00000173229:Pbx2:upstream_gene_variant+ENSMUST00000173328:Pbx2…	.	.	.	.	.	.	.	.	.	.	.	.	.	.	.	.	.	.	.	.	.	.	.	.	.	1/1:6:23:6:175,18,0	.	.	.	.	.	.	.	.	.	.	.	.	.	.	.
SNP	17	34896156	Zbtb12	missense_variant	G306R	G>A:1	1	CSQ=ENSMUST00000013931:Ehmt2:upstream_gene_variant+ENSMUST00000052778:Zbtb12:missense_variant:916:306:G>R:BLOSUM62,-2+ENSMUST00000078061:Ehmt2:upstream_gene_variant+ENSMUST00000097342:Ehmt2:upstream_gene_variant+ENSMUST00000114033:Ehmt2:upstream_gene_variant+ENSMUST00000146418:Ehmt2:upstream_gene_variant+ENSMUST00000148431:C2:upstream_gene_variant+ENSMUST00000173093:Zbtb12:downstream_gene_variant…	.	1/1:7:27:7:187,21,0	.	.	.	.	.	.	.	.	.	.	.	.	.	.	.	.	.	.	.	.	.	.	.	.	.	.	.	.	.	.	.	.	.	.	.	.	.	.	.
SNP	17	34978212	Hspa1l	missense_variant	G409E	G>A:2	1	CSQ=ENSMUST00000007248:Hspa1l:missense_variant:1226:409:G>E:BLOSUM62,-2+ENSMUST00000007266:Lsm2:upstream_gene_variant+ENSMUST00000114011:Lsm2:upstream_gene_variant+ENSMUST00000151136:Gm10501:non_coding_transcript_exon_variant,non_coding_transcript_variant+ENSMUST00000172523:Lsm2:upstream_gene_variant+ENSMUST00000172777:Lsm2:upstream_gene_variant+ENSMUST00000172890:Lsm2:upstream_gene_variant+ENSMU…	.	.	.	.	.	.	.	.	.	.	.	.	.	.	.	.	.	.	.	.	.	.	.	.	.	1/1:30:98:30:255,87,0	.	.	.	.	.	.	.	.	.	.	.	.	.	.	.
SNP	17	35221290	Nfkbil1	missense_variant	G136R	C>T:1	2	CSQ=ENSMUST00000048994:Nfkbil1:missense_variant:406:136:G>R:BLOSUM62,-2+ENSMUST00000118793:Gm16181:intron_variant+ENSMUST00000176748:Nfkbil1:non_coding_transcript_exon_variant,non_coding_transcript_variant	.	.	.	.	.	.	.	.	.	.	.	.	.	1/1:31:105:31:255,93,0	.	.	.	.	.	1/1:28:95:28:255,84,0	.	.	.	.	.	.	.	.	.	.	.	.	.	.	.	.	.	.	.	.	.
SNP	17	35263372	H2-D1	splice_region_variant,intron_variant	NA	T>C	2	CSQ=ENSMUST00000172503:H2-D1:upstream_gene_variant+ENSMUST00000172785:H2-D1:splice_region_variant,intron_variant+ENSMUST00000173167:H2-D1:upstream_gene_variant+ENSMUST00000174325:H2-D1:upstream_gene_variant	.	.	.	.	.	.	.	.	.	.	1/1:7:26:7:90,21,0	.	.	.	.	.	.	.	.	.	.	.	.	.	.	.	.	.	.	.	.	.	.	.	.	.	.	.	.	.	1/1:8:30:8:140,24,0
SNP	17	35263409	H2-D1	missense_variant	A35V	C>T:2	1	CSQ=ENSMUST00000172503:H2-D1:upstream_gene_variant+ENSMUST00000172785:H2-D1:missense_variant:104:35:A>V:BLOSUM62,0+ENSMUST00000173167:H2-D1:upstream_gene_variant+ENSMUST00000174325:H2-D1:upstream_gene_variant	.	.	.	.	.	.	.	.	.	.	.	.	.	.	.	.	.	.	.	.	.	.	.	.	.	.	.	.	.	.	.	.	.	.	.	.	.	.	.	.	1/1:9:23:10:110,15,0
SNP	17	35636847	Dpcr1	missense_variant	P497S	G>A:1	1	CSQ=ENSMUST00000095467:Dpcr1:missense_variant:1489:497:P>S:BLOSUM62,-1+ENSMUST00000174521:Sfta2:intron_variant+ENSMUST00000174534:Sfta2:intron_variant,non_coding_transcript_variant	.	.	.	.	.	.	.	.	.	.	.	.	.	.	.	.	.	.	.	.	.	.	.	.	.	1/1:13:48:13:255,39,0	.	.	.	.	.	.	.	.	.	.	.	.	.	.	.
SNP	17	36041541	H2-T22	missense_variant	T164I	G>A:2	1	CSQ=ENSMUST00000058801:H2-T22:missense_variant:491:164:T>I:BLOSUM62,-1+ENSMUST00000077960:H2-T22:missense_variant:491:164:T>I:BLOSUM62,-1+ENSMUST00000080015:H2-T22:missense_variant:491:164:T>I:BLOSUM62,-1+ENSMUST00000097331:Gm6034:upstream_gene_variant+ENSMUST00000172633:H2-T22:non_coding_transcript_exon_variant,non_coding_transcript_variant+ENSMUST00000173280:H2-T22:3_prime_UTR_variant,NMD_trans…	.	.	.	.	.	.	.	.	.	.	.	.	.	.	.	.	.	.	.	.	.	.	.	.	.	1/1:32:108:32:255,96,0	.	.	.	.	.	.	.	.	.	.	.	.	.	.	.
SNP	17	36119365	H2-T10	missense_variant	T228I	G>A:2	1	CSQ=ENSMUST00000046131:Gm7030:intron_variant+ENSMUST00000166442:H2-T10:missense_variant:683:228:T>I:BLOSUM62,-1+ENSMUST00000173128:Gm19684:upstream_gene_variant+ENSMUST00000174382:H2-T10:3_prime_UTR_variant+ENSMUST00000174625:H2-T10:non_coding_transcript_exon_variant,non_coding_transcript_variant+ENSMUST00000174728:BC023719:downstream_gene_variant	.	.	.	.	.	.	.	.	1/1:99:127:99:255,255,0	.	.	.	.	.	.	.	.	.	.	.	.	.	.	.	.	.	.	.	.	.	.	.	.	.	.	.	.	.	.	.	.
SNP	17	36909415	Trim31	missense_variant	G408S	G>A:1	1	CSQ=ENSMUST00000078438:Trim31:missense_variant:1222:408:G>S:BLOSUM62,0	.	.	.	.	.	.	.	.	.	.	.	.	.	.	.	.	.	.	.	.	.	.	.	.	.	1/1:18:64:18:255,54,0	.	.	.	.	.	.	.	.	.	.	.	.	.	.	.
SNP	17	37093236	Olfr91	missense_variant	L213F	G>A:1	1	CSQ=ENSMUST00000087144:Olfr91:missense_variant:637:213:L>F:BLOSUM62,0	.	.	.	.	.	.	.	.	.	.	.	.	.	.	.	.	.	.	.	.	.	.	.	.	.	1/1:9:33:9:214,27,0	.	.	.	.	.	.	.	.	.	.	.	.	.	.	.
SNP	17	37111091	Olfr92	missense_variant	R297K	C>T:2	1	CSQ=ENSMUST00000168659:Olfr92:missense_variant:890:297:R>K:BLOSUM62,2+ENSMUST00000174626:Gm4831:upstream_gene_variant	.	.	.	.	.	.	.	.	.	.	.	.	.	.	.	.	.	.	.	1/1:27:90:28:255,70,0	.	.	.	.	.	.	.	.	.	.	.	.	.	.	.	.	.	.	.	.	.
SNP	17	37406064	Olfr107	missense_variant	P172L	C>T:2	1	CSQ=ENSMUST00000077008:Olfr107:missense_variant:515:172:P>L:BLOSUM62,-3+ENSMUST00000174238:Olfr759-ps1:downstream_gene_variant	.	1/1:33:111:33:255,99,0	.	.	.	.	.	.	.	.	.	.	.	.	.	.	.	.	.	.	.	.	.	.	.	.	.	.	.	.	.	.	.	.	.	.	.	.	.	.	.
SNP	17	37805342	Olfr124	missense_variant	L66F	C>T:1	1	CSQ=ENSMUST00000053599:Olfr124:missense_variant:196:66:L>F:BLOSUM62,0+ENSMUST00000174446:Gm20524:downstream_gene_variant	.	.	.	.	.	.	.	.	.	.	.	.	.	.	.	.	.	.	.	.	.	.	.	.	.	.	.	.	.	.	.	.	.	.	.	.	.	.	.	.	.
SNP	17	37805781	Olfr124	missense_variant	S212N	G>A:2	1	CSQ=ENSMUST00000053599:Olfr124:missense_variant:635:212:S>N:BLOSUM62,1+ENSMUST00000174446:Gm20524:downstream_gene_variant	.	.	.	.	.	.	.	.	.	.	.	.	.	.	.	.	.	.	.	.	.	.	.	.	.	.	.	.	.	.	1/1:36:111:37:255,95,0	.	.	.	.	.	.	.	.	.	.
SNP	17	37851471	Olfr126	missense_variant	R293K	G>A:2	1	CSQ=ENSMUST00000076936:Olfr126:missense_variant:878:293:R>K:BLOSUM62,2	.	.	.	.	.	.	.	.	1/1:67:127:67:255,202,0	.	.	.	.	.	.	.	.	.	.	.	.	.	.	.	.	.	.	.	.	.	.	.	.	.	.	.	.	.	.	.	.
SNP	17	42710509	Adgrf2	missense_variant	A475T	C>T:1	5	CSQ=ENSMUST00000113614:Adgrf2:missense_variant:1423:475:A>T:BLOSUM62,0	.	.	.	.	.	.	.	.	.	1/1:20:69:20:255,60,0	.	.	.	.	.	1/1:12:44:12:222,36,0	.	.	.	.	1/1:20:37:21:255,28,0	.	.	.	.	.	.	.	.	.	.	.	.	.	1/1:25:86:25:255,75,0	.	.	.	1/1:15:53:15:255,45,0	.	.
SNP	17	43611287	Pla2g7	missense_variant	N352K	C>A:3	1	CSQ=ENSMUST00000024706:Pla2g7:missense_variant:1056:352:N>K:BLOSUM62,0+ENSMUST00000045717:Tdrd6:downstream_gene_variant+ENSMUST00000162232:Tdrd6:downstream_gene_variant+ENSMUST00000163489:Pla2g7:downstream_gene_variant+ENSMUST00000168073:Tdrd6:downstream_gene_variant+ENSMUST00000169694:Pla2g7:downstream_gene_variant	.	.	.	.	.	.	.	.	.	.	.	.	.	.	.	.	.	.	.	.	.	.	.	.	.	.	.	.	.	.	.	.	.	.	.	.	.	.	.	.	.
SNP	17	43625505	Tdrd6	missense_variant	E1551K	C>T:1	5	CSQ=ENSMUST00000045717:Tdrd6:missense_variant:4651:1551:E>K:BLOSUM62,1+ENSMUST00000168073:Tdrd6:missense_variant:4651:1551:E>K:BLOSUM62,1	.	.	.	.	.	.	.	.	.	1/1:32:108:32:255,96,0	.	.	.	.	.	1/1:26:89:26:255,78,0	.	.	.	.	1/1:26:89:26:255,78,0	.	.	.	.	.	.	.	.	.	.	.	.	.	1/1:26:89:26:255,78,0	.	.	.	1/1:11:40:11:252,33,0	.	.
SNP	17	45419679	Cdc5l	missense_variant	T227I	G>A:2	1	CSQ=ENSMUST00000024727:Cdc5l:missense_variant:680:227:T>I:BLOSUM62,-1	.	.	.	.	.	.	.	.	.	.	.	.	.	.	.	.	.	.	.	.	.	.	.	.	.	.	.	.	.	.	.	.	.	.	.	1/1:16:57:16:255,48,0	.	.	.	.	.
SNP	17	45567140	Slc35b2	missense_variant	V349L	G>T:1	1	CSQ=ENSMUST00000024739:Hsp90ab1:downstream_gene_variant+ENSMUST00000024742:Nfkbie:downstream_gene_variant+ENSMUST00000041353:Slc35b2:missense_variant:1045:349:V>L:BLOSUM62,1+ENSMUST00000130406:Hsp90ab1:downstream_gene_variant+ENSMUST00000145205:Hsp90ab1:downstream_gene_variant+ENSMUST00000146770:Hsp90ab1:downstream_gene_variant+ENSMUST00000151306:Hsp90ab1:downstream_gene_variant+ENSMUST0000016396…	.	.	1/1:19:66:19:255,57,0	.	.	.	.	.	.	.	.	.	.	.	.	.	.	.	.	.	.	.	.	.	.	.	.	.	.	.	.	.	.	.	.	.	.	.	.	.	.
SNP	17	46136734	Rsph9	splice_region_variant,intron_variant	NA	G>A	1	CSQ=ENSMUST00000024762:Rsph9:splice_region_variant,intron_variant+ENSMUST00000148581:Rsph9:splice_region_variant,intron_variant+ENSMUST00000152354:Rsph9:splice_region_variant,intron_variant,non_coding_transcript_variant	.	.	.	.	.	.	1/1:6:22:6:141,18,0	.	.	.	.	.	.	.	.	.	.	.	.	.	.	.	.	.	.	.	.	.	.	.	.	.	.	.	.	.	.	.	.	.	.
SNP	17	46399730	Zfp318	missense_variant	A793V	C>T:2	1	CSQ=ENSMUST00000083874:Gm23037:upstream_gene_variant+ENSMUST00000113481:Zfp318:missense_variant:2378:793:A>V:BLOSUM62,0+ENSMUST00000138127:Zfp318:missense_variant:2378:793:A>V:BLOSUM62,0+ENSMUST00000152472:Zfp318:upstream_gene_variant	.	.	.	.	.	.	.	.	.	.	.	.	.	.	.	.	.	.	.	.	.	.	.	.	.	1/1:42:127:42:255,126,0	.	.	.	.	.	.	.	.	.	.	.	.	.	.	.
SNP	17	46473534	Ttbk1	missense_variant	A335V	G>A:2	1	CSQ=ENSMUST00000047034:Ttbk1:missense_variant:1004:335:A>V:BLOSUM62,0+ENSMUST00000181301:Gm26904:intron_variant,non_coding_transcript_variant	.	.	.	.	.	.	.	.	.	.	.	.	.	.	.	.	.	.	.	.	.	.	.	.	1/1:5:19:5:137,15,0	.	.	.	.	.	.	.	.	.	.	.	.	.	.	.	.
SNP	17	46480201	Ttbk1	missense_variant	M52I	C>T:3	1	CSQ=ENSMUST00000047034:Ttbk1:missense_variant:156:52:M>I:BLOSUM62,1+ENSMUST00000181301:Gm26904:intron_variant,non_coding_transcript_variant	.	.	.	.	.	.	.	.	.	.	.	.	.	.	.	.	.	.	.	.	.	.	.	.	.	.	.	.	.	.	1/1:64:127:65:255,159,0	.	.	.	.	.	.	.	.	.	.
SNP	17	46540325	Cul9	missense_variant	V390I	C>T:1	5	CSQ=ENSMUST00000066026:Cul9:missense_variant:1168:390:V>I:BLOSUM62,3+ENSMUST00000181301:Gm26904:intron_variant,non_coding_transcript_variant+ENSMUST00000182315:Cul9:non_coding_transcript_exon_variant,non_coding_transcript_variant+ENSMUST00000182451:Cul9:upstream_gene_variant+ENSMUST00000182485:Cul9:missense_variant:1168:390:V>I:BLOSUM62,3+ENSMUST00000183163:Cul9:upstream_gene_variant	.	.	.	.	.	.	.	.	.	1/1:28:95:28:255,84,0	.	.	.	.	.	1/1:29:98:29:255,87,0	.	.	.	.	1/1:34:79:35:255,68,0	.	.	.	.	.	.	.	.	.	.	.	.	.	1/1:28:96:28:255,84,0	.	.	.	1/1:20:70:20:255,60,0	.	.
SNP	17	46572739	Ptk7	missense_variant	G800E	C>T:2	1	CSQ=ENSMUST00000044442:Ptk7:missense_variant:2399:800:G>E:BLOSUM62,-2+ENSMUST00000181301:Gm26904:intron_variant,non_coding_transcript_variant	.	.	.	.	.	.	.	.	.	.	.	.	.	.	.	.	.	.	1/1:45:127:45:255,132,0	.	.	.	.	.	.	.	.	.	.	.	.	.	.	.	.	.	.	.	.	.	.
SNP	17	46687342	Ppp2r5d	missense_variant	R173W	G>A:1	1	CSQ=ENSMUST00000002839:Ppp2r5d:missense_variant:517:173:R>W:BLOSUM62,-3+ENSMUST00000002845:Mea1:downstream_gene_variant+ENSMUST00000181301:Gm26904:intron_variant,non_coding_transcript_variant	.	.	.	.	.	.	.	.	.	.	.	.	.	.	.	.	.	.	.	.	.	.	.	.	.	.	1/1:41:127:41:255,123,0	.	.	.	.	.	.	.	.	.	.	.	.	.	.
SNP	17	48272762	Treml4	missense_variant	L208F	C>T:1	2	CSQ=ENSMUST00000059873:Treml4:missense_variant:622:208:L>F:BLOSUM62,0+ENSMUST00000125426:Treml4:missense_variant:610:204:L>F:BLOSUM62,0+ENSMUST00000136272:Treml4:missense_variant:598:200:L>F:BLOSUM62,0+ENSMUST00000153131:Treml4:non_coding_transcript_exon_variant,non_coding_transcript_variant+ENSMUST00000153420:Treml4:intron_variant+ENSMUST00000154335:Treml4:missense_variant:625:209:L>F:BLOSUM62,0	.	.	.	.	1/1:28:95:28:255,84,0	.	.	.	.	.	.	.	.	.	.	.	.	.	.	.	.	.	.	.	.	.	.	.	.	.	.	.	.	.	.	.	.	1/1:33:111:33:255,99,0	.	.	.
SNP	17	49891803	Kif6	missense_variant	A685V	C>T:2	1	CSQ=ENSMUST00000159354:Kif6:non_coding_transcript_exon_variant,non_coding_transcript_variant+ENSMUST00000159471:Gm16554:downstream_gene_variant+ENSMUST00000162854:Kif6:missense_variant:2054:685:A>V:BLOSUM62,0	.	.	.	.	.	.	.	.	.	.	.	.	.	.	.	.	.	.	.	.	.	.	.	.	1/1:8:26:8:179,21,0	.	.	.	.	.	.	.	.	.	.	.	.	.	.	.	.
SNP	17	50607874	Plcl2	missense_variant	S637L	C>T:2	2	CSQ=ENSMUST00000043938:Plcl2:missense_variant:1910:637:S>L:BLOSUM62,-2	.	.	.	.	1/1:10:28:11:225,18,0	.	.	.	.	.	.	.	.	.	.	.	.	.	.	.	.	.	.	.	.	.	.	.	.	.	.	.	.	.	.	.	.	1/1:10:36:10:220,30,0	.	.	.
SNP	17	50852583	Tbc1d5	missense_variant	G399R	C>T:1	1	CSQ=ENSMUST00000024717:Tbc1d5:missense_variant:1195:399:G>R:BLOSUM62,-2	.	.	.	.	.	.	.	.	.	.	.	.	.	.	.	.	.	.	.	.	.	.	.	.	.	.	.	.	.	.	1/1:27:58:28:255,47,0	.	.	.	.	.	.	.	.	.	.
SNP	17	51740100	Satb1	missense_variant	R698Q	C>T:2	1	CSQ=ENSMUST00000129667:Satb1:missense_variant:2093:698:R>Q:BLOSUM62,1+ENSMUST00000133574:Satb1:missense_variant:2093:698:R>Q:BLOSUM62,1+ENSMUST00000137697:Satb1:non_coding_transcript_exon_variant,non_coding_transcript_variant+ENSMUST00000140979:Satb1:missense_variant:2186:729:R>Q:BLOSUM62,1+ENSMUST00000144331:Satb1:missense_variant:2093:698:R>Q:BLOSUM62,1+ENSMUST00000152830:Satb1:missense_variant…	.	.	.	.	.	.	.	.	.	.	.	.	.	.	.	.	.	.	.	.	.	.	.	1/1:22:76:22:255,66,0	.	.	.	.	.	.	.	.	.	.	.	.	.	.	.	.	.
SNP	17	55498301	St6gal2	missense_variant	P400S	C>T:1	1	CSQ=ENSMUST00000025000:St6gal2:missense_variant:1198:400:P>S:BLOSUM62,-1+ENSMUST00000086878:St6gal2:missense_variant:1198:400:P>S:BLOSUM62,-1	.	.	.	.	.	.	.	.	.	.	.	.	.	.	.	.	.	.	.	.	.	.	.	.	1/1:15:54:15:255,45,0	.	.	.	.	.	.	.	.	.	.	.	.	.	.	.	.
SNP	17	56615041	Lonp1	missense_variant	G780S	C>T:1	1	CSQ=ENSMUST00000047226:Lonp1:missense_variant:2338:780:G>S:BLOSUM62,0+ENSMUST00000080492:Rpl36:downstream_gene_variant	.	.	.	.	.	.	.	.	.	.	.	.	.	.	.	.	.	.	1/1:40:127:40:255,120,0	.	.	.	.	.	.	.	.	.	.	.	.	.	.	.	.	.	.	.	.	.	.
SNP	17	56722070	Ndufa11	stop_gained	Δ134	G>A:3	1	CSQ=ENSMUST00000002452:Ndufa11:stop_gained:405:135+ENSMUST00000164907:Vmac:upstream_gene_variant	.	.	.	.	.	.	.	.	.	.	.	.	.	.	.	.	.	.	.	.	.	.	.	.	.	.	.	.	.	.	1/1:28:95:28:255,84,0	.	.	.	.	.	.	.	.	.	.
SNP	17	56777886	Rfx2	missense_variant	R651C	G>A:1	1	CSQ=ENSMUST00000002444:Rfx2:missense_variant:1951:651:R>C:BLOSUM62,-3+ENSMUST00000086801:Rfx2:missense_variant:1876:626:R>C:BLOSUM62,-3	.	.	.	.	.	.	.	.	.	.	.	.	.	.	.	.	.	.	.	.	.	.	.	.	.	.	.	.	.	.	.	.	.	.	.	.	.	.	.	.	.
SNP	17	57279277	Vav1	missense_variant	G27E	G>A:2	1	CSQ=ENSMUST00000005889:Vav1:missense_variant:80:27:G>E:BLOSUM62,-2+ENSMUST00000112870:Vav1:missense_variant:80:27:G>E:BLOSUM62,-2+ENSMUST00000169220:Vav1:missense_variant:80:27:G>E:BLOSUM62,-2	.	.	.	.	.	.	.	.	.	.	.	.	.	.	.	.	.	.	.	.	.	.	.	.	.	.	.	.	.	.	.	.	.	.	.	1/1:9:34:9:197,27,0	.	.	.	.	.
SNP	17	58092459	Cntnap5c	missense_variant	G436R	G>A:1	1	CSQ=ENSMUST00000076038:Cntnap5c:missense_variant:1306:436:G>R:BLOSUM62,-2	.	.	.	.	.	.	.	.	.	.	.	.	.	.	.	.	.	.	.	.	.	.	.	.	.	.	1/1:20:70:20:195,60,0	.	.	.	.	.	.	.	.	.	.	.	.	.	.
SNP	17	64289992	Pja2	missense_variant	V568M	C>T:1	1	CSQ=ENSMUST00000024888:Pja2:missense_variant:1702:568:V>M:BLOSUM62,1+ENSMUST00000024889:Pja2:missense_variant:1516:506:V>M:BLOSUM62,1+ENSMUST00000172733:Pja2:missense_variant:1516:506:V>M:BLOSUM62,1+ENSMUST00000172818:Pja2:missense_variant:1702:568:V>M:BLOSUM62,1	.	.	.	.	.	.	.	.	.	.	.	.	.	.	.	.	.	.	.	.	.	.	.	.	.	.	.	.	.	.	.	.	.	.	.	1/1:12:44:12:244,36,0	.	.	.	.	.
SNP	17	64681610	Man2a1	missense_variant	S643N	G>A:2	1	CSQ=ENSMUST00000086723:Man2a1:missense_variant:1928:643:S>N:BLOSUM62,1	.	.	.	.	.	.	.	.	.	.	.	.	.	.	1/1:6:22:6:137,18,0	.	.	.	.	.	.	.	.	.	.	.	.	.	.	.	.	.	.	.	.	.	.	.	.	.	.
SNP	17	70662723	Dlgap1	missense_variant	C508F	G>T:2	2	CSQ=ENSMUST00000060072:Dlgap1:missense_variant:1523:508:C>F:BLOSUM62,-2+ENSMUST00000097288:Dlgap1:missense_variant:599:200:C>F:BLOSUM62,-2+ENSMUST00000126801:Dlgap1:non_coding_transcript_exon_variant,non_coding_transcript_variant+ENSMUST00000133717:Dlgap1:missense_variant:629:210:C>F:BLOSUM62,-2+ENSMUST00000133983:Dlgap1:missense_variant:1523:508:C>F:BLOSUM62,-2+ENSMUST00000135938:Dlgap1:missense…	.	.	.	1/1:8:30:8:214,24,0	.	.	.	.	.	.	.	.	.	.	.	.	.	.	.	.	.	.	.	.	.	.	.	.	.	.	.	1/1:17:60:17:255,51,0	.	.	.	.	.	.	.	.	.
SNP	17	71121134	Myom1	missense_variant	A1547V	C>T:2	1	CSQ=ENSMUST00000024847:Myom1:intron_variant+ENSMUST00000073211:Myom1:missense_variant:4640:1547:A>V:BLOSUM62,0+ENSMUST00000179759:Myom1:missense_variant:4346:1449:A>V:BLOSUM62,0+ENSMUST00000180743:Gm26561:intron_variant,non_coding_transcript_variant	.	.	.	.	.	.	.	.	.	.	.	.	.	.	.	.	.	.	1/1:21:73:21:255,63,0	.	.	.	.	.	.	.	.	.	.	.	.	.	.	.	.	.	.	.	.	.	.
SNP	17	74646556	Birc6	missense_variant	T3277I	C>T:2	1	CSQ=ENSMUST00000180037:Birc6:missense_variant:9830:3277:T>I:BLOSUM62,-1+ENSMUST00000182133:Birc6:missense_variant:9812:3271:T>I:BLOSUM62,-1+ENSMUST00000182597:Birc6:missense_variant:9857:3286:T>I:BLOSUM62,-1+ENSMUST00000182944:Birc6:missense_variant:9818:3273:T>I:BLOSUM62,-1+ENSMUST00000183224:Birc6:missense_variant:9770:3257:T>I:BLOSUM62,-1	.	.	.	.	.	.	.	.	.	.	.	.	.	.	.	.	.	.	.	.	.	.	.	.	.	1/1:16:57:16:244,48,0	.	.	.	.	.	.	.	.	.	.	.	.	.	.	.
SNP	17	75503263	Rasgrp3	stop_gained	Δ318	G>A:3	1	CSQ=ENSMUST00000095204:Rasgrp3:stop_gained:957:319+ENSMUST00000164192:Rasgrp3:stop_gained:957:319	.	.	.	.	.	.	.	.	.	.	.	.	.	.	.	.	.	.	.	.	.	.	.	.	.	.	.	.	.	.	1/1:26:89:26:255,78,0	.	.	.	.	.	.	.	.	.	.
SNP	17	78839162	Gpatch11	missense_variant	A79T	G>A:1	2	CSQ=ENSMUST00000097281:Heatr5b:upstream_gene_variant+ENSMUST00000170759:Gpatch11:missense_variant:235:79:A>T:BLOSUM62,0	.	.	.	.	1/1:21:73:21:255,63,0	.	.	.	.	.	.	.	.	.	.	.	.	.	.	.	.	.	.	.	.	.	.	.	.	.	.	.	.	.	.	.	.	1/1:37:123:37:255,111,0	.	.	.
SNP	17	78845185	Gpatch11	missense_variant	A261T	G>A:1	1	CSQ=ENSMUST00000170759:Gpatch11:missense_variant:781:261:A>T:BLOSUM62,0	.	.	.	.	.	.	.	.	.	.	.	.	.	.	.	.	.	.	.	.	.	.	.	.	1/1:19:67:19:255,57,0	.	.	.	.	.	.	.	.	.	.	.	.	.	.	.	.
SNP	17	79334807	Cdc42ep3	missense_variant	T228I	G>A:2	1	CSQ=ENSMUST00000068958:Cdc42ep3:missense_variant:683:228:T>I:BLOSUM62,-1	.	.	.	.	.	.	.	.	.	.	.	.	.	.	.	.	.	.	.	.	.	.	.	.	.	.	.	.	.	.	.	.	.	.	.	.	1/1:15:54:15:224,45,0	.	.	.	.
SNP	17	79334932	Cdc42ep3	missense_variant	D186E	G>T:3	2	CSQ=ENSMUST00000068958:Cdc42ep3:missense_variant:558:186:D>E:BLOSUM62,2	.	.	.	.	1/1:10:37:10:241,30,0	.	.	.	.	.	.	.	.	.	.	.	.	.	.	.	.	.	.	.	.	.	.	.	.	.	.	.	.	.	.	.	.	1/1:6:23:6:165,18,0	.	.	.
SNP	17	82539424	Gm6594	missense_variant	R56K	G>A:2	1	CSQ=ENSMUST00000097278:Gm6594:missense_variant:167:56:R>K:BLOSUM62,2	.	.	.	.	.	.	.	.	.	.	.	.	.	.	.	.	.	.	.	.	.	.	.	.	.	1/1:12:44:12:255,36,0	.	.	.	.	.	.	.	.	.	.	.	.	.	.	.
SNP	17	83220960	Pkdcc	splice_region_variant,intron_variant,non_coding_transcript_variant	NA	C>T	2	CSQ=ENSMUST00000166528:Pkdcc:splice_region_variant,intron_variant,non_coding_transcript_variant+ENSMUST00000168118:Pkdcc:upstream_gene_variant+ENSMUST00000170758:Pkdcc:intron_variant+ENSMUST00000170794:Pkdcc:splice_region_variant,intron_variant	.	.	.	.	.	.	.	.	.	.	.	.	.	.	.	.	.	.	.	.	.	.	.	.	.	.	.	.	.	1/1:14:50:14:255,42,0	.	.	.	.	.	.	.	.	.	.	.
SNP	17	83834928	Haao	splice_region_variant,intron_variant	NA	C>T	1	CSQ=ENSMUST00000000687:Haao:splice_region_variant,intron_variant	.	.	.	.	.	.	.	.	.	.	.	.	.	.	.	.	.	.	1/1:12:43:12:255,36,0	.	.	.	.	.	.	.	.	.	.	.	.	.	.	.	.	.	.	.	.	.	.
SNP	17	86142382	Srbd1	missense_variant	E20K	C>T:1	2	CSQ=ENSMUST00000095187:Srbd1:missense_variant:58:20:E>K:BLOSUM62,1	.	.	.	.	.	.	.	.	.	.	.	.	.	1/1:71:127:72:255,180,0	.	.	.	.	.	1/1:100:127:100:255,255,0	.	.	.	.	.	.	.	.	.	.	.	.	.	.	.	.	.	.	.	.	.
SNP	17	87985940	Msh6	missense_variant	P708S	C>T:1	1	CSQ=ENSMUST00000005503:Msh6:missense_variant:2122:708:P>S:BLOSUM62,-1+ENSMUST00000005504:Fbxo11:downstream_gene_variant+ENSMUST00000130379:Fbxo11:downstream_gene_variant	.	.	.	.	.	.	.	.	.	.	.	.	.	.	.	.	.	.	.	.	.	.	.	.	.	.	.	.	.	.	.	.	.	.	.	1/1:23:80:23:255,69,0	.	.	.	.	.
SNP	17	88742716	Lhcgr	missense_variant	L461F	G>A:1	1	CSQ=ENSMUST00000024916:Lhcgr:missense_variant:1381:461:L>F:BLOSUM62,0	.	.	.	.	.	.	.	.	.	.	.	.	.	.	.	.	.	.	.	.	.	.	.	.	.	1/1:6:24:6:191,18,0	.	.	.	.	.	.	.	.	.	.	.	.	.	.	.
SNP	17	93202882	Adcyap1	missense_variant,splice_region_variant	G113R	G>A:1	1	CSQ=ENSMUST00000064775:Adcyap1:missense_variant,splice_region_variant:337:113:G>R:BLOSUM62,-2	.	.	.	.	.	.	.	.	.	.	.	.	.	.	1/1:19:67:19:255,57,0	.	.	.	.	.	.	.	.	.	.	.	.	.	.	.	.	.	.	.	.	.	.	.	.	.	.
SNP	18	5214793	Zfp438	missense_variant	S55F	G>A:2	5	CSQ=ENSMUST00000063989:Zfp438:missense_variant:164:55:S>F:BLOSUM62,-2	.	.	.	.	.	.	.	.	.	1/1:60:127:61:255,165,0	.	.	.	.	.	1/1:34:114:34:255,102,0	.	.	.	.	1/1:79:127:79:255,238,0	.	.	.	.	.	.	.	.	.	.	.	.	.	1/1:54:127:54:255,163,0	.	.	.	1/1:27:93:27:255,81,0	.	.
SNP	18	9858567	Colec12	missense_variant	P450L	C>T:2	1	CSQ=ENSMUST00000040069:Colec12:missense_variant:1349:450:P>L:BLOSUM62,-3	.	.	.	.	.	.	.	.	.	.	.	.	.	.	.	.	.	.	.	.	.	.	.	.	.	.	.	.	.	.	1/1:6:24:6:179,18,0	.	.	.	.	.	.	.	.	.	.
SNP	18	11941271	Cables1	missense_variant	A484T	G>A:1	3	CSQ=ENSMUST00000046948:Cables1:missense_variant:1450:484:A>T:BLOSUM62,0+ENSMUST00000171109:Cables1:missense_variant:1528:510:A>T:BLOSUM62,0	.	.	.	1/1:15:54:15:246,45,0	.	.	.	.	1/1:14:51:14:255,42,0	.	.	.	.	.	.	.	.	.	.	.	.	.	.	.	.	.	.	.	.	.	.	1/1:16:57:16:255,48,0	.	.	.	.	.	.	.	.	.
SNP	18	12168874	3110002H16Rik	missense_variant	C25Y	G>A:2	1	CSQ=ENSMUST00000025276:3110002H16Rik:missense_variant:74:25:C>Y:BLOSUM62,-2+ENSMUST00000126523:3110002H16Rik:non_coding_transcript_exon_variant,non_coding_transcript_variant+ENSMUST00000127123:3110002H16Rik:non_coding_transcript_exon_variant,non_coding_transcript_variant+ENSMUST00000155431:3110002H16Rik:non_coding_transcript_exon_variant,non_coding_transcript_variant	.	1/1:16:57:16:255,48,0	.	.	.	.	.	.	.	.	.	.	.	.	.	.	.	.	.	.	.	.	.	.	.	.	.	.	.	.	.	.	.	.	.	.	.	.	.	.	.
SNP	18	12369477	Lama3	missense_variant	S104F	C>T:2	2	CSQ=ENSMUST00000092070:Lama3:missense_variant:311:104:S>F:BLOSUM62,-2+ENSMUST00000189120:Gm29201:downstream_gene_variant	.	.	.	.	.	.	.	.	.	.	.	.	.	1/1:8:30:8:215,24,0	.	.	.	.	.	1/1:5:19:5:129,15,0	.	.	.	.	.	.	.	.	.	.	.	.	.	.	.	.	.	.	.	.	.
SNP	18	13844683	Zfp521	missense_variant	C891Y	C>T:2	2	CSQ=ENSMUST00000025288:Zfp521:missense_variant:2672:891:C>Y:BLOSUM62,-2	.	.	.	.	.	.	.	.	.	.	.	.	.	.	.	.	.	.	.	.	.	.	.	.	.	.	.	.	.	1/1:28:95:28:255,84,0	.	.	.	.	.	.	.	.	.	.	.
SNP	18	14830056	Taf4b	missense_variant	E618K	G>A:1	1	CSQ=ENSMUST00000169862:Taf4b:missense_variant:1852:618:E>K:BLOSUM62,1	.	.	.	.	.	.	.	.	.	.	.	.	.	.	.	.	.	.	.	.	.	.	.	1/1:14:50:14:234,42,0	.	.	.	.	.	.	.	.	.	.	.	.	.	.	.	.	.
SNP	18	20583060	Dsg2	missense_variant	G323R	G>A:1	1	CSQ=ENSMUST00000059787:Dsg2:missense_variant:967:323:G>R:BLOSUM62,-2+ENSMUST00000120102:Dsg2:missense_variant:967:323:G>R:BLOSUM62,-2+ENSMUST00000121837:Dsg2:downstream_gene_variant	.	.	.	.	.	.	.	.	.	.	.	.	.	.	.	.	.	.	.	.	.	.	.	.	.	.	.	.	.	.	1/1:23:80:23:255,69,0	.	.	.	.	.	.	.	.	.	.
SNP	18	21148537	Garem	missense_variant	P254L	G>A:2	1	CSQ=ENSMUST00000049260:Garem:missense_variant:761:254:P>L:BLOSUM62,-3	.	.	.	.	.	.	.	.	.	.	.	.	.	.	.	.	.	.	.	.	.	.	.	.	1/1:17:60:17:255,51,0	.	.	.	.	.	.	.	.	.	.	.	.	.	.	.	.
SNP	18	31444125	Syt4	missense_variant	G59R	C>T:1	1	CSQ=ENSMUST00000025110:Syt4:missense_variant:175:59:G>R:BLOSUM62,-2+ENSMUST00000181067:Gm26658:intron_variant,non_coding_transcript_variant	.	.	.	.	.	.	.	.	1/1:11:40:11:255,33,0	.	.	.	.	.	.	.	.	.	.	.	.	.	.	.	.	.	.	.	.	.	.	.	.	.	.	.	.	.	.	.	.
SNP	18	32199998	Map3k2	missense_variant	A75V	C>T:2	1	CSQ=ENSMUST00000096575:Map3k2:missense_variant:224:75:A>V:BLOSUM62,0	.	.	.	.	.	.	.	.	.	.	.	.	.	.	.	.	.	.	.	.	.	.	.	.	.	.	.	.	.	.	.	.	.	.	.	.	.	1/1:11:40:11:255,33,0	.	.	.
SNP	18	35624158	Slc23a1	missense_variant	D287N	C>T:1	3	CSQ=ENSMUST00000025212:Slc23a1:missense_variant:859:287:D>N:BLOSUM62,1+ENSMUST00000123242:Slc23a1:intron_variant,non_coding_transcript_variant+ENSMUST00000150877:Slc23a1:3_prime_UTR_variant,NMD_transcript_variant+ENSMUST00000153293:Slc23a1:upstream_gene_variant	.	.	.	1/1:8:30:8:208,24,0	.	.	.	.	1/1:11:41:11:205,33,0	.	.	.	.	.	.	.	.	.	.	.	.	.	.	.	.	.	.	.	.	.	.	1/1:33:112:33:255,99,0	.	.	.	.	.	.	.	.	.
SNP	18	36675041	Sra1	missense_variant	A378V	G>A:2	1	CSQ=ENSMUST00000001415:Sra1:missense_variant:1133:378:A>V:BLOSUM62,0+ENSMUST00000006209:Sra1:upstream_gene_variant+ENSMUST00000036158:Slc35a4:upstream_gene_variant+ENSMUST00000050476:Slc35a4:upstream_gene_variant+ENSMUST00000168343:Slc35a4:upstream_gene_variant+ENSMUST00000170288:Slc35a4:upstream_gene_variant+ENSMUST00000173202:Sra1:upstream_gene_variant+ENSMUST00000173482:Sra1:upstream_gene_vari…	.	.	.	.	.	.	.	.	.	.	.	.	.	.	.	.	.	.	.	.	.	.	.	.	.	.	.	.	.	.	1/1:39:127:39:255,117,0	.	.	.	.	.	.	.	.	.	.
SNP	18	37092015	Pcdhac1	missense_variant	P627L	C>T:2	1	CSQ=ENSMUST00000007584:Pcdhac1:missense_variant:1880:627:P>L:BLOSUM62,-3+ENSMUST00000047614:Pcdha12:intron_variant+ENSMUST00000070797:Pcdha1:intron_variant+ENSMUST00000115657:Pcdha11:intron_variant+ENSMUST00000115658:Pcdha11:intron_variant+ENSMUST00000115659:Pcdha9:intron_variant+ENSMUST00000115661:Pcdha4:intron_variant+ENSMUST00000115662:Pcdha2:intron_variant+ENSMUST00000192168:Pcdha5:intron_var…	.	.	.	.	.	.	.	.	.	.	.	.	.	.	.	.	.	.	.	.	.	.	.	.	.	.	.	.	.	.	1/1:24:82:24:255,72,0	.	.	.	.	.	.	.	.	.	.
SNP	18	37309886	Pcdhb4	stop_gained	Δ749	C>T:1	1	CSQ=ENSMUST00000056712:Pcdhb4:stop_gained:2248:750+ENSMUST00000115661:Pcdha4:intron_variant+ENSMUST00000193025:Gm18529:downstream_gene_variant+ENSMUST00000193984:Gm37388:intron_variant+ENSMUST00000194544:Gm37013:intron_variant	.	.	.	.	.	.	.	.	.	.	.	.	.	.	.	.	.	.	.	.	.	.	.	.	.	1/1:57:127:57:255,172,0	.	.	.	.	.	.	.	.	.	.	.	.	.	.	.
SNP	18	37671328	Pcdhga2	missense_variant	G742R	G>A:1	6	CSQ=ENSMUST00000073447:Pcdhga3:upstream_gene_variant+ENSMUST00000115661:Pcdha4:intron_variant+ENSMUST00000193869:Pcdhga2:missense_variant:2224:742:G>R:BLOSUM62,-2+ENSMUST00000193984:Gm37388:intron_variant+ENSMUST00000194190:Pcdhga1:intron_variant+ENSMUST00000194544:Gm37013:intron_variant	1/1:21:73:21:255,63,0	.	.	.	.	.	.	1/1:28:95:28:255,84,0	.	.	.	.	.	.	.	.	.	1/1:47:127:47:255,141,0	1/1:21:73:21:255,63,0	.	.	.	.	.	.	.	.	.	.	.	1/1:52:127:52:255,157,0	.	.	.	.	.	.	.	.	.	1/1:18:63:18:255,54,0
SNP	18	37696319	Pcdhga5	missense_variant	R607C	C>T:1	1	CSQ=ENSMUST00000073447:Pcdhga3:intron_variant+ENSMUST00000115661:Pcdha4:intron_variant+ENSMUST00000192931:Pcdhgb1:intron_variant+ENSMUST00000193414:Pcdhga5:missense_variant:1819:607:R>C:BLOSUM62,-3+ENSMUST00000193631:Pcdhgb2:downstream_gene_variant+ENSMUST00000193869:Pcdhga2:intron_variant+ENSMUST00000193984:Gm37388:intron_variant+ENSMUST00000194190:Pcdhga1:intron_variant+ENSMUST00000194418:Pcdhg…	.	.	.	.	.	.	.	.	.	.	.	.	.	.	.	.	.	.	.	.	.	.	.	.	.	.	.	.	.	.	1/1:72:127:72:255,217,0	.	.	.	.	.	.	.	.	.	.
SNP	18	46593340	Tmed7	missense_variant	T116I	G>A:2	1	CSQ=ENSMUST00000036030:Tmed7:missense_variant:347:116:T>I:BLOSUM62,-1+ENSMUST00000078079:Eif1a:upstream_gene_variant+ENSMUST00000143178:Tmed7:non_coding_transcript_exon_variant,non_coding_transcript_variant+ENSMUST00000151189:Tmed7:missense_variant:347:116:T>I:BLOSUM62,-1+ENSMUST00000168382:Eif1a:upstream_gene_variant	.	.	.	.	.	.	.	.	.	.	.	.	.	.	.	.	.	.	.	.	.	.	.	.	.	.	.	.	.	.	.	.	.	.	.	.	.	.	.	.	.
SNP	18	52898296	Sncaip	splice_region_variant,intron_variant	NA	G>A	1	CSQ=ENSMUST00000025413:Sncaip:splice_region_variant,intron_variant+ENSMUST00000115410:Sncaip:splice_region_variant,intron_variant+ENSMUST00000163742:Sncaip:splice_region_variant,intron_variant+ENSMUST00000177861:Sncaip:splice_region_variant,intron_variant,NMD_transcript_variant+ENSMUST00000178011:Sncaip:splice_region_variant,intron_variant+ENSMUST00000178678:Sncaip:splice_region_variant,intron_va…	.	.	.	.	.	.	.	.	.	.	.	.	.	.	.	.	.	.	.	.	.	.	.	.	.	.	.	.	.	.	.	.	.	.	.	1/1:27:89:27:255,78,0	.	.	.	.	.
SNP	18	53740084	Cep120	stop_gained	Δ57	C>T:3	1	CSQ=ENSMUST00000049811:Cep120:stop_gained:174:58	.	.	.	.	.	.	.	.	.	.	.	.	.	.	.	.	.	.	.	.	.	.	.	.	.	1/1:7:27:7:195,21,0	.	.	.	.	.	.	.	.	.	.	.	.	.	.	.
SNP	18	56548554	Aldh7a1	missense_variant	M181I	C>T:3	4	CSQ=ENSMUST00000066208:Aldh7a1:missense_variant:543:181:M>I:BLOSUM62,1+ENSMUST00000170309:Aldh7a1:intron_variant+ENSMUST00000171844:Aldh7a1:downstream_gene_variant+ENSMUST00000171851:Aldh7a1:non_coding_transcript_exon_variant,non_coding_transcript_variant+ENSMUST00000172734:Aldh7a1:missense_variant:543:181:M>I:BLOSUM62,1+ENSMUST00000174518:Aldh7a1:missense_variant:459:153:M>I:BLOSUM62,1+ENSMUST00…	.	.	.	.	.	.	.	.	.	1/1:14:50:14:252,42,0	.	.	.	.	.	1/1:10:37:10:170,30,0	.	.	.	.	1/1:16:22:17:230,14,0	.	.	.	.	.	.	.	.	.	.	.	.	.	.	.	.	.	1/1:5:19:5:116,15,0	.	.
SNP	18	57242730	Megf10	missense_variant	G243R	G>A:1	1	CSQ=ENSMUST00000075770:Megf10:missense_variant:727:243:G>R:BLOSUM62,-2+ENSMUST00000139892:Megf10:missense_variant:727:243:G>R:BLOSUM62,-2	.	.	.	.	.	.	.	.	.	.	.	.	.	.	.	.	.	.	.	.	.	.	.	.	.	.	.	.	.	.	.	.	.	.	.	1/1:6:23:6:164,18,0	.	.	.	.	.
SNP	18	58053654	Fbn2	missense_variant	C1725Y	C>T:2	1	CSQ=ENSMUST00000025497:Fbn2:missense_variant:5174:1725:C>Y:BLOSUM62,-2	1/1:11:40:11:255,33,0	.	.	.	.	.	.	.	.	.	.	.	.	.	.	.	.	.	.	.	.	.	.	.	.	.	.	.	.	.	.	.	.	.	.	.	.	.	.	.	.
SNP	18	58093386	Fbn2	missense_variant	C772Y	C>T:2	4	CSQ=ENSMUST00000025497:Fbn2:missense_variant:2315:772:C>Y:BLOSUM62,-2	.	.	.	.	.	.	.	.	.	1/1:6:23:6:178,18,0	.	.	.	.	.	.	.	.	.	.	1/1:10:36:10:232,30,0	.	.	.	.	.	.	.	.	.	.	.	.	.	1/1:6:22:6:165,18,0	.	.	.	1/1:5:19:5:152,15,0	.	.
SNP	18	61004469	Slc6a7	stop_gained	Δ259	G>A:1	1	CSQ=ENSMUST00000025520:Slc6a7:stop_gained:778:260	.	.	.	.	.	.	.	.	.	.	.	.	.	.	.	.	.	.	.	.	.	.	.	.	.	.	.	.	.	1/1:31:105:31:255,93,0	.	.	.	.	.	.	.	.	.	.	.
SNP	18	61117360	Csf1r	missense_variant	G421R	G>A:1	5	CSQ=ENSMUST00000025523:Csf1r:missense_variant:1261:421:G>R:BLOSUM62,-2+ENSMUST00000115268:Csf1r:missense_variant:1261:421:G>R:BLOSUM62,-2+ENSMUST00000183458:Mir6983:upstream_gene_variant	.	.	.	.	.	.	.	.	.	1/1:57:127:57:255,172,0	.	.	.	.	.	1/1:30:93:30:255,90,8	.	.	.	.	1/1:48:123:49:255,110,0	.	.	.	.	.	.	.	.	.	.	.	.	.	1/1:54:127:55:255,129,0	.	.	.	1/1:31:104:31:255,93,0	.	.
SNP	18	61703554	Pcyox1l	missense_variant	H85Y	G>A:1	1	CSQ=ENSMUST00000025472:Pcyox1l:missense_variant:253:85:H>Y:BLOSUM62,2+ENSMUST00000154763:Pcyox1l:non_coding_transcript_exon_variant,non_coding_transcript_variant+ENSMUST00000195229:Pcyox1l:missense_variant,NMD_transcript_variant:253:85:H>Y:BLOSUM62,2	.	.	.	.	.	.	.	.	.	.	.	.	.	.	.	.	.	.	.	.	.	.	.	.	.	.	.	.	.	.	.	.	.	.	.	.	.	.	.	.	1/1:21:73:21:255,63,0
SNP	18	61845804	Ablim3	missense_variant	G219C	C>A:1	1	CSQ=ENSMUST00000049378:Ablim3:missense_variant:655:219:G>C:BLOSUM62,-3+ENSMUST00000166783:Ablim3:missense_variant:655:219:G>C:BLOSUM62,-3	.	.	.	.	.	.	.	.	.	.	.	.	.	.	1/1:29:98:29:255,87,0	.	.	.	.	.	.	.	.	.	.	.	.	.	.	.	.	.	.	.	.	.	.	.	.	.	.
SNP	18	62341061	Htr4	missense_variant	L4F	C>T:1	1	CSQ=ENSMUST00000027560:Htr4:missense_variant:10:4:L>F:BLOSUM62,0	.	.	.	.	.	.	.	.	.	.	.	.	.	.	.	.	.	.	.	.	.	.	.	.	.	.	.	.	.	1/1:24:48:25:255,38,0	.	.	.	.	.	.	.	.	.	.	.
SNP	18	62514803	Fbxo38	missense_variant	S888F	G>A:2	1	CSQ=ENSMUST00000048688:Fbxo38:missense_variant:2663:888:S>F:BLOSUM62,-2	.	.	.	.	.	.	.	.	.	.	.	.	.	.	.	.	.	.	.	.	.	.	.	.	.	.	.	.	.	.	1/1:20:40:21:186,30,0	.	.	.	.	.	.	.	.	.	.
SNP	18	65305899	Alpk2	missense_variant	A1275T	C>T:1	1	CSQ=ENSMUST00000035548:Alpk2:missense_variant:3823:1275:A>T:BLOSUM62,0+ENSMUST00000141250:Alpk2:missense_variant:2422:808:A>T:BLOSUM62,0	.	1/1:10:36:10:212,30,0	.	.	.	.	.	.	.	.	.	.	.	.	.	.	.	.	.	.	.	.	.	.	.	.	.	.	.	.	.	.	.	.	.	.	.	.	.	.	.
SNP	18	65747822	Oacyl	missense_variant	A569V	C>T:2	1	CSQ=ENSMUST00000115097:Oacyl:missense_variant:1706:569:A>V:BLOSUM62,0+ENSMUST00000117694:Oacyl:missense_variant:1487:496:A>V:BLOSUM62,0+ENSMUST00000134343:Oacyl:upstream_gene_variant	.	1/1:19:66:19:255,57,0	.	.	.	.	.	.	.	.	.	.	.	.	.	.	.	.	.	.	.	.	.	.	.	.	.	.	.	.	.	.	.	.	.	.	.	.	.	.	.
SNP	18	66071210	Ccbe1	missense_variant,NMD_transcript_variant	G258S	C>T:1	1	CSQ=ENSMUST00000061103:Ccbe1:missense_variant,NMD_transcript_variant:772:258:G>S:BLOSUM62,0+ENSMUST00000130300:Ccbe1:missense_variant:772:258:G>S:BLOSUM62,0+ENSMUST00000146610:Ccbe1:non_coding_transcript_exon_variant,non_coding_transcript_variant	.	.	.	.	.	.	.	.	.	.	.	.	.	.	1/1:5:19:5:151,15,0	.	.	.	.	.	.	.	.	.	.	.	.	.	.	.	.	.	.	.	.	.	.	.	.	.	.
SNP	18	67212232	Gnal	missense_variant	L252P	T>C:2	1	CSQ=ENSMUST00000025402:Gnal:missense_variant:755:252:L>P:BLOSUM62,-3+ENSMUST00000076605:Gnal:missense_variant:554:185:L>P:BLOSUM62,-3	.	.	.	.	.	.	1/1:20:35:21:255,26,0	.	.	.	.	.	.	.	.	.	.	.	.	.	.	.	.	.	.	.	.	.	.	.	.	.	.	.	.	.	.	.	.	.	.
SNP	18	67228063	Mppe1	missense_variant	E208K	C>T:1	1	CSQ=ENSMUST00000025402:Gnal:downstream_gene_variant+ENSMUST00000073054:Mppe1:missense_variant:622:208:E>K:BLOSUM62,1+ENSMUST00000076605:Gnal:downstream_gene_variant	.	.	.	.	.	.	.	.	1/1:17:60:17:255,51,0	.	.	.	.	.	.	.	.	.	.	.	.	.	.	.	.	.	.	.	.	.	.	.	.	.	.	.	.	.	.	.	.
SNP	18	69994537	Rab27b	missense_variant	G60E	C>T:2	5	CSQ=ENSMUST00000069749:Rab27b:missense_variant:179:60:G>E:BLOSUM62,-2+ENSMUST00000117692:Rab27b:missense_variant:179:60:G>E:BLOSUM62,-2+ENSMUST00000121693:Rab27b:missense_variant:179:60:G>E:BLOSUM62,-2	.	.	.	.	.	.	.	.	.	1/1:24:83:24:255,72,0	.	.	.	.	.	1/1:19:66:19:255,57,0	.	.	.	.	1/1:28:61:29:255,50,0	.	.	.	.	.	.	.	.	.	.	.	.	.	1/1:28:95:28:255,84,0	.	.	.	1/1:11:40:11:255,33,0	.	.
SNP	18	74677502	Myo5b	missense_variant	E664K	G>A:1	2	CSQ=ENSMUST00000074157:Myo5b:missense_variant:1990:664:E>K:BLOSUM62,1+ENSMUST00000121875:Myo5b:missense_variant:1990:664:E>K:BLOSUM62,1	.	.	.	.	.	.	.	.	.	.	.	.	.	1/1:42:105:43:255,92,0	.	.	.	.	.	1/1:45:127:45:255,135,0	.	.	.	.	.	.	.	.	.	.	.	.	.	.	.	.	.	.	.	.	.
SNP	18	77363492	Loxhd1	missense_variant	S456N	G>A:2	1	CSQ=ENSMUST00000035501:Loxhd1:missense_variant:1367:456:S>N:BLOSUM62,1+ENSMUST00000096547:Loxhd1:missense_variant:2066:689:S>N:BLOSUM62,1+ENSMUST00000148341:Loxhd1:missense_variant:1109:370:S>N:BLOSUM62,1	.	.	.	.	.	.	.	.	.	.	.	.	.	.	.	.	.	.	.	.	.	.	.	.	.	.	.	.	.	.	1/1:16:57:16:255,48,0	.	.	.	.	.	.	.	.	.	.
SNP	18	77879417	Pstpip2	splice_donor_variant	NA	G>A	2	CSQ=ENSMUST00000114741:Pstpip2:splice_donor_variant	.	.	.	.	.	.	.	.	.	.	.	.	.	1/1:34:114:34:255,102,0	.	.	.	.	.	1/1:35:117:35:255,105,0	.	.	.	.	.	.	.	.	.	.	.	.	.	.	.	.	.	.	.	.	.
SNP	18	82393935	Galr1	missense_variant	A269T	C>T:1	1	CSQ=ENSMUST00000065224:Galr1:missense_variant:805:269:A>T:BLOSUM62,0	.	1/1:6:22:6:182,18,0	.	.	.	.	.	.	.	.	.	.	.	.	.	.	.	.	.	.	.	.	.	.	.	.	.	.	.	.	.	.	.	.	.	.	.	.	.	.	.
SNP	18	82987682	Zfp516	missense_variant	E904K	G>A:1	2	CSQ=ENSMUST00000071233:Zfp516:missense_variant:2710:904:E>K:BLOSUM62,1+ENSMUST00000171238:Zfp516:missense_variant:2710:904:E>K:BLOSUM62,1	.	.	.	.	.	.	.	.	.	.	.	.	.	1/1:34:80:35:255,68,0	.	.	.	.	.	1/1:45:127:45:255,135,0	.	.	.	.	.	.	.	.	.	.	.	.	.	.	.	.	.	.	.	.	.
SNP	18	88869805	Socs6	missense_variant	G329S	C>T:1	5	CSQ=ENSMUST00000070116:Socs6:missense_variant:985:329:G>S:BLOSUM62,0+ENSMUST00000123826:Socs6:missense_variant:985:329:G>S:BLOSUM62,0+ENSMUST00000125362:Socs6:missense_variant:985:329:G>S:BLOSUM62,0+ENSMUST00000136173:Socs6:intron_variant,non_coding_transcript_variant+ENSMUST00000145120:Socs6:downstream_gene_variant+ENSMUST00000147313:Socs6:downstream_gene_variant	.	.	.	.	.	.	.	.	.	1/1:22:76:22:255,66,0	.	.	.	.	.	1/1:17:60:17:255,51,0	.	.	.	.	1/1:27:92:27:255,81,0	.	.	.	.	.	.	.	.	.	.	.	.	.	1/1:18:64:18:255,54,0	.	.	.	1/1:13:47:13:255,39,0	.	.
SNP	19	3896351	Tcirg1	missense_variant	A782V	G>A:2	1	CSQ=ENSMUST00000001801:Tcirg1:missense_variant:2345:782:A>V:BLOSUM62,0+ENSMUST00000025760:Chka:downstream_gene_variant+ENSMUST00000072055:Chka:downstream_gene_variant+ENSMUST00000122885:Tcirg1:3_prime_UTR_variant,NMD_transcript_variant+ENSMUST00000125013:Chka:downstream_gene_variant+ENSMUST00000125859:Chka:downstream_gene_variant+ENSMUST00000126070:Tcirg1:missense_variant:2345:782:A>V:BLOSUM62,0+…	.	.	.	.	.	.	.	.	.	.	.	.	.	.	.	.	.	.	.	.	.	.	.	.	.	.	.	.	.	.	.	.	.	.	.	.	.	.	.	.	.
SNP	19	4263815	Ssh3	missense_variant,splice_region_variant	R468P	C>G:2	1	CSQ=ENSMUST00000037992:Ssh3:missense_variant,splice_region_variant:1403:468:R>P:BLOSUM62,-2+ENSMUST00000113852:Ssh3:missense_variant,splice_region_variant:1415:472:R>P:BLOSUM62,-2+ENSMUST00000184641:Mir6985:downstream_gene_variant	.	.	.	.	.	.	.	.	.	.	.	.	.	.	.	.	.	.	.	.	.	.	.	.	.	.	.	.	.	.	.	.	.	.	.	.	.	.	.	.	.
SNP	19	4862180	Actn3	missense_variant	G792D	C>T:2	1	CSQ=ENSMUST00000006626:Actn3:missense_variant:2375:792:G>D:BLOSUM62,-1+ENSMUST00000119694:Ctsf:downstream_gene_variant+ENSMUST00000138811:Actn3:non_coding_transcript_exon_variant,non_coding_transcript_variant	.	.	.	.	.	.	.	.	.	.	.	.	.	.	.	.	.	.	.	.	.	.	.	.	1/1:9:33:9:222,27,0	.	.	.	.	.	.	.	.	.	.	.	.	.	.	.	.
SNP	19	5098176	Cnih2	splice_region_variant,intron_variant	NA	G>A	2	CSQ=ENSMUST00000025804:Rab1b:downstream_gene_variant+ENSMUST00000025805:Cnih2:splice_region_variant,intron_variant	.	.	.	.	.	.	.	.	.	.	.	.	.	1/1:16:57:16:255,48,0	.	.	.	.	.	1/1:18:63:18:255,54,0	.	.	.	.	.	.	.	.	.	.	.	.	.	.	.	.	.	.	.	.	.
SNP	19	5287997	Sf3b2	missense_variant	P246S	G>A:1	1	CSQ=ENSMUST00000025774:Sf3b2:missense_variant:736:246:P>S:BLOSUM62,-1	.	.	.	.	.	.	.	.	.	.	.	.	.	.	.	.	.	.	.	.	.	.	.	.	.	.	.	.	.	.	.	.	.	.	.	1/1:17:60:17:255,51,0	.	.	.	.	.
SNP	19	5651463	Sipa1	missense_variant	L1024F	G>A:1	1	CSQ=ENSMUST00000025867:Rela:downstream_gene_variant+ENSMUST00000071857:Sipa1:missense_variant:3070:1024:L>F:BLOSUM62,0+ENSMUST00000080824:Sipa1:missense_variant:3070:1024:L>F:BLOSUM62,0+ENSMUST00000164304:Sipa1:missense_variant:3070:1024:L>F:BLOSUM62,0+ENSMUST00000169854:Sipa1:missense_variant:3070:1024:L>F:BLOSUM62,0	.	.	.	.	.	.	.	.	.	.	.	.	.	.	.	.	.	.	.	.	.	.	.	.	1/1:18:63:18:255,54,0	.	.	.	.	.	.	.	.	.	.	.	.	.	.	.	.
INDEL	19	6112743	Naaladl1	stop_gained,frameshift_variant	Δ(FS)493	C>CGATA:2	1	CSQ=ENSMUST00000044451:Naaladl1:stop_gained,frameshift_variant:1481-1484:494-495+ENSMUST00000113533:Sac3d1:downstream_gene_variant	.	.	.	.	.	.	.	.	.	.	.	.	.	.	.	.	.	.	.	.	.	.	.	.	.	.	.	.	.	.	.	.	.	.	.	.	1/1:40:127:40:255,120,0	.	.	.	.
SNP	19	6258438	Atg2a	splice_region_variant,intron_variant	NA	G>A	2	CSQ=ENSMUST00000045351:Atg2a:splice_region_variant,intron_variant+ENSMUST00000143053:Atg2a:splice_region_variant,intron_variant,non_coding_transcript_variant+ENSMUST00000145600:Atg2a:splice_region_variant,intron_variant+ENSMUST00000151079:Atg2a:splice_region_variant,intron_variant,non_coding_transcript_variant	.	.	.	.	.	.	.	.	.	.	.	.	.	1/1:45:127:45:255,135,0	.	.	.	.	.	1/1:51:127:51:255,154,0	.	.	.	.	.	.	.	.	.	.	.	.	.	.	.	.	.	.	.	.	.
SNP	19	6847447	Ccdc88b	splice_region_variant,intron_variant	NA	G>A	2	CSQ=ENSMUST00000113440:Ccdc88b:splice_region_variant,intron_variant	.	.	.	.	.	.	.	.	.	.	.	.	.	1/1:17:60:17:255,51,0	.	.	.	.	.	1/1:16:57:16:255,48,0	.	.	.	.	.	.	.	.	.	.	.	.	.	.	.	.	.	.	.	.	.
SNP	19	6854876	Ccdc88b	missense_variant	L364F	G>A:1	2	CSQ=ENSMUST00000113440:Ccdc88b:missense_variant:1090:364:L>F:BLOSUM62,0	.	.	.	.	.	.	.	.	.	.	.	.	.	1/1:14:51:14:255,42,0	.	.	.	.	.	1/1:29:64:30:255,53,0	.	.	.	.	.	.	.	.	.	.	.	.	.	.	.	.	.	.	.	.	.
SNP	19	6932729	Kcnk4	stop_gained	Δ54	G>A:1	1	CSQ=ENSMUST00000025908:Kcnk4:stop_gained:163:55	.	.	.	.	.	.	.	.	.	.	.	.	.	.	.	.	.	.	.	.	.	.	.	.	.	1/1:17:60:17:255,51,0	.	.	.	.	.	.	.	.	.	.	.	.	.	.	.
SNP	19	6965585	Plcb3	splice_acceptor_variant	NA	C>T	1	CSQ=ENSMUST00000025912:Plcb3:splice_acceptor_variant	.	.	.	.	.	.	.	.	.	.	.	.	.	.	.	.	.	.	.	.	.	.	1/1:29:98:29:255,87,0	.	.	.	.	.	.	.	.	.	.	.	.	.	.	.	.	.	.
SNP	19	8337974	Slc22a30	stop_gained	Δ430	G>A:1	1	CSQ=ENSMUST00000064507:Slc22a30:intron_variant+ENSMUST00000096269:Slc22a30:stop_gained:1291:431	.	.	.	.	.	.	.	.	.	.	.	.	.	.	.	.	.	.	.	.	.	.	.	.	.	1/1:39:127:39:255,117,0	.	.	.	.	.	.	.	.	.	.	.	.	.	.	.
SNP	19	8370184	Slc22a30	missense_variant	R284L	C>A:2	1	CSQ=ENSMUST00000064507:Slc22a30:missense_variant:851:284:R>L:BLOSUM62,-2+ENSMUST00000096269:Slc22a30:missense_variant:851:284:R>L:BLOSUM62,-2+ENSMUST00000120540:Slc22a30:missense_variant:851:284:R>L:BLOSUM62,-2	.	.	.	.	.	.	1/1:40:127:40:255,120,0	.	.	.	.	.	.	.	.	.	.	.	.	.	.	.	.	.	.	.	.	.	.	.	.	.	.	.	.	.	.	.	.	.	.
SNP	19	8606036	Slc22a8	missense_variant	V202I	G>A:1	2	CSQ=ENSMUST00000010251:Slc22a8:missense_variant:604:202:V>I:BLOSUM62,3+ENSMUST00000170817:Slc22a8:missense_variant:604:202:V>I:BLOSUM62,3	.	.	.	.	.	.	.	.	.	.	.	.	.	1/1:37:89:38:255,77,0	.	.	.	.	.	1/1:31:105:31:255,93,0	.	.	.	.	.	.	.	.	.	.	.	.	.	.	.	.	.	.	.	.	.
SNP	19	8911322	Ganab	stop_gained	Δ541	G>A:2	2	CSQ=ENSMUST00000096246:Ganab:stop_gained:1625:542	.	.	.	.	.	.	.	.	.	.	.	.	.	1/1:19:67:19:255,57,0	.	.	.	.	.	1/1:18:64:18:255,54,0	.	.	.	.	.	.	.	.	.	.	.	.	.	.	.	.	.	.	.	.	.
SNP	19	8948087	Mta2	missense_variant	G360E	G>A:2	1	CSQ=ENSMUST00000096240:Mta2:missense_variant:1079:360:G>E:BLOSUM62,-2+ENSMUST00000132463:Mta2:downstream_gene_variant+ENSMUST00000135300:Mta2:downstream_gene_variant+ENSMUST00000137956:Mta2:downstream_gene_variant+ENSMUST00000151386:Mta2:downstream_gene_variant+ENSMUST00000169535:Mta2:downstream_gene_variant	.	.	.	.	.	.	.	.	.	.	.	.	.	.	.	.	.	.	.	.	.	.	.	.	.	1/1:20:70:20:255,60,0	.	.	.	.	.	.	.	.	.	.	.	.	.	.	.
SNP	19	10503033	Sdhaf2	missense_variant	P154L	G>A:2	1	CSQ=ENSMUST00000025570:Sdhaf2:missense_variant:461:154:P>L:BLOSUM62,-3	.	.	.	.	.	.	.	.	.	.	.	.	.	.	.	.	.	.	.	.	.	.	.	.	.	1/1:7:27:7:176,21,0	.	.	.	.	.	.	.	.	.	.	.	.	.	.	.
SNP	19	10713188	Vps37c	missense_variant	P338L	C>T:2	1	CSQ=ENSMUST00000025571:Cd5:downstream_gene_variant+ENSMUST00000087951:Vps37c:missense_variant:1013:338:P>L:BLOSUM62,-3	.	.	.	.	.	.	.	.	.	.	.	.	.	.	.	.	.	.	.	.	.	.	.	.	.	.	.	.	.	.	.	.	.	.	.	.	1/1:31:105:31:255,93,0	.	.	.	.
SNP	19	11480470	BE692007	splice_acceptor_variant,non_coding_transcript_variant	NA	C>T	1	CSQ=ENSMUST00000165310:Ms4a6c:intron_variant+ENSMUST00000186054:BE692007:intron_variant,non_coding_transcript_variant+ENSMUST00000186500:BE692007:non_coding_transcript_exon_variant,non_coding_transcript_variant+ENSMUST00000189306:BE692007:splice_acceptor_variant,non_coding_transcript_variant	.	.	.	.	.	.	.	.	.	.	.	.	.	.	.	.	.	.	.	.	.	.	.	.	.	.	.	.	.	.	.	.	.	.	.	.	.	1/1:6:23:6:170,18,0	.	.	.
SNP	19	11748558	Gif	missense_variant	A71T	G>A:1	2	CSQ=ENSMUST00000025585:Gif:missense_variant:211:71:A>T:BLOSUM62,0	.	.	.	.	.	.	.	.	.	.	.	.	.	1/1:23:79:23:255,69,0	.	.	.	.	.	1/1:20:70:20:255,60,0	.	.	.	.	.	.	.	.	.	.	.	.	.	.	.	.	.	.	.	.	.
SNP	19	11920830	Patl1	missense_variant	S124N	G>A:2	2	CSQ=ENSMUST00000061618:Patl1:missense_variant:371:124:S>N:BLOSUM62,1+ENSMUST00000198985:mmu-mir-6994:upstream_gene_variant	.	.	.	1/1:11:41:11:255,33,0	.	.	.	.	.	.	.	.	.	.	.	.	.	.	.	.	.	.	.	.	.	.	.	.	.	.	.	1/1:28:96:28:255,84,0	.	.	.	.	.	.	.	.	.
SNP	19	13815235	Olfr1499	missense_variant	M118I	C>T:3	1	CSQ=ENSMUST00000055672:Olfr1499:missense_variant:354:118:M>I:BLOSUM62,1	.	.	.	.	.	.	.	.	.	.	.	.	1/1:36:86:37:255,74,0	.	.	.	.	.	.	.	.	.	.	.	.	.	.	.	.	.	.	.	.	.	.	.	.	.	.	.	.
SNP	19	16660581	Vps13a	missense_variant,splice_region_variant	L2379F	G>A:1	1	CSQ=ENSMUST00000068156:Vps13a:missense_variant,splice_region_variant:7135:2379:L>F:BLOSUM62,0	.	.	.	.	.	.	.	.	.	.	.	.	.	.	.	.	.	.	.	.	.	.	.	.	.	1/1:6:22:6:172,18,0	.	.	.	.	.	.	.	.	.	.	.	.	.	.	.
SNP	19	16704580	Vps13a	missense_variant	V1020M	C>T:1	1	CSQ=ENSMUST00000068156:Vps13a:missense_variant:3058:1020:V>M:BLOSUM62,1	.	.	.	.	.	.	.	.	.	.	.	.	.	.	.	.	.	.	.	.	.	.	.	.	.	.	.	.	.	.	1/1:13:47:13:235,39,0	.	.	.	.	.	.	.	.	.	.
SNP	19	17473080	Pcsk5	stop_gained	Δ1134	G>A:1	1	CSQ=ENSMUST00000025618:Pcsk5:stop_gained:3403:1135	.	1/1:14:51:14:255,42,0	.	.	.	.	.	.	.	.	.	.	.	.	.	.	.	.	.	.	.	.	.	.	.	.	.	.	.	.	.	.	.	.	.	.	.	.	.	.	.
SNP	19	18792159	Trpm6	splice_region_variant,intron_variant	NA	G>A	1	CSQ=ENSMUST00000040489:Trpm6:splice_region_variant,intron_variant	.	.	.	.	.	.	.	.	.	.	.	.	.	.	.	.	.	.	.	.	.	.	.	.	.	.	.	.	.	.	.	.	.	.	.	.	1/1:8:30:8:192,24,0	.	.	.	.
SNP	19	21598845	1110059E24Rik	missense_variant	V78A	A>G:2	1	CSQ=ENSMUST00000038830:1110059E24Rik:missense_variant:233:78:V>A:BLOSUM62,0+ENSMUST00000177577:1110059E24Rik:intron_variant+ENSMUST00000177605:1110059E24Rik:non_coding_transcript_exon_variant,non_coding_transcript_variant+ENSMUST00000178012:1110059E24Rik:3_prime_UTR_variant,NMD_transcript_variant+ENSMUST00000178523:1110059E24Rik:3_prime_UTR_variant+ENSMUST00000179553:1110059E24Rik:3_prime_UTR_var…	.	.	.	.	.	.	.	.	.	.	.	.	.	.	.	.	.	.	.	.	.	.	.	.	.	.	.	.	.	.	.	.	.	.	.	1/1:20:70:20:255,60,0	.	.	.	.	.
SNP	19	26640454	Smarca2	missense_variant	S295N	G>A:2	2	CSQ=ENSMUST00000025862:Smarca2:missense_variant:884:295:S>N:BLOSUM62,1+ENSMUST00000099537:Smarca2:missense_variant,NMD_transcript_variant:884:295:S>N:BLOSUM62,1+ENSMUST00000176030:Smarca2:missense_variant:884:295:S>N:BLOSUM62,1+ENSMUST00000176769:Smarca2:missense_variant:884:295:S>N:BLOSUM62,1	.	.	.	.	.	.	.	.	.	.	.	.	.	1/1:35:118:35:255,105,0	.	.	.	.	.	1/1:31:105:31:255,93,0	.	.	.	.	.	.	.	.	.	.	.	.	.	.	.	.	.	.	.	.	.
SNP	19	28896127	Slc1a1	splice_donor_variant	NA	G>A	2	CSQ=ENSMUST00000025875:Slc1a1:splice_donor_variant+ENSMUST00000160702:Slc1a1:splice_donor_variant,non_coding_transcript_variant+ENSMUST00000161119:Slc1a1:splice_donor_variant,non_coding_transcript_variant+ENSMUST00000162189:Slc1a1:splice_donor_variant,non_coding_transcript_variant+ENSMUST00000179171:4430402I18Rik:splice_region_variant,intron_variant	.	.	.	.	1/1:20:70:20:255,60,0	.	.	.	.	.	.	.	.	.	.	.	.	.	.	.	.	.	.	.	.	.	.	.	.	.	.	.	.	.	.	.	.	1/1:25:86:25:255,75,0	.	.	.
SNP	19	29810202	Ranbp6	missense_variant	P917S	G>A:1	5	CSQ=ENSMUST00000099525:Ranbp6:missense_variant:2749:917:P>S:BLOSUM62,-1+ENSMUST00000175726:9930021J03Rik:upstream_gene_variant+ENSMUST00000177155:9930021J03Rik:upstream_gene_variant	.	.	.	.	.	.	.	.	.	1/1:28:96:28:255,84,0	.	.	.	.	.	1/1:13:47:13:255,39,0	.	.	.	.	1/1:30:30:32:255,22,0	.	.	.	.	.	.	.	.	.	.	.	.	.	1/1:30:102:30:255,90,0	.	.	.	1/1:14:50:14:255,42,0	.	.
SNP	19	29952101	Il33	missense_variant,splice_region_variant	G75S	G>A:1	3	CSQ=ENSMUST00000025724:Il33:missense_variant,splice_region_variant:223:75:G>S:BLOSUM62,0+ENSMUST00000120388:Il33:missense_variant,splice_region_variant:223:75:G>S:BLOSUM62,0+ENSMUST00000136850:Il33:missense_variant,splice_region_variant:166:56:G>S:BLOSUM62,0+ENSMUST00000144528:Il33:downstream_gene_variant+ENSMUST00000177518:Il33:missense_variant,splice_region_variant:223:75:G>S:BLOSUM62,0	.	.	.	.	.	.	.	.	.	1/1:12:44:12:184,36,0	.	.	.	.	.	.	.	.	.	.	1/1:12:14:13:152,6,0	.	.	.	.	.	.	.	.	.	.	.	.	.	1/1:9:33:9:167,27,0	.	.	.	.	.	.
SNP	19	33973556	Lipf	missense_variant	S309N	G>A:2	2	CSQ=ENSMUST00000025680:Lipf:missense_variant:926:309:S>N:BLOSUM62,1	.	.	.	.	.	.	.	.	.	.	.	.	.	.	.	.	.	.	.	.	.	.	.	.	.	.	.	.	.	1/1:19:67:19:255,57,0	.	.	.	.	.	.	.	.	.	.	.
SNP	19	34952958	Kif20b	missense_variant	D1288N	G>A:1	1	CSQ=ENSMUST00000087341:Kif20b:missense_variant:3862:1288:D>N:BLOSUM62,1	.	.	.	.	.	.	.	.	.	.	.	.	.	.	1/1:11:40:11:255,33,0	.	.	.	.	.	.	.	.	.	.	.	.	.	.	.	.	.	.	.	.	.	.	.	.	.	.
SNP	19	37126338	Cpeb3	missense_variant	L407F	G>A:1	5	CSQ=ENSMUST00000079754:Cpeb3:missense_variant:1219:407:L>F:BLOSUM62,0+ENSMUST00000123727:Cpeb3:missense_variant:1150:384:L>F:BLOSUM62,0+ENSMUST00000124158:Cpeb3:missense_variant:340:114:L>F:BLOSUM62,0+ENSMUST00000126188:Cpeb3:missense_variant:1150:384:L>F:BLOSUM62,0+ENSMUST00000126781:Cpeb3:missense_variant:1150:384:L>F:BLOSUM62,0+ENSMUST00000132580:Cpeb3:missense_variant:1219:407:L>F:BLOSUM62,0+…	.	.	.	.	.	.	.	.	.	1/1:22:76:22:255,66,0	.	.	.	.	.	1/1:6:22:6:159,18,0	.	.	.	.	1/1:26:89:26:255,78,0	.	.	.	.	.	.	.	.	.	.	.	.	.	1/1:16:57:16:255,48,0	.	.	.	1/1:11:41:11:221,33,0	.	.
SNP	19	37318052	Ide	missense_variant	V205I	C>T:1	1	CSQ=ENSMUST00000131070:Ide:missense_variant:613:205:V>I:BLOSUM62,3+ENSMUST00000150707:Ide:upstream_gene_variant+ENSMUST00000154308:Ide:non_coding_transcript_exon_variant,non_coding_transcript_variant	.	.	.	.	.	.	.	.	.	.	.	.	.	.	.	.	.	.	.	.	.	.	.	.	.	.	.	.	.	.	.	.	.	.	.	.	1/1:13:47:13:255,39,0	.	.	.	.
SNP	19	37699930	Cyp26a1	missense_variant	G300D	G>A:2	1	CSQ=ENSMUST00000025946:Cyp26a1:missense_variant:899:300:G>D:BLOSUM62,-1	.	.	.	.	1/1:5:19:5:118,15,0	.	.	.	.	.	.	.	.	.	.	.	.	.	.	.	.	.	.	.	.	.	.	.	.	.	.	.	.	.	.	.	.	.	.	.	.
SNP	19	38719697	Plce1	missense_variant	G1077S	G>A:1	2	CSQ=ENSMUST00000169713:Plce1:missense_variant:3229:1077:G>S:BLOSUM62,0+ENSMUST00000182267:Plce1:missense_variant:3229:1077:G>S:BLOSUM62,0+ENSMUST00000182481:Plce1:missense_variant:3229:1077:G>S:BLOSUM62,0+ENSMUST00000182589:Plce1:upstream_gene_variant	.	.	.	.	.	.	.	.	.	.	.	.	.	1/1:17:60:17:208,51,0	.	.	.	.	.	1/1:13:47:13:255,39,0	.	.	.	.	.	.	.	.	.	.	.	.	.	.	.	.	.	.	.	.	.
SNP	19	38790302	Noc3l	missense_variant	H753Y	G>A:1	2	CSQ=ENSMUST00000025963:Noc3l:missense_variant:2257:753:H>Y:BLOSUM62,2	.	.	.	.	.	.	.	.	.	.	.	.	.	1/1:16:57:16:255,48,0	.	.	.	.	.	1/1:20:70:20:250,60,0	.	.	.	.	.	.	.	.	.	.	.	.	.	.	.	.	.	.	.	.	.
SNP	19	38951917	Hells	missense_variant	H421Y	C>T:1	2	CSQ=ENSMUST00000025965:Hells:missense_variant:1261:421:H>Y:BLOSUM62,2+ENSMUST00000127968:Hells:downstream_gene_variant+ENSMUST00000155465:Hells:intron_variant,non_coding_transcript_variant	.	.	.	.	1/1:7:28:7:205,21,0	.	.	.	.	.	.	.	.	.	.	.	.	.	.	.	.	.	.	.	.	.	.	.	.	.	.	.	.	.	.	.	.	1/1:17:60:17:255,51,0	.	.	.
SNP	19	40605280	Tctn3	stop_gained	Δ481	C>T:2	1	CSQ=ENSMUST00000025981:Tctn3:intron_variant+ENSMUST00000132452:Tctn3:downstream_gene_variant+ENSMUST00000135795:Tctn3:stop_gained:1445:482	.	.	.	.	.	.	.	.	.	.	.	.	.	.	.	.	.	.	.	.	.	.	.	.	.	1/1:8:30:8:188,24,0	.	.	.	.	.	.	.	.	.	.	.	.	.	.	.
SNP	19	40939369	Blnk	missense_variant,splice_region_variant	P312L	G>A:2	5	CSQ=ENSMUST00000054769:Blnk:missense_variant,splice_region_variant:935:312:P>L:BLOSUM62,-3+ENSMUST00000117695:Blnk:missense_variant,splice_region_variant:935:312:P>L:BLOSUM62,-3	.	.	.	.	.	.	.	.	.	1/1:15:54:15:255,45,0	.	.	.	.	.	1/1:6:22:6:141,18,0	.	.	.	.	1/1:16:57:16:255,48,0	.	.	.	.	.	.	.	.	.	.	.	.	.	1/1:20:70:20:255,60,0	.	.	.	1/1:9:33:9:243,27,0	.	.
SNP	19	40943349	Blnk	splice_region_variant,intron_variant	NA	G>A	2	CSQ=ENSMUST00000054769:Blnk:splice_region_variant,intron_variant+ENSMUST00000117695:Blnk:splice_region_variant,intron_variant	.	.	.	.	.	.	.	.	.	.	.	.	.	1/1:13:47:13:255,39,0	.	.	.	.	.	1/1:19:66:19:255,57,0	.	.	.	.	.	.	.	.	.	.	.	.	.	.	.	.	.	.	.	.	.
SNP	19	41091472	Tll2	missense_variant	S795N	C>T:2	2	CSQ=ENSMUST00000025986:Tll2:missense_variant:2384:795:S>N:BLOSUM62,1+ENSMUST00000169941:Tll2:missense_variant:2333:778:S>N:BLOSUM62,1	.	.	.	.	.	.	.	.	.	.	.	.	.	.	.	.	.	.	.	.	.	.	.	.	.	.	.	.	.	1/1:51:127:52:255,120,0	.	.	.	.	.	.	.	.	.	.	.
SNP	19	41871482	Rrp12	missense_variant	A1053V	G>A:2	2	CSQ=ENSMUST00000038677:Rrp12:missense_variant:3158:1053:A>V:BLOSUM62,0	.	.	.	.	.	.	.	.	.	.	.	.	.	1/1:30:67:31:255,56,0	.	.	.	.	.	1/1:19:66:19:255,57,0	.	.	.	.	.	.	.	.	.	.	.	.	.	.	.	.	.	.	.	.	.
SNP	19	42298332	Crtac1	missense_variant	S424L	G>A:2	2	CSQ=ENSMUST00000048630:Crtac1:missense_variant:1271:424:S>L:BLOSUM62,-2	.	.	.	.	.	.	.	.	.	.	.	.	.	1/1:37:124:37:255,111,0	.	.	.	.	.	1/1:33:111:33:255,99,0	.	.	.	.	.	.	.	.	.	.	.	.	.	.	.	.	.	.	.	.	.
SNP	19	43798155	Abcc2	missense_variant	G142D	G>A:2	5	CSQ=ENSMUST00000026208:Abcc2:missense_variant:425:142:G>D:BLOSUM62,-1+ENSMUST00000129943:Abcc2:non_coding_transcript_exon_variant,non_coding_transcript_variant	.	.	.	.	.	.	.	.	.	1/1:34:114:34:255,102,0	.	.	.	.	.	1/1:17:60:17:255,51,0	.	.	.	.	1/1:28:28:30:255,20,0	.	.	.	.	.	.	.	.	.	.	.	.	.	1/1:22:77:22:255,66,0	.	.	.	1/1:14:51:14:255,42,0	.	.
SNP	19	44566023	Hif1an	missense_variant	E192K	G>A:1	2	CSQ=ENSMUST00000040455:Hif1an:missense_variant:574:192:E>K:BLOSUM62,1+ENSMUST00000131032:Hif1an:downstream_gene_variant	.	.	.	.	.	.	.	.	.	.	.	.	.	1/1:11:40:11:179,33,0	.	.	.	.	.	1/1:12:44:12:217,36,0	.	.	.	.	.	.	.	.	.	.	.	.	.	.	.	.	.	.	.	.	.
SNP	19	45153542	Tlx1	missense_variant	P202S	C>T:1	3	CSQ=ENSMUST00000026236:Tlx1:missense_variant:604:202:P>S:BLOSUM62,-1+ENSMUST00000173437:Tlx1os:downstream_gene_variant+ENSMUST00000174617:Tlx1:5_prime_UTR_variant	.	.	.	1/1:13:47:13:255,39,0	.	.	.	.	1/1:18:63:18:255,54,0	.	.	.	.	.	.	.	.	.	.	.	.	.	.	.	.	.	.	.	.	.	.	1/1:36:120:36:255,108,0	.	.	.	.	.	.	.	.	.
SNP	19	46323959	Psd	missense_variant	A238T	C>T:1	1	CSQ=ENSMUST00000026256:Fbxl15:upstream_gene_variant+ENSMUST00000041391:Psd:missense_variant:712:238:A>T:BLOSUM62,0+ENSMUST00000096029:Psd:missense_variant:712:238:A>T:BLOSUM62,0+ENSMUST00000177667:Fbxl15:upstream_gene_variant	.	.	.	.	.	.	.	.	.	.	.	.	.	.	.	.	.	.	.	.	.	.	.	.	.	.	.	.	.	.	.	.	.	.	.	1/1:18:64:18:255,54,0	.	.	.	.	.
SNP	19	47944159	Cfap58	missense_variant	L121F	C>T:1	1	CSQ=ENSMUST00000066308:Cfap58:missense_variant:361:121:L>F:BLOSUM62,0	.	.	.	.	.	.	.	.	.	.	.	.	.	.	.	.	.	.	.	.	.	.	.	.	.	.	.	.	.	.	.	.	.	.	.	.	.	.	.	.	1/1:10:37:10:237,30,0
SNP	19	48788386	Sorcs3	splice_region_variant,intron_variant	NA	G>A	1	CSQ=ENSMUST00000078880:Sorcs3:splice_region_variant,intron_variant	.	.	.	.	.	.	.	.	.	.	.	.	.	.	1/1:11:40:11:203,33,0	.	.	.	.	.	.	.	.	.	.	.	.	.	.	.	.	.	.	.	.	.	.	.	.	.	.
SNP	19	55288815	Acsl5	missense_variant	G410E	G>A:2	4	CSQ=ENSMUST00000043150:Acsl5:missense_variant:1229:410:G>E:BLOSUM62,-2	.	.	.	.	.	.	.	.	.	1/1:7:27:7:196,21,0	.	.	.	.	.	1/1:8:30:8:210,24,0	.	.	.	.	1/1:13:12:14:250,5,0	.	.	.	.	.	.	.	.	.	.	.	.	.	1/1:8:30:8:214,24,0	.	.	.	.	.	.
SNP	19	56723675	Adrb1	missense_variant	P435L	C>T:2	1	CSQ=ENSMUST00000038949:Adrb1:missense_variant:1304:435:P>L:BLOSUM62,-3	.	.	.	.	.	.	.	.	.	.	.	.	.	.	.	.	.	.	.	.	.	.	.	.	.	1/1:21:73:21:255,63,0	.	.	.	.	.	.	.	.	.	.	.	.	.	.	.
SNP	19	56858459	Tdrd1	missense_variant	A844V	C>T:2	1	CSQ=ENSMUST00000078723:Tdrd1:missense_variant:2531:844:A>V:BLOSUM62,0+ENSMUST00000111604:Tdrd1:missense_variant:2531:844:A>V:BLOSUM62,0+ENSMUST00000111606:Tdrd1:missense_variant:2531:844:A>V:BLOSUM62,0+ENSMUST00000121249:Tdrd1:missense_variant:2531:844:A>V:BLOSUM62,0	.	1/1:18:64:18:255,54,0	.	.	.	.	.	.	.	.	.	.	.	.	.	.	.	.	.	.	.	.	.	.	.	.	.	.	.	.	.	.	.	.	.	.	.	.	.	.	.
SNP	19	56930240	Afap1l2	missense_variant	S161N	C>T:2	1	CSQ=ENSMUST00000111584:Afap1l2:missense_variant:482:161:S>N:BLOSUM62,1+ENSMUST00000118800:Afap1l2:missense_variant:428:143:S>N:BLOSUM62,1+ENSMUST00000122359:Afap1l2:missense_variant:260:87:S>N:BLOSUM62,1+ENSMUST00000126964:Afap1l2:missense_variant:260:87:S>N:BLOSUM62,1+ENSMUST00000148049:Afap1l2:missense_variant:260:87:S>N:BLOSUM62,1+ENSMUST00000155467:Afap1l2:upstream_gene_variant	.	.	.	.	.	.	.	.	.	.	.	.	.	.	.	.	.	.	.	.	.	.	.	.	.	.	.	.	.	.	.	.	.	.	.	.	.	.	.	.	1/1:6:22:6:143,18,0
SNP	19	57685617	Atrnl1	missense_variant	P628L	C>T:2	1	CSQ=ENSMUST00000077282:Atrnl1:missense_variant:1883:628:P>L:BLOSUM62,-3	.	1/1:8:30:8:160,24,0	.	.	.	.	.	.	.	.	.	.	.	.	.	.	.	.	.	.	.	.	.	.	.	.	.	.	.	.	.	.	.	.	.	.	.	.	.	.	.
SNP	19	57740184	Atrnl1	missense_variant	D1091N	G>A:1	2	CSQ=ENSMUST00000077282:Atrnl1:missense_variant:3271:1091:D>N:BLOSUM62,1	.	.	.	.	.	.	.	.	.	.	.	.	.	1/1:8:30:8:196,24,0	.	.	.	.	.	1/1:12:43:12:238,36,0	.	.	.	.	.	.	.	.	.	.	.	.	.	.	.	.	.	.	.	.	.
SNP	19	59234980	Kcnk18	missense_variant	D186N	G>A:1	1	CSQ=ENSMUST00000065204:Kcnk18:missense_variant:556:186:D>N:BLOSUM62,1	.	.	.	.	.	.	.	.	.	.	.	.	.	.	.	.	.	.	.	.	.	.	.	.	.	.	.	.	.	.	1/1:116:127:117:255,255,0	.	.	.	.	.	.	.	.	.	.
SNP	19	59274376	Slc18a2	missense_variant	L258F	C>T:1	3	CSQ=ENSMUST00000026084:Slc18a2:missense_variant:772:258:L>F:BLOSUM62,0	.	.	.	1/1:35:118:35:255,105,0	.	.	.	.	1/1:35:118:35:255,105,0	.	.	.	.	.	.	.	.	.	.	.	.	.	.	.	.	.	.	.	.	.	.	1/1:75:127:75:255,226,0	.	.	.	.	.	.	.	.	.
SNP	19	59293899	Slc18a2	missense_variant	E513K	G>A:1	1	CSQ=ENSMUST00000026084:Slc18a2:missense_variant:1537:513:E>K:BLOSUM62,1+ENSMUST00000099274:Pdzd8:downstream_gene_variant	.	.	.	.	.	.	.	.	.	.	.	.	.	.	.	.	.	.	.	.	.	.	.	.	.	.	.	.	.	.	1/1:35:117:35:255,105,0	.	.	.	.	.	.	.	.	.	.
SNP	19	59344837	Pdzd8	missense_variant	D251N	C>T:1	1	CSQ=ENSMUST00000099274:Pdzd8:missense_variant:751:251:D>N:BLOSUM62,1	.	.	.	.	.	.	.	.	.	.	.	.	.	.	.	.	.	.	.	.	.	.	.	.	.	.	.	.	.	.	.	.	.	.	.	1/1:18:63:18:255,54,0	.	.	.	.	.
SNP	19	59907038	Rab11fip2	missense_variant	H473Y	G>A:1	5	CSQ=ENSMUST00000051996:Rab11fip2:missense_variant:1417:473:H>Y:BLOSUM62,2+ENSMUST00000170819:Rab11fip2:missense_variant:1417:473:H>Y:BLOSUM62,2+ENSMUST00000171986:Rab11fip2:missense_variant:991:331:H>Y:BLOSUM62,2	.	.	.	.	.	.	.	.	.	1/1:15:54:15:255,45,0	.	.	.	.	.	1/1:6:23:6:175,18,0	.	.	.	.	1/1:14:50:14:255,42,0	.	.	.	.	.	.	.	.	.	.	.	.	.	1/1:9:34:9:219,27,0	.	.	.	1/1:8:30:8:222,24,0	.	.
SNP	2	3472591	Suv39h2	missense_variant	E101K	C>T:1	1	CSQ=ENSMUST00000027956:Suv39h2:missense_variant:301:101:E>K:BLOSUM62,1+ENSMUST00000060618:Suv39h2:missense_variant:301:101:E>K:BLOSUM62,1+ENSMUST00000100458:Suv39h2:intron_variant+ENSMUST00000127540:Suv39h2:intron_variant,NMD_transcript_variant+ENSMUST00000149932:Gm13184:intron_variant,non_coding_transcript_variant	.	.	.	.	.	.	.	.	.	.	.	.	.	.	.	.	.	.	.	.	.	.	.	.	.	.	1/1:13:47:13:255,39,0	.	.	.	.	.	.	.	.	.	.	.	.	.	.
SNP	2	6553971	Celf2	splice_region_variant,intron_variant	NA	G>A	1	CSQ=ENSMUST00000002176:Celf2:splice_region_variant,intron_variant+ENSMUST00000100429:Celf2:splice_region_variant,intron_variant+ENSMUST00000114924:Celf2:splice_region_variant,intron_variant+ENSMUST00000114927:Celf2:splice_region_variant,intron_variant+ENSMUST00000114934:Celf2:splice_region_variant,intron_variant+ENSMUST00000142941:Celf2:missense_variant:1015:339:L>F:BLOSUM62,0+ENSMUST00000150624:…	1/1:5:19:5:124,15,0	.	.	.	.	.	.	.	.	.	.	.	.	.	.	.	.	.	.	.	.	.	.	.	.	.	.	.	.	.	.	.	.	.	.	.	.	.	.	.	.
SNP	2	6721477	Celf2	missense_variant	G40R	C>T:1	1	CSQ=ENSMUST00000002176:Celf2:missense_variant:118:40:G>R:BLOSUM62,-2+ENSMUST00000100429:Celf2:missense_variant:118:40:G>R:BLOSUM62,-2+ENSMUST00000114923:Celf2:missense_variant:226:76:G>R:BLOSUM62,-2+ENSMUST00000114924:Celf2:missense_variant:244:82:G>R:BLOSUM62,-2+ENSMUST00000114927:Celf2:missense_variant:118:40:G>R:BLOSUM62,-2+ENSMUST00000114934:Celf2:missense_variant:244:82:G>R:BLOSUM62,-2+ENSMU…	.	.	.	.	.	.	.	.	.	.	.	.	.	.	.	.	.	.	1/1:13:47:13:255,39,0	.	.	.	.	.	.	.	.	.	.	.	.	.	.	.	.	.	.	.	.	.	.
SNP	2	11299423	Prkcq	splice_region_variant,synonymous_variant	655:G>A:3	G>A:3	1	CSQ=ENSMUST00000028118:Prkcq:splice_region_variant,synonymous_variant:1965:655+ENSMUST00000102970:Prkcq:splice_region_variant,synonymous_variant:1776:592+ENSMUST00000195628:Prkcq:splice_region_variant,non_coding_transcript_exon_variant,non_coding_transcript_variant	.	.	.	.	.	.	.	.	.	.	.	.	.	.	.	.	.	.	.	.	.	.	.	.	.	.	.	.	.	.	.	.	.	.	.	.	1/1:52:127:53:255,123,0	.	.	.	.
SNP	2	12364495	Fam188a	missense_variant	A302T	C>T:1	2	CSQ=ENSMUST00000028105:Fam188a:missense_variant:904:302:A>T:BLOSUM62,0+ENSMUST00000124603:Fam188a:missense_variant:412:138:A>T:BLOSUM62,0+ENSMUST00000129489:Fam188a:3_prime_UTR_variant,NMD_transcript_variant+ENSMUST00000129993:Fam188a:downstream_gene_variant+ENSMUST00000130225:Fam188a:non_coding_transcript_exon_variant,non_coding_transcript_variant+ENSMUST00000137082:Fam188a:non_coding_transcript…	.	.	.	.	.	.	.	.	.	.	.	.	.	.	.	.	.	.	.	.	.	.	.	.	.	.	.	.	.	1/1:20:70:20:255,60,0	.	.	.	.	.	.	.	.	.	.	.
SNP	2	13287577	Cubn	missense_variant	R3265K	C>T:2	1	CSQ=ENSMUST00000091436:Cubn:missense_variant:9794:3265:R>K:BLOSUM62,2+ENSMUST00000149137:Gm13270:intron_variant,non_coding_transcript_variant	.	.	.	.	.	.	.	.	.	.	.	.	.	.	.	.	.	.	1/1:5:19:5:161,15,0	.	.	.	.	.	.	.	.	.	.	.	.	.	.	.	.	.	.	.	.	.	.
INDEL	2	16142319	Malrd1	splice_region_variant,intron_variant	NA	AC>A	1	CSQ=ENSMUST00000146205:Malrd1:splice_region_variant,intron_variant	.	.	.	.	.	.	.	.	.	.	.	.	.	.	.	.	.	.	.	.	.	.	.	.	.	.	.	.	.	.	.	.	.	.	.	.	.	.	.	.	.
SNP	2	21827341	Gpr158	missense_variant	S1084F	C>T:2	1	CSQ=ENSMUST00000055946:Gpr158:missense_variant:3251:1084:S>F:BLOSUM62,-2	.	.	.	.	.	.	.	.	.	.	.	.	.	.	.	.	.	.	1/1:6:22:6:172,18,0	.	.	.	.	.	.	.	.	.	.	.	.	.	.	.	.	.	.	.	.	.	.
SNP	2	22629469	Gad2	missense_variant	A200V	C>T:2	1	CSQ=ENSMUST00000028123:Gad2:missense_variant:599:200:A>V:BLOSUM62,0+ENSMUST00000156728:Gad2:non_coding_transcript_exon_variant,non_coding_transcript_variant	.	.	.	.	.	.	.	.	.	.	.	.	.	.	1/1:14:50:14:255,42,0	.	.	.	.	.	.	.	.	.	.	.	.	.	.	.	.	.	.	.	.	.	.	.	.	.	.
SNP	2	24087256	Tbpl2	missense_variant	R250H	C>T:2	1	CSQ=ENSMUST00000080453:Tbpl2:missense_variant:749:250:R>H:BLOSUM62,0+ENSMUST00000153338:Tbpl2:missense_variant:746:249:R>H:BLOSUM62,0	.	.	.	.	.	.	.	.	.	.	.	.	.	.	.	.	.	.	.	.	.	.	.	.	.	1/1:38:127:38:255,114,0	.	.	.	.	.	.	.	.	.	.	.	.	.	.	.
SNP	2	24192729	Il1f9	missense_variant	P172L	C>T:2	1	CSQ=ENSMUST00000057567:Il1f9:missense_variant:515:172:P>L:BLOSUM62,-3	.	.	.	.	.	.	.	.	.	.	.	.	.	.	.	.	.	.	.	.	.	.	.	.	.	1/1:7:26:7:186,21,0	.	.	.	.	.	.	.	.	.	.	.	.	.	.	.
SNP	2	24926055	Arrdc1	missense_variant	P312L	G>A:2	3	CSQ=ENSMUST00000028349:Arrdc1:missense_variant:935:312:P>L:BLOSUM62,-3+ENSMUST00000102935:Arrdc1:missense_variant:932:311:P>L:BLOSUM62,-3+ENSMUST00000129784:Arrdc1:non_coding_transcript_exon_variant,non_coding_transcript_variant+ENSMUST00000132074:Arrdc1:downstream_gene_variant+ENSMUST00000133396:Arrdc1:downstream_gene_variant+ENSMUST00000133934:Arrdc1:downstream_gene_variant+ENSMUST00000142887:A…	.	.	.	.	.	.	.	.	.	1/1:9:33:9:211,27,0	.	.	.	.	.	1/1:5:19:5:148,15,0	.	.	.	.	.	.	.	.	.	.	.	.	.	.	.	.	.	.	1/1:5:19:5:129,15,0	.	.	.	.	.	.
SNP	2	25577635	Gm996	missense_variant	G755S	C>T:1	1	CSQ=ENSMUST00000039156:Phpt1:upstream_gene_variant+ENSMUST00000114217:Gm996:missense_variant:2263:755:G>S:BLOSUM62,0+ENSMUST00000142811:Mamdc4:upstream_gene_variant+ENSMUST00000147096:Phpt1:upstream_gene_variant+ENSMUST00000181730:Gm26702:non_coding_transcript_exon_variant,non_coding_transcript_variant+ENSMUST00000187017:Gm996:downstream_gene_variant+ENSMUST00000188161:Gm996:missense_variant:2263…	.	.	.	.	.	.	.	.	1/1:6:22:6:175,18,0	.	.	.	.	.	.	.	.	.	.	.	.	.	.	.	.	.	.	.	.	.	.	.	.	.	.	.	.	.	.	.	.
SNP	2	25916047	Kcnt1	missense_variant	S1216N	G>A:2	1	CSQ=ENSMUST00000037580:Kcnt1:missense_variant:3647:1216:S>N:BLOSUM62,1+ENSMUST00000114172:Kcnt1:missense_variant:3605:1202:S>N:BLOSUM62,1+ENSMUST00000114176:Kcnt1:missense_variant:3584:1195:S>N:BLOSUM62,1+ENSMUST00000131529:Kcnt1:non_coding_transcript_exon_variant,non_coding_transcript_variant+ENSMUST00000138568:Kcnt1:non_coding_transcript_exon_variant,non_coding_transcript_variant+ENSMUST0000014…	.	.	.	.	.	.	.	.	.	.	.	.	.	.	.	.	.	.	.	.	.	.	.	.	.	1/1:10:36:10:255,30,0	.	.	.	.	.	.	.	.	.	.	.	.	.	.	.
SNP	2	26060017	Nacc2	missense_variant	T569I	G>A:2	1	CSQ=ENSMUST00000028300:Nacc2:missense_variant:1706:569:T>I:BLOSUM62,-1+ENSMUST00000114159:Nacc2:missense_variant:1706:569:T>I:BLOSUM62,-1+ENSMUST00000126921:Nacc2:downstream_gene_variant+ENSMUST00000128674:Nacc2:downstream_gene_variant+ENSMUST00000137349:Gm13554:non_coding_transcript_exon_variant,non_coding_transcript_variant+ENSMUST00000152133:Nacc2:downstream_gene_variant	.	.	.	.	.	.	.	.	.	.	.	.	.	.	.	.	.	.	.	.	.	.	.	.	.	1/1:27:92:27:255,81,0	.	.	.	.	.	.	.	.	.	.	.	.	.	.	.
SNP	2	26425883	Sec16a	missense_variant,splice_region_variant	C1707Y	C>T:2	1	CSQ=ENSMUST00000091252:Sec16a:missense_variant,splice_region_variant:5120:1707:C>Y:BLOSUM62,-2+ENSMUST00000114082:Sec16a:missense_variant,splice_region_variant:5120:1707:C>Y:BLOSUM62,-2+ENSMUST00000156442:Sec16a:missense_variant,splice_region_variant:770:257:C>Y:BLOSUM62,-2	.	.	.	.	.	.	.	.	.	.	.	.	.	.	.	.	.	.	1/1:27:92:27:255,81,0	.	.	.	.	.	.	.	.	.	.	.	.	.	.	.	.	.	.	.	.	.	.
SNP	2	26921942	Surf4	missense_variant	G258E	C>T:2	1	CSQ=ENSMUST00000015011:Surf4:missense_variant:773:258:G>E:BLOSUM62,-2+ENSMUST00000015017:Surf2:downstream_gene_variant+ENSMUST00000125408:Surf2:downstream_gene_variant+ENSMUST00000126947:Surf2:downstream_gene_variant+ENSMUST00000135506:Surf2:downstream_gene_variant+ENSMUST00000143098:Surf2:downstream_gene_variant+ENSMUST00000153641:Surf4:downstream_gene_variant+ENSMUST00000154651:Surf4:downstream…	.	.	.	.	.	.	.	.	.	.	.	.	.	.	.	.	.	.	.	.	.	.	.	.	.	.	.	.	.	.	.	.	.	.	.	.	.	.	.	.	.
SNP	2	27006169	Adamts13	splice_region_variant,intron_variant	NA	C>T	2	CSQ=ENSMUST00000102891:Adamts13:splice_region_variant,intron_variant+ENSMUST00000114003:Cacfd1:upstream_gene_variant+ENSMUST00000114004:Cacfd1:upstream_gene_variant+ENSMUST00000114005:Cacfd1:upstream_gene_variant+ENSMUST00000114006:Cacfd1:upstream_gene_variant+ENSMUST00000114007:Cacfd1:upstream_gene_variant+ENSMUST00000133126:Cacfd1:upstream_gene_variant+ENSMUST00000133807:Cacfd1:upstream_gene_va…	.	.	.	.	.	.	.	.	.	.	.	.	.	.	.	.	.	.	.	.	.	.	.	.	.	.	.	.	.	1/1:24:83:24:255,72,0	.	.	.	.	.	.	.	.	.	.	.
SNP	2	27283416	Vav2	stop_gained,splice_region_variant	Δ464	C>T:3	1	CSQ=ENSMUST00000056176:Vav2:stop_gained,splice_region_variant:1395:465+ENSMUST00000148067:Vav2:upstream_gene_variant+ENSMUST00000185188:Vav2:stop_gained,splice_region_variant,NMD_transcript_variant:1308:436	.	.	.	.	.	.	.	.	.	.	.	.	.	.	.	.	.	.	.	.	.	.	.	.	.	1/1:8:32:8:224,24,0	.	.	.	.	.	.	.	.	.	.	.	.	.	.	.
SNP	2	27528271	Wdr5	splice_region_variant,intron_variant	NA	C>T	1	CSQ=ENSMUST00000113952:Wdr5:splice_region_variant,intron_variant+ENSMUST00000125088:Wdr5:non_coding_transcript_exon_variant,non_coding_transcript_variant+ENSMUST00000140396:Wdr5:splice_region_variant,intron_variant	.	.	.	.	.	.	.	.	.	.	.	.	.	.	.	.	.	.	.	.	.	.	.	.	.	.	.	.	.	.	.	.	.	.	.	1/1:49:127:49:255,148,0	.	.	.	.	.
SNP	2	28611588	Gfi1b	splice_region_variant,intron_variant	NA	C>T	2	CSQ=ENSMUST00000028156:Gfi1b:splice_region_variant,intron_variant+ENSMUST00000104867:Gm22824:downstream_gene_variant+ENSMUST00000145690:Gfi1b:downstream_gene_variant+ENSMUST00000155686:Gfi1b:downstream_gene_variant+ENSMUST00000164290:Gfi1b:synonymous_variant:744:248:R>R	.	.	.	.	.	.	.	.	.	.	.	.	.	1/1:26:89:26:255,78,0	.	.	.	.	.	1/1:34:102:35:255,86,0	.	.	.	.	.	.	.	.	.	.	.	.	.	.	.	.	.	.	.	.	.
SNP	2	29901243	Odf2	missense_variant	S120F	C>T:2	2	CSQ=ENSMUST00000028128:Odf2:missense_variant:359:120:S>F:BLOSUM62,-2+ENSMUST00000046571:Odf2:missense_variant:401:134:S>F:BLOSUM62,-2+ENSMUST00000113755:Odf2:missense_variant:401:134:S>F:BLOSUM62,-2+ENSMUST00000113756:Odf2:missense_variant:401:134:S>F:BLOSUM62,-2+ENSMUST00000113757:Odf2:missense_variant:344:115:S>F:BLOSUM62,-2+ENSMUST00000113759:Odf2:missense_variant:401:134:S>F:BLOSUM62,-2+ENSMU…	.	.	.	.	.	.	.	.	.	.	.	.	.	1/1:35:118:35:255,105,0	.	.	.	.	.	1/1:40:127:40:255,120,0	.	.	.	.	.	.	.	.	.	.	.	.	.	.	.	.	.	.	.	.	.
SNP	2	29992755	Sptan1	splice_region_variant,intron_variant	NA	C>T	2	CSQ=ENSMUST00000046257:Sptan1:splice_region_variant,intron_variant+ENSMUST00000095083:Sptan1:splice_region_variant,intron_variant+ENSMUST00000100225:Sptan1:splice_region_variant,intron_variant+ENSMUST00000113717:Sptan1:splice_region_variant,intron_variant+ENSMUST00000113719:Sptan1:splice_region_variant,intron_variant+ENSMUST00000129241:Sptan1:splice_region_variant,intron_variant+ENSMUST0000013182…	.	.	.	.	1/1:13:47:13:182,39,0	.	.	.	.	.	.	.	.	.	.	.	.	.	.	.	.	.	.	.	.	.	.	.	.	.	.	.	.	.	.	.	.	1/1:18:64:18:194,54,0	.	.	.
SNP	2	30329402	Nup188	missense_variant	R877C	C>T:1	1	CSQ=ENSMUST00000064447:Nup188:missense_variant:2629:877:R>C:BLOSUM62,-3+ENSMUST00000133603:Nup188:downstream_gene_variant	.	.	.	.	.	.	.	.	.	.	.	.	.	.	.	.	.	.	.	.	.	.	.	.	.	.	.	.	.	.	.	.	.	.	.	.	1/1:33:111:33:255,99,0	.	.	.	.
SNP	2	30370369	Fam73b	missense_variant	P128S	C>T:1	1	CSQ=ENSMUST00000077977:Fam73b:missense_variant:382:128:P>S:BLOSUM62,-1+ENSMUST00000100214:Fam73b:missense_variant:382:128:P>S:BLOSUM62,-1+ENSMUST00000116543:Fam73b:missense_variant:148:50:P>S:BLOSUM62,-1+ENSMUST00000127410:Fam73b:downstream_gene_variant+ENSMUST00000135841:Fam73b:upstream_gene_variant+ENSMUST00000137441:Fam73b:downstream_gene_variant+ENSMUST00000140075:Fam73b:missense_variant:382:…	.	.	.	.	.	.	.	.	.	.	.	.	.	.	.	.	.	.	1/1:8:30:8:209,24,0	.	.	.	.	.	.	.	.	.	.	.	.	.	.	.	.	.	.	.	.	.	.
SNP	2	31006449	Usp20	missense_variant	L188S	T>C:2	1	CSQ=ENSMUST00000061544:Usp20:missense_variant:563:188:L>S:BLOSUM62,-2+ENSMUST00000102849:Usp20:missense_variant:563:188:L>S:BLOSUM62,-2+ENSMUST00000125601:Usp20:downstream_gene_variant+ENSMUST00000128295:Usp20:downstream_gene_variant+ENSMUST00000136588:Usp20:downstream_gene_variant+ENSMUST00000138161:Usp20:downstream_gene_variant+ENSMUST00000154351:Usp20:downstream_gene_variant+ENSMUST00000154634…	.	.	.	.	.	.	.	.	.	.	.	.	1/1:17:60:17:255,51,0	.	.	.	.	.	.	.	.	.	.	.	.	.	.	.	.	.	.	.	.	.	.	.	.	.	.	.	.
SNP	2	31414533	Hmcn2	missense_variant	P3063L	C>T:2	5	CSQ=ENSMUST00000113532:Hmcn2:missense_variant:9188:3063:P>L:BLOSUM62,-3	.	.	.	.	.	.	.	.	.	1/1:18:63:18:250,54,0	.	.	.	.	.	1/1:12:43:12:209,36,0	.	.	.	.	1/1:20:70:20:255,60,0	.	.	.	.	.	.	.	.	.	.	.	.	.	1/1:15:54:15:255,45,0	.	.	.	1/1:17:60:17:255,51,0	.	.
SNP	2	32038177	Nup214	splice_region_variant,intron_variant	NA	G>A	1	CSQ=ENSMUST00000065398:Nup214:splice_region_variant,intron_variant+ENSMUST00000138012:Nup214:splice_region_variant,intron_variant+ENSMUST00000152791:Nup214:upstream_gene_variant	.	.	.	.	.	.	.	.	.	.	.	.	.	.	.	.	.	.	.	.	.	.	.	.	1/1:9:33:9:158,27,0	.	.	.	.	.	.	.	.	.	.	.	.	.	.	.	.
SNP	2	32214230	Prrc2b	missense_variant	R1240K	G>A:2	1	CSQ=ENSMUST00000036691:Prrc2b:intron_variant+ENSMUST00000069817:Prrc2b:missense_variant:3719:1240:R>K:BLOSUM62,2+ENSMUST00000123270:Prrc2b:intron_variant,non_coding_transcript_variant+ENSMUST00000128936:Prrc2b:upstream_gene_variant+ENSMUST00000132459:Prrc2b:intron_variant+ENSMUST00000140015:Prrc2b:upstream_gene_variant+ENSMUST00000142219:Prrc2b:upstream_gene_variant+ENSMUST00000156313:Prrc2b:intr…	.	.	.	.	.	.	.	.	.	.	.	.	.	.	.	.	.	.	.	.	.	.	.	.	.	1/1:24:83:24:255,72,0	.	.	.	.	.	.	.	.	.	.	.	.	.	.	.
SNP	2	32673610	Eng	missense_variant	T337I	C>T:2	1	CSQ=ENSMUST00000009705:Eng:missense_variant:1010:337:T>I:BLOSUM62,-1+ENSMUST00000113272:Eng:missense_variant:1010:337:T>I:BLOSUM62,-1+ENSMUST00000156306:Eng:missense_variant:80:27:T>I:BLOSUM62,-1+ENSMUST00000167841:Eng:missense_variant:1007:336:T>I:BLOSUM62,-1+ENSMUST00000175536:Gm26236:upstream_gene_variant+ENSMUST00000192455:Eng:non_coding_transcript_exon_variant,non_coding_transcript_variant+E…	.	.	.	.	.	.	.	.	.	.	.	.	.	.	.	.	.	.	.	.	.	.	.	.	.	.	.	.	.	.	.	.	.	.	.	.	.	1/1:8:30:8:204,24,0	.	.	.
SNP	2	32912414	Fam129b	splice_region_variant,intron_variant	NA	C>T	2	CSQ=ENSMUST00000028135:Fam129b:splice_region_variant,intron_variant+ENSMUST00000125347:Fam129b:splice_region_variant,intron_variant,non_coding_transcript_variant+ENSMUST00000138781:Fam129b:downstream_gene_variant+ENSMUST00000154514:Fam129b:upstream_gene_variant	.	.	.	.	.	.	.	.	.	.	.	.	.	1/1:59:127:60:255,144,0	.	.	.	.	.	1/1:60:127:60:255,181,0	.	.	.	.	.	.	.	.	.	.	.	.	.	.	.	.	.	.	.	.	.
SNP	2	32923062	Fam129b	stop_gained	Δ519	C>T:1	1	CSQ=ENSMUST00000028132:Lrsam1:downstream_gene_variant+ENSMUST00000028135:Fam129b:stop_gained:1558:520+ENSMUST00000113200:Lrsam1:downstream_gene_variant+ENSMUST00000150875:Fam129b:downstream_gene_variant+ENSMUST00000151607:Fam129b:non_coding_transcript_exon_variant,non_coding_transcript_variant+ENSMUST00000154514:Fam129b:downstream_gene_variant	.	.	.	.	.	.	.	.	.	.	.	.	.	.	1/1:17:60:17:255,51,0	.	.	.	.	.	.	.	.	.	.	.	.	.	.	.	.	.	.	.	.	.	.	.	.	.	.
SNP	2	32963010	Rpl12	missense_variant	A79V	C>T:2	1	CSQ=ENSMUST00000028132:Lrsam1:upstream_gene_variant+ENSMUST00000083190:Snora65:upstream_gene_variant+ENSMUST00000102811:Rpl12:3_prime_UTR_variant,NMD_transcript_variant+ENSMUST00000113200:Lrsam1:upstream_gene_variant+ENSMUST00000124492:Lrsam1:upstream_gene_variant+ENSMUST00000125415:Rpl12:non_coding_transcript_exon_variant,non_coding_transcript_variant+ENSMUST00000126610:Rpl12:missense_variant:23…	.	.	.	.	.	.	.	.	1/1:6:22:6:159,18,0	.	.	.	.	.	.	.	.	.	.	.	.	.	.	.	.	.	.	.	.	.	.	.	.	.	.	.	.	.	.	.	.
SNP	2	32975316	Slc2a8	missense_variant,splice_region_variant	A383V	G>A:2	2	CSQ=ENSMUST00000028129:Slc2a8:missense_variant,splice_region_variant:1148:383:A>V:BLOSUM62,0+ENSMUST00000130769:Slc2a8:downstream_gene_variant+ENSMUST00000153484:Slc2a8:intron_variant+ENSMUST00000191777:Slc2a8:non_coding_transcript_exon_variant,non_coding_transcript_variant+ENSMUST00000193695:Slc2a8:splice_region_variant,3_prime_UTR_variant,NMD_transcript_variant+ENSMUST00000194066:Slc2a8:splice_…	.	.	.	.	.	.	.	.	.	.	.	.	.	.	.	.	.	.	.	.	.	.	.	.	.	.	.	.	.	1/1:26:89:26:255,78,0	.	.	.	.	.	.	.	.	.	.	.
SNP	2	33242330	Angptl2	stop_gained	Δ315	G>A:3	1	CSQ=ENSMUST00000004208:Angptl2:stop_gained:948:316+ENSMUST00000042615:Ralgps1:intron_variant+ENSMUST00000091039:Ralgps1:intron_variant+ENSMUST00000113165:Ralgps1:intron_variant+ENSMUST00000131298:Ralgps1:intron_variant+ENSMUST00000143252:Angptl2:non_coding_transcript_exon_variant,non_coding_transcript_variant+ENSMUST00000193373:Angptl2:stop_gained:273:91	.	.	.	.	.	.	.	.	.	.	.	.	.	.	.	.	.	.	.	.	.	.	.	.	1/1:16:57:16:255,48,0	.	.	.	.	.	.	.	.	.	.	.	.	.	.	.	.
SNP	2	34432270	Mapkap1	missense_variant	A67T	G>A:1	1	CSQ=ENSMUST00000113123:Mapkap1:intron_variant+ENSMUST00000113124:Mapkap1:missense_variant:199:67:A>T:BLOSUM62,0+ENSMUST00000113126:Mapkap1:missense_variant:199:67:A>T:BLOSUM62,0+ENSMUST00000121991:Gm13406:downstream_gene_variant+ENSMUST00000124443:Mapkap1:intron_variant+ENSMUST00000141253:Mapkap1:downstream_gene_variant+ENSMUST00000147337:Mapkap1:missense_variant:199:67:A>T:BLOSUM62,0+ENSMUST0000…	.	.	.	.	.	.	.	.	.	.	.	.	.	.	.	.	.	.	.	.	.	.	.	.	.	.	.	.	.	.	1/1:5:19:5:156,15,0	.	.	.	.	.	.	.	.	.	.
SNP	2	34681664	Gapvd1	missense_variant	A1316T	C>T:1	5	CSQ=ENSMUST00000028224:Gapvd1:missense_variant:3946:1316:A>T:BLOSUM62,0+ENSMUST00000102800:Gapvd1:missense_variant:3946:1316:A>T:BLOSUM62,0+ENSMUST00000113099:Gapvd1:missense_variant:4009:1337:A>T:BLOSUM62,0+ENSMUST00000113101:Gapvd1:missense_variant:1279:427:A>T:BLOSUM62,0+ENSMUST00000113111:Gapvd1:missense_variant:2323:775:A>T:BLOSUM62,0+ENSMUST00000138203:Gapvd1:3_prime_UTR_variant,NMD_transcr…	.	.	.	.	.	.	.	.	.	1/1:32:108:32:255,96,0	.	.	.	.	.	1/1:16:57:16:255,48,0	.	.	.	.	1/1:23:79:23:255,69,0	.	.	.	.	.	.	.	.	.	.	.	.	.	1/1:28:95:28:255,84,0	.	.	.	1/1:16:57:16:255,48,0	.	.
SNP	2	34779380	Rabepk	missense_variant	G275R	C>T:1	2	CSQ=ENSMUST00000028222:Hspa5:downstream_gene_variant+ENSMUST00000047963:Rabepk:downstream_gene_variant+ENSMUST00000100171:Hspa5:downstream_gene_variant+ENSMUST00000113086:Rabepk:missense_variant:823:275:G>R:BLOSUM62,-2+ENSMUST00000118108:Rabepk:missense_variant:976:326:G>R:BLOSUM62,-2+ENSMUST00000129333:Hspa5:downstream_gene_variant+ENSMUST00000145903:Rabepk:missense_variant:1000:334:G>R:BLOSUM62…	.	.	.	.	.	.	.	.	.	.	.	.	.	1/1:20:35:21:255,26,0	.	.	.	.	.	1/1:34:115:34:255,102,0	.	.	.	.	.	.	.	.	.	.	.	.	.	.	.	.	.	.	.	.	.
SNP	2	35293575	Gsn	splice_region_variant,intron_variant	NA	C>T	5	CSQ=ENSMUST00000028239:Gsn:splice_region_variant,intron_variant+ENSMUST00000139867:Gsn:downstream_gene_variant+ENSMUST00000142324:Gsn:downstream_gene_variant+ENSMUST00000201185:Gsn:splice_region_variant,intron_variant+ENSMUST00000202899:Gsn:downstream_gene_variant+ENSMUST00000202990:Gsn:splice_region_variant,intron_variant	.	.	.	.	.	.	.	.	.	1/1:26:89:26:255,78,0	.	.	.	.	.	1/1:18:63:18:255,54,0	.	.	.	.	1/1:29:99:29:255,87,0	.	.	.	.	.	.	.	.	.	.	.	.	.	1/1:34:114:34:255,102,0	.	.	.	1/1:21:73:21:255,63,0	.	.
SNP	2	35692389	Dab2ip	missense_variant	P49L	C>T:2	1	CSQ=ENSMUST00000065001:Dab2ip:missense_variant:146:49:P>L:BLOSUM62,-3+ENSMUST00000091010:Dab2ip:intron_variant+ENSMUST00000112981:Dab2ip:intron_variant,NMD_transcript_variant+ENSMUST00000112983:Dab2ip:upstream_gene_variant+ENSMUST00000112986:Dab2ip:intron_variant+ENSMUST00000112987:Dab2ip:intron_variant+ENSMUST00000112992:Dab2ip:intron_variant+ENSMUST00000124098:Dab2ip:intron_variant+ENSMUST00000…	.	.	.	.	.	.	.	.	.	.	.	.	.	.	.	.	.	.	1/1:15:54:15:255,45,0	.	.	.	.	.	.	.	.	.	.	.	.	.	.	.	.	.	.	.	.	.	.
SNP	2	36640170	Olfr345	missense_variant	L44F	C>T:1	2	CSQ=ENSMUST00000076850:Olfr345:missense_variant:130:44:L>F:BLOSUM62,0	.	.	.	.	1/1:85:127:85:255,255,0	.	.	.	.	.	.	.	.	.	.	.	.	.	.	.	.	.	.	.	.	.	.	.	.	.	.	.	.	.	.	.	.	1/1:100:127:100:255,255,0	.	.	.
SNP	2	36793923	Olfr50	missense_variant	P229L	C>T:2	5	CSQ=ENSMUST00000072114:Olfr50:missense_variant:686:229:P>L:BLOSUM62,-3	.	.	.	.	.	.	.	.	.	1/1:31:105:31:255,93,0	.	.	.	.	.	1/1:20:69:20:255,60,0	.	.	.	.	1/1:26:54:27:255,44,0	.	.	.	.	.	.	.	.	.	.	.	.	.	1/1:16:22:17:255,14,0	.	.	.	1/1:16:57:16:255,48,0	.	.
SNP	2	37518338	Gpr21	missense_variant	C299S	T>A:1	1	CSQ=ENSMUST00000061179:Rabgap1:intron_variant+ENSMUST00000065441:Gpr21:missense_variant:895:299:C>S:BLOSUM62,-1+ENSMUST00000066055:Rabgap1:intron_variant+ENSMUST00000112920:Rabgap1:intron_variant+ENSMUST00000159092:Rabgap1:intron_variant,non_coding_transcript_variant+ENSMUST00000159737:Gpr21:downstream_gene_variant+ENSMUST00000183690:Strbp:intron_variant,NMD_transcript_variant	.	.	.	.	.	.	.	.	.	.	.	.	.	.	.	.	.	.	.	.	.	.	.	.	.	1/1:15:53:15:255,45,0	.	.	.	.	.	.	.	.	.	.	.	.	.	.	.
SNP	2	37645616	Strbp	missense_variant	E27K	C>T:1	5	CSQ=ENSMUST00000028279:Strbp:missense_variant:79:27:E>K:BLOSUM62,1+ENSMUST00000072186:Strbp:missense_variant:79:27:E>K:BLOSUM62,1+ENSMUST00000135488:Strbp:non_coding_transcript_exon_variant,non_coding_transcript_variant+ENSMUST00000144206:Strbp:downstream_gene_variant+ENSMUST00000145808:Strbp:missense_variant:79:27:E>K:BLOSUM62,1+ENSMUST00000155237:Strbp:missense_variant:79:27:E>K:BLOSUM62,1+ENSM…	.	.	.	.	.	.	.	.	.	1/1:20:70:20:255,60,0	.	.	.	.	.	1/1:10:37:10:229,30,0	.	.	.	.	1/1:28:86:29:255,71,0	.	.	.	.	.	.	.	.	.	.	.	.	.	1/1:16:57:16:255,48,0	.	.	.	1/1:7:27:7:149,21,0	.	.
SNP	2	38585273	Nek6	splice_region_variant,intron_variant	NA	C>T	2	CSQ=ENSMUST00000028083:Psmb7:downstream_gene_variant+ENSMUST00000054234:Nek6:splice_region_variant,intron_variant+ENSMUST00000112895:Nek6:splice_region_variant,intron_variant+ENSMUST00000112902:Nek6:splice_region_variant,intron_variant	.	.	.	.	.	.	.	.	.	.	.	.	.	1/1:34:114:34:255,102,0	.	.	.	.	.	1/1:36:120:36:255,108,0	.	.	.	.	.	.	.	.	.	.	.	.	.	.	.	.	.	.	.	.	.
SNP	2	38748892	Nr6a1	splice_acceptor_variant	NA	C>T	2	CSQ=ENSMUST00000076275:Nr6a1:splice_acceptor_variant+ENSMUST00000112877:Nr6a1:splice_acceptor_variant+ENSMUST00000132636:Nr6a1:splice_acceptor_variant,non_coding_transcript_variant+ENSMUST00000142113:Nr6a1:splice_acceptor_variant+ENSMUST00000142130:Nr6a1:splice_acceptor_variant+ENSMUST00000156301:Nr6a1:splice_acceptor_variant,non_coding_transcript_variant+ENSMUST00000168098:Nr6a1:splice_acceptor_…	.	.	.	.	.	.	.	.	.	.	.	.	.	1/1:11:40:11:253,33,0	.	.	.	.	.	1/1:15:54:15:255,45,0	.	.	.	.	.	.	.	.	.	.	.	.	.	.	.	.	.	.	.	.	.
SNP	2	43780789	Arhgap15	missense_variant	E62K	G>A:1	1	CSQ=ENSMUST00000055776:Arhgap15:missense_variant:184:62:E>K:BLOSUM62,1+ENSMUST00000112822:Arhgap15:missense_variant,NMD_transcript_variant:184:62:E>K:BLOSUM62,1+ENSMUST00000112824:Arhgap15:missense_variant:184:62:E>K:BLOSUM62,1+ENSMUST00000140528:Arhgap15:non_coding_transcript_exon_variant,non_coding_transcript_variant	.	1/1:7:27:7:204,21,0	.	.	.	.	.	.	.	.	.	.	.	.	.	.	.	.	.	.	.	.	.	.	.	.	.	.	.	.	.	.	.	.	.	.	.	.	.	.	.
SNP	2	44243129	Arhgap15	missense_variant	S349N	G>A:2	1	CSQ=ENSMUST00000055776:Arhgap15:missense_variant:1046:349:S>N:BLOSUM62,1+ENSMUST00000112822:Arhgap15:3_prime_UTR_variant,NMD_transcript_variant+ENSMUST00000112824:Arhgap15:missense_variant:1046:349:S>N:BLOSUM62,1	.	1/1:9:33:9:205,27,0	.	.	.	.	.	.	.	.	.	.	.	.	.	.	.	.	.	.	.	.	.	.	.	.	.	.	.	.	.	.	.	.	.	.	.	.	.	.	.
SNP	2	48890393	Acvr2a	missense_variant	K208N	A>T:3	5	CSQ=ENSMUST00000063886:Acvr2a:missense_variant:624:208:K>N:BLOSUM62,0+ENSMUST00000156681:Acvr2a:non_coding_transcript_exon_variant,non_coding_transcript_variant	.	.	.	.	.	.	.	.	.	1/1:17:60:17:255,51,0	.	.	.	.	.	1/1:13:47:13:255,39,0	.	.	.	.	1/1:29:64:30:255,53,0	.	.	.	.	.	.	.	.	.	.	.	.	.	1/1:20:70:20:255,60,0	.	.	.	1/1:14:50:14:255,42,0	.	.
SNP	2	48936795	Orc4	missense_variant	P66S	G>A:1	1	CSQ=ENSMUST00000028098:Orc4:missense_variant:196:66:P>S:BLOSUM62,-1+ENSMUST00000090976:Orc4:missense_variant:196:66:P>S:BLOSUM62,-1+ENSMUST00000123271:Orc4:downstream_gene_variant+ENSMUST00000123789:Orc4:non_coding_transcript_exon_variant,non_coding_transcript_variant+ENSMUST00000123809:Orc4:non_coding_transcript_exon_variant,non_coding_transcript_variant+ENSMUST00000141441:Orc4:non_coding_transc…	.	1/1:9:33:9:218,27,0	.	.	.	.	.	.	.	.	.	.	.	.	.	.	.	.	.	.	.	.	.	.	.	.	.	.	.	.	.	.	.	.	.	.	.	.	.	.	.
SNP	2	49256795	Mbd5	missense_variant	P339L	C>T:2	2	CSQ=ENSMUST00000047413:Mbd5:missense_variant:1016:339:P>L:BLOSUM62,-3+ENSMUST00000112745:Mbd5:missense_variant:1016:339:P>L:BLOSUM62,-3+ENSMUST00000112754:Mbd5:missense_variant:1016:339:P>L:BLOSUM62,-3+ENSMUST00000122841:Mbd5:missense_variant:236:79:P>L:BLOSUM62,-3+ENSMUST00000199257:Mbd5:intron_variant	.	.	.	.	.	.	.	.	.	.	.	.	.	1/1:74:127:75:255,190,0	.	.	.	.	.	1/1:90:127:90:255,255,0	.	.	.	.	.	.	.	.	.	.	.	.	.	.	.	.	.	.	.	.	.
[truncated: 1,094 more rows]
[truncated: 4 more columns]

## Sheet: Heterozygous Parp1 mutations
Clone	Mutation
ERS1126534	1:180577649:C>T;Parp1:missense_variant:A118V			0/1:200,0,246:27:12:127
[truncated: 2 more rows]

## Sheet: Missense mutations
Protein ID	Chr	Pos	Gene	Consequence	Amino acid change	Nt change	PROVEAN		SIFT		Ppopen
[truncated: 8 more rows]
